# Supplementary material for: Cross‐tissue multi‐omics analyses reveal the gut microbiota's absence impacts organ morphology, immune homeostasis, bile acid and lipid metabolism
Source: Imeta. 2025 Feb 14;4(1):e272. doi: 10.1002/imt2.272 (PMC11865341; doi:10.1002/imt2.272)
Supplement: Supplementary file 2 — Table S1. The guaranteed nutrient content per kilogram for germ‐free (GF) and specific pathogen‐free (SPF) mice. Table S2. Baseline physiological and biochemical characteristics between eleven male 10‐week‐old GF and ten male 10‐week‐old SPF mice. Table S3. Comprehensive overview of analyzed samples and experimental platforms. Table S4. The gene sets related to immune cells that were utilized for calculating scores through the “AddModuleScore” function of Seurat. Table S5. Gene Ontology (GO) enrichment analysis of differentially expressed genes across lymphoid cell subtypes in our multi‐organ database. Table S6. Go enrichment analysis of differentially expressed genes across intestinal epithelial subtypes. Table S7. Genes associated with nutrient absorption, antibacterial defense, antiviral responses, virus receptors, MHCII molecules, mucosal barrier integrity, chemokine signaling, and pattern recognition receptors were employed to investigate heterogeneity in gut epithelial function. Table S8. Association of differentially expressed genes of intestinal epithelium with common human traits and genetic diseases. Table S9. Lipid‐related genes involving in triacylglycerol synthesis, fatty acid oxidation, lipid droplet formation, and lipolysis in hepatocytes and ileal epithelium, as well as fatty acid uptake, chylomicron assembly, transport, and secretion in ileal epithelium. Table S10. Bile acid‐related genes and their corresponding functions, including synthesis, transport, reabsorption, conjugation, and receptor. [file IMT2-4-e272-s001.xlsx]

## Sheet: Table S1
Table S1 The guaranteed nutrient content per kilogram for germ-free (GF) and specific pathogen-free (SPF) mice.
Classfication	Nutrient levels	Diet structure
Major Nutritional Ingredient ratio	Crude protein, %	20-23
	Crude fat, %	4-6
	Crude fiber, %	1-4
	Crude ash, %	5-7
	Moisture content, %	9-10
Energy	Protein, %	22.71
	Fat, %	6.65
	Carbohydrate, %	61.16
	Energy, Kcal/kg	3820
Vitamins	Vitamin A, IU/kg	9555
	Vitamin D, IU/kg	1445
	Vitamin E, mg/kg	82.7
	Vitamin K, mg/kg	2.03
	Vitamin B1, mg/kg	8.05
	Vitamin B2, mg/kg	12.6
	Vitamin B6, mg/kg	10.8
	Vitamin B12, mg/kg	0.0255
	Niacin (a.k.a. B3), mg/kg	58.8
	Pantothenic Acid (a.k.a. B5), mg/kg	25.3
	Biotin, mg/kg	0.162
	Folic Acid, mg/kg	4.615
Amino acid	Methionine+Cystine, g/kg	7.3
	Lysine, g/kg	9.5
	Tryptophan, g/kg	1.2
	Arginine, g/kg	12.6
	Leucine, g/kg	14.25
	Isoleucine, g/kg	6.2
	Threonine, g/kg	8.15
	Valine, g/kg	9.35
	Histidine, g/kg	4.35
	Phenylalanine+Tyrosine, g/kg	14.5
Minerals	Natrium, g/kg	0.094
	Magnesium, g/kg	2.3
	Potassium, g/kg	0.669
	Copper, mg/kg	18
	Iron, mg/kg	156
	Manganese, mg/kg	426.5
	Zinc, mg/kg	138
	Iodine, mg/kg	0.025

## Sheet: Table S2
Table S2 Baseline physiological and biochemical characteristics between eleven male 10-week-old GF and ten male 10-week-old SPF mice.
Test item	Physiological-Biochemical index	Abbreviation	GF			SPF			p
			n	Mean ± SD	Median (Min, Max)	n	Mean ± SD	Median (Min, Max)
Hepatic function test	Alanine aminotransferase	ALT (U/L)	11	28.80 ± 10.10	28.80 (12.00, 50.40)	10	28.11 ± 18.89	17.50 (12.10, 61.50)	0.917
	Aspartae aminotransferase	AST (U/L)	11	129.55 ± 27.05	136.80 (90.90, 163.60)	10	140.36 ± 78.09	106.80 (66.60, 279.30)	0.686
	Alkaline phosphatase	ALP (U/L)	11	109.02 ± 21.07	111.90 (63.68, 134.70)	10	101.99 ± 19.54	97.05 (76.50, 137.66)	0.439
	γ-glutamyl transpeptadase	GGT (U/L)	11	2.23 ± 1.52	2.00 (0.30, 4.50)	10	5.90 ± 3.26	4.90 (1.60, 12.80)	0.007
	Total protein	TP (g/L)	11	58.45 ± 5.47	57.60 (48.90, 66.90)	10	54.94 ± 13.81	55.60 (28.60, 74.40)	0.468
	Albumin	ALB (g/L)	11	24.90 ± 2.09	25.20 (21.60, 27.60)	10	23.40 ± 3.46	23.20 (17.60, 28.20)	0.239
	Total bilirubin	TBIL (umol/L)	11	2.10 ± 0.48	2.10 (1.50, 2.93)	10	2.38 ± 0.70	2.40 (1.50, 3.40)	0.286
	Direct bilirubin	DBIL (umol/L)	11	1.74 ± 0.64	1.50 (0.80, 3.00)	10	1.39 ± 0.94	1.15 (0.30, 3.00)	0.331
	Indirect bilirubin	IBIL (umol/L)	11	0.56 ± 0.63	0.60 (0, 2.10)	10	1.03 ± 0.43	1.15 (0.33, 1.60)	0.068
Renal function test	Blood urea nitrogen	UREA/BUN (umol/L)	11	8.96 ± 1.26	9.12 (6.68, 10.62)	10	8.00 ± 1.09	8.13 (6.16, 10.15)	0.078
	Uric acid	UA (umol/L)	11	38.93 ± 27.56	32.40 (8.80, 90.90)	10	71.89 ± 72.43	52.10 (0, 224.40)	0.202
	Creatinine	CRE (umol/L)	9	3.72 ± 1.54	3.60 (1.80, 6.75)	8	4.42 ± 4.01	4.35 (0.40, 12.00)	0.65
	Cystatin C	CYSC (umol/L)	10	0.53 ± 0.03	0.54 (0.46, 0.59)	6	0.53 ± 0.04	0.53 (0.47, 0.59)	0.754
Cardiac function test	Creatine kinase	CK (U/L)	11	471.26 ± 174.86	520.20 (154.80, 724.80)	10	472.12 ± 343.95	413.50 (142.80, 1072.20)	0.994
	Creatine kinase-MB	CKMB (U/L)	11	240.88 ± 70.11	256.50 (102.00, 377.70)	10	261.80 ± 96.97	259.25 (145.20, 438.51)	0.575
	Lactate dehydrogenase	LDH (U/L)	11	1594.68 ± 273.66	1539.60 (1205.40, 2197.58)	10	1620.87 ± 431.38	1469.80 (1185.00, 2409.30)	0.868
	α-hydroxybutyric dehydrogenase	alpha_HBDH (U/L)	8	461.25 ± 125.31	460.50 (273.00, 681.00)	6	561.00 ± 189.27	602.50 (330.00, 804.00)	0.257
Blood and biochemical indexes	Triglycerides	TG (mmol/L)	11	1.18 ± 0.62	1.29 (0.45, 2.59)	9	1.55 ± 0.73	1.54 (0.63, 2.93)	0.234
	Cholesterol	TC (mmol/L)	11	3.25 ± 0.65	3.00 (2.10, 4.50)	9	3.76 ± 0.86	3.60 (2.40, 5.00)	0.154
	High-Density Lipoprotein Cholesterol	HDL (mmol/L)	11	1.99 ± 0.28	2.04 (1.46, 2.54)	7	2.50 ± 0.44	2.34 (1.88, 3.12)	0.009
	Low-Density Lipoprotein Cholesterol	LDL (mmol/L)	11	0.40 ± 0.18	0.36 (0.08, 0.69)	7	0.26 ± 0.06	0.27 (0.18, 0.36)	0.04
	C-reactive protein	CRP (mg/L)	8	0.74 ± 0.07	0.77 (0.63, 0.81)	4	0.74 ± 0.09	0.78 (0.62, 0.81)	0.969
	Cholinesterase	CHE (U/L)	5	549.60 ± 134.86	519.00 (378.00, 714.00)	4	816.75 ± 72.34	822.00 (726.00, 897.00)	0.009
	Acetylcholine	Ach (ug/ml)	10	776.28 ± 58.71	764.10 (698.50, 865.00)	6	405.96 ± 56.48	395.20 (325.19, 492.89)	<.001
	White blood cell count	WBC	11	1.76 ± 0.98	1.31 (0.90, 3.61)	10	3.40 ± 1.98	3.08 (0.60, 6.42)	0.034
	Lymphocyte count	LYM	11	1.39 ± 0.84	1.04 (0.58, 2.94)	10	2.45 ± 1.56	2.27 (0.34, 4.90)	0.063
	Monocyte count	MON	11	0.06 ± 0.03	0.05 (0.01, 0.11)	10	0.15 ± 0.07	0.15 (0.06, 0.30)	0.002
	Neutrophil count	NEU	11	0.29 ± 0.10	0.28 (0.14, 0.49)	10	0.78 ± 0.48	0.64 (0.20, 1.62)	0.011
	Lymphocyte ratio	LYM%	11	77.77 ± 6.57	75.90 (64.80, 87.80)	10	69.66 ± 12.05	73.75 (46.40, 84.60)	0.067
	Monocyte ratio	MON%	11	3.39 ± 2.05	3.40 (0.50, 7.55)	10	5.72 ± 2.57	5.95 (1.40, 9.80)	0.032
	Neutrophil percentage	NEU%	11	18.81 ± 6.46	19.00 (9.20, 31.10)	10	24.62 ± 10.61	21.75 (11.70, 47.50)	0.142
	Red blood cell	RBC	11	11.01 ± 0.78	11.15 (9.51, 12.05)	10	10.74 ± 0.91	10.84 (8.78, 11.75)	0.469
	Hemoglobin	HGB	11	14.44 ± 1.31	14.50 (12.10, 16.30)	10	13.76 ± 1.69	14.35 (10.70, 15.80)	0.317
	Hematocrit	HCT	11	51.62 ± 6.29	50.88 (41.96, 63.00)	10	50.62 ± 5.70	50.24 (40.20, 59.53)	0.706
	Mean corpuscular volume	MCV	11	46.05 ± 1.55	46.00 (44.00, 48.75)	10	47.50 ± 2.80	47.00 (43.00, 52.00)	0.152
	Mean corpuscular hemoglobin	MCH	11	13.15 ± 0.34	13.10 (12.70, 13.70)	10	12.94 ± 0.71	13.10 (11.46, 13.90)	0.391
	Mean corpuscular hemoglobin concentration	MCHC	11	28.47 ± 0.84	28.60 (27.10, 29.90)	10	27.40 ± 1.53	27.35 (24.41, 29.60)	0.058
	Red blood cell volume distribution width	RDWB	11	20.12 ± 0.97	20.20 (18.60, 21.80)	10	19.43 ± 0.93	19.65 (18.00, 20.60)	0.115
	Red blood cell distribution width	RDW	11	34.77 ± 2.21	34.40 (32.00, 38.48)	10	34.53 ± 1.68	34.80 (32.00, 36.70)	0.786
	Platelet count	PLT	11	464.55 ± 144.97	485.00 (245.00, 674.00)	10	540.00 ± 135.75	534.50 (362.00, 755.00)	0.235
	Mean platelet volume	MPV	11	6.78 ± 0.28	6.80 (6.30, 7.20)	10	7.75 ± 1.09	7.45 (6.70, 10.03)	0.021
	Plateletocrit	PCT	11	0.32 ± 0.10	0.35 (0.17, 0.44)	10	0.41 ± 0.12	0.42 (0.24, 0.60)	0.067
	Platelet volume distribution width	PDWc	11	31.89 ± 2.48	31.40 (27.90, 35.80)	10	35.03 ± 3.30	34.50 (31.40, 41.00)	0.023
	Platelet distribution width	PDWs	11	10.47 ± 1.98	9.90 (7.70, 13.80)	10	13.66 ± 3.80	13.15 (9.90, 21.50)	0.024
Organ coefficient	Cecal weight	Caecum (g)	10	3.79 ± 0.95	3.83 (2.21, 5.20)	10	0.35 ± 0.07	0.36 (0.25, 0.48)	<.001
	Body weight	Weight (g)	10	41.65 ± 1.39	41.97 (39.22, 43.25)	10	41.81 ± 1.76	42.13 (39.23, 44.80)	0.827
	The length of small intestine	Small intestine_L (mm)	5	61.14 ± 3.49	60.00 (57.70, 64.90)	5	52.92 ± 3.38	53.60 (49.20, 57.50)	0.005
	The length of large intestine	Large intestine_L (mm)	5	10.08 ± 0.68	10.00 (9.40, 11.00)	5	9.86 ± 1.20	9.70 (8.60, 11.50)	0.73
	Liver weight	Liver (g)	7	1.32 ± 0.15	1.30 (1.11, 1.52)	7	1.73 ± 0.14	1.69 (1.53, 1.97)	<.001
	Thymus weight	Thymus (g)	7	0.06 ± 0.01	0.06 (0.03, 0.07)	7	0.06 ± 0.01	0.06 (0.04, 0.08)	0.76
	Pancreas weight	Pancreas (g)	8	0.18 ± 0.02	0.18 (0.14, 0.22)	8	0.20 ± 0.04	0.20 (0.14, 0.24)	0.318
	Spleen weight	Spleen (g)	8	0.08 ± 0.01	0.08 (0.07, 0.09)	8	0.11 ± 0.02	0.11 (0.08, 0.15)	0.007
	Gastrocnemius (left leg)	L_Gast (g)	5	0.21 ± 0.02	0.20 (0.18, 0.24)	5	0.18 ± 0.01	0.18 (0.16, 0.19)	0.048
	Gastrocnemius (right leg)	R_Gast (g)	5	0.20 ± 0.03	0.19 (0.17, 0.25)	5	0.22 ± 0.02	0.21 (0.20, 0.24)	0.347
	Tibialis anterior (left leg)	L_Tibialis Anterior (g)	5	0.07 ± 0.01	0.07 (0.06, 0.08)	5	0.08 ± 0.01	0.08 (0.07, 0.09)	0.439
	Tibialis anterior (right leg)	R_Tibialis Anterior (g)	5	0.07 ± 0.00	0.07 (0.07, 0.08)	5	0.07 ± 0.01	0.08 (0.06, 0.09)	0.479
	Quadriceps (left leg)	L_Quad (g)	5	0.23 ± 0.02	0.24 (0.20, 0.26)	5	0.26 ± 0.04	0.24 (0.23, 0.31)	0.175
	Quadriceps (right leg)	R_Quad (g)	5	0.26 ± 0.03	0.26 (0.22, 0.29)	5	0.28 ± 0.04	0.27 (0.23, 0.32)	0.333
	Cecum/body weight	Caecum_WWR	10	9.12 ± 2.37	9.06 (5.41, 13.27)	10	0.84 ± 0.17	0.81 (0.61, 1.17)	<.001
	Liver/body weight	Liver_WWR	7	3.21 ± 0.31	3.25 (2.83, 3.71)	7	4.12 ± 0.37	4.16 (3.67, 4.79)	<.001
	Thymus/body weight	Thymus_WWR	7	0.13 ± 0.03	0.14 (0.09, 0.17)	7	0.14 ± 0.03	0.14 (0.10, 0.18)	0.885
	Pancreas/body weight	Pancreas_WWR	8	0.43 ± 0.05	0.44 (0.34, 0.52)	8	0.47 ± 0.09	0.47 (0.35, 0.57)	0.378
	Spleen/body weight	Spleen_WWR	8	0.19 ± 0.02	0.19 (0.17, 0.23)	8	0.25 ± 0.05	0.25 (0.19, 0.35)	0.012

## Sheet: Table S3
Table S3 Comprehensive overview of analyzed Samples and experimental platforms.
	Tissue	Mice		Platform	No. of cells/spots/BA after quality control
		GF	SPF		GF	SPF
Single cell sequencing	Blood	2	2	10X	9450	9532
	Bone marrow	1	1	10X	9732	8458
		1	1	DNBelab C4	11656	3371
	Spleen	2	2	DNBelab C4	12647	18925
	Thymus	3	3	DNBelab C4	17134	20393
	Liver	3	3	DNBelab C4	9281	16272
	Ileum	3	3	DNBelab C4	20397	21272
	Colon	3	3	DNBelab C4	18876	20337
	Cecum	3	3	DNBelab C4	24170	17202
Spatial transcriptome	Spleen	1	1	Stereo-seq	7,446 (bin50)	11,957 (bin50)
	Thymus	1	1	Stereo-seq	17,351 (bin50)	44,450 (bin50)
	Liver	1	1	Stereo-seq	511,205 (bin20)	410,282 (bin20)
	Ileum	1	1	Stereo-seq	7,693 (bin20)	8,353 (bin20)
	Colon	1	1	Stereo-seq	23,254 (bin20)	33,515 (bin20)
	Cecum	1	1	Stereo-seq	4,113 (bin20)	5,519 (bin20)
Bile acid	Blood	6	6	LC-MS/MS	45	45
	Liver	6	6	LC-MS/MS	45	45
	Faeces	6	6	LC-MS/MS	45	45
	Cecal content	6	6	LC-MS/MS	45	45
16S-rDNA	Faeces	0	10	DNBSEQ	-	-

## Sheet: Table S4 
Table S4 The gene sets related to immune cells that were utilized for calculating scores through the "AddModuleScore" function of Seurat.
NK/T	B cell	Plasma	DCs	Macrophage	Neutrophil
Cd28	Ighd	Jchain	Siglech	C1qa	S100a8
Cd3e	Fcmr	Ighg3	Mpeg1	C1qb	S100a9
Cd3d	Cd22	Ighg2b	Cd209a	C1qc	Camp
Trbc1	Cd83	Ighg2c	Mgl2	Retnla	Retnlg
Trbc2	Ms4a1	Ighg1	Clec10a	Pf4	Csf3r
Trac		Igha	Fscn1	Ms4a7	Fcgr4
Foxp3			Naaa	Mrc1	Mpo
Il22			Xcr1	Cd68
Cd4			Clec9a	Cd5l (Kuffer cell)
Cd8a			Cox6a2	Vsig4 (Kuffer cell)
Cd8b1			Cd36	Clec4f (Kuffer cell)
Ctla4			Fcgr4	Marco
Il17a			Cd300e
Il13
Il4
Il9r
Il17rb
Trdc
Tcrg-C2
Tcrg-C4
Ccl4
Ccl3
Ccl5
Xcl1
Ifng
Klrd1
Klrb1
Tcf7
Ncr1
Nkg7
Gzma
Gzmb
Il2rb
Pdcd1

## Sheet: Table S5   
	Table S5 Gene Ontology (GO) enrichment analysis of differentially expressed genes across lymphoid cell subtypes in our multi-organ database.
	ID	Description	GeneRatio	p	p.adjust	qvalue	geneID	mice	celltypes
	GO:0006457	protein folding	21/77	1.04e-29	1.62e-26	1.16e-26	Ahsa1/Ahsa2/Canx/Cct3/Cct7/Cct8/Chordc1/Dnaja1/Dnajb1/Fkbp4/Hsp90aa1/Hsp90ab1/Hsp90b1/Hspa4l/Hspa8/Hspd1/Hspe1/Hsph1/Ptges3/St13/Tcp1	GF	Immature B
	GO:0010833	telomere maintenance via telomere lengthening	8/77	2.26e-11	1.18e-08	8.43e-09	Cct3/Cct7/Cct8/Hnrnpa2b1/Hsp90aa1/Hsp90ab1/Ptges3/Tcp1	GF	Immature B
	GO:0050821	protein stabilization	10/77	1.02e-10	4e-08	2.86e-08	Cct3/Cct7/Cct8/Hsp90aa1/Hsp90ab1/Hspd1/Ifi30/Ncor1/Ptges3/Tcp1	GF	Immature B
	GO:0051085	chaperone cofactor-dependent protein refolding	6/77	2.49e-10	5.56e-08	3.98e-08	Dnajb1/Hspa8/Hspe1/Hsph1/Ptges3/St13	GF	Immature B
	GO:0051054	positive regulation of DNA metabolic process	11/77	1.15e-09	1.63e-07	1.17e-07	Cacybp/Cct3/Cct7/Cct8/Cst3/Hnrnpa2b1/Hsp90aa1/Hsp90ab1/Ptges3/Tcp1/Tfrc	GF	Immature B
	GO:0032200	telomere organization	8/77	6.36e-09	6.21e-07	4.45e-07	Cct3/Cct7/Cct8/Hnrnpa2b1/Hsp90aa1/Hsp90ab1/Ptges3/Tcp1	GF	Immature B
	GO:1904851	positive regulation of establishment of protein localization to telomere	4/77	9.6e-09	8.82e-07	6.32e-07	Cct3/Cct7/Cct8/Tcp1	GF	Immature B
	GO:0072594	establishment of protein localization to organelle	11/77	1.81e-08	1.49e-06	1.07e-06	Bcap31/Cct3/Cct7/Cct8/Dnaja1/Hsp90aa1/Hsp90ab1/Hspa8/Hspd1/Mavs/Tcp1	GF	Immature B
	GO:0006986	response to unfolded protein	7/77	2.64e-08	1.96e-06	1.41e-06	Hsp90aa1/Hspa4l/Hspa8/Hspd1/Hsph1/Tmem33/Ubxn4	GF	Immature B
	GO:1901998	toxin transport	5/77	1.17e-07	6.76e-06	4.85e-06	Cct3/Cct7/Cct8/Dnaja1/Tcp1	GF	Immature B
	GO:0030522	intracellular receptor signaling pathway	8/77	1.23e-07	6.84e-06	4.9e-06	Dnaja1/Fkbp4/Klf2/Mavs/Ncor1/Ptges3/Slc15a2/Ywhah	GF	Immature B
	GO:0030433	ubiquitin-dependent ERAD pathway	5/77	3.25e-06	0.000134	9.58e-05	Bcap31/Canx/Hsp90b1/Ubqln1/Ubxn4	GF	Immature B
	GO:1904951	positive regulation of establishment of protein localization	8/77	3.25e-06	0.000134	9.58e-05	Bcap31/Cct3/Cct7/Cct8/Cd38/Hsp90ab1/Mavs/Tcp1	GF	Immature B
	GO:2001252	positive regulation of chromosome organization	5/77	1.1e-05	0.00039	0.00028	Cct3/Cct7/Cct8/Hnrnpa2b1/Tcp1	GF	Immature B
	GO:0030518	intracellular steroid hormone receptor signaling pathway	5/77	1.2e-05	0.000417	0.000299	Dnaja1/Fkbp4/Ncor1/Ptges3/Ywhah	GF	Immature B
	GO:0007339	binding of sperm to zona pellucida	4/77	1.23e-05	0.000417	0.000299	Cct3/Cct7/Cct8/Tcp1	GF	Immature B
	GO:0051131	chaperone-mediated protein complex assembly	3/77	1.7e-05	0.000553	0.000397	Hsp90aa1/Hsp90ab1/Ptges3	GF	Immature B
	GO:0042100	B cell proliferation	5/77	1.75e-05	0.000559	0.0004	Cd24a/Cd38/Hspd1/Ighm/Tfrc	GF	Immature B
	GO:0002181	cytoplasmic translation	7/49	5.17e-09	5.73e-06	4.02e-06	Rpl13a/Rpl26/Rpl31/Rpl4/Rplp2/Rps18/Rps25	SPF	Immature B
	GO:0048002	antigen processing and presentation of peptide antigen	5/49	2.31e-07	0.000128	8.98e-05	H2-Aa/H2-Eb1/H2-Q6/H2-Q7/Tap1	SPF	Immature B
	GO:0002181	cytoplasmic translation	10/47	3.45e-14	4.74e-11	3.04e-11	Eef2/Rpl13a/Rpl17/Rpl23a/Rpl31/Rpl4/Rpl5/Rps15/Rps17/Rps6	SPF	Mature B-C1
	GO:0046651	lymphocyte proliferation	10/103	4.38e-07	0.000566	0.000456	Cd55/Cr2/Ctnnb1/Cxcr4/Fyn/Inpp5d/Laptm5/Myc/Satb1/Tnfrsf13c	GF	Mature B-C10
	GO:0032943	mononuclear cell proliferation	10/103	5.26e-07	0.000566	0.000456	Cd55/Cr2/Ctnnb1/Cxcr4/Fyn/Inpp5d/Laptm5/Myc/Satb1/Tnfrsf13c	GF	Mature B-C10
	GO:0002181	cytoplasmic translation	18/84	1.09e-24	1.91e-21	1.36e-21	Rpl10a/Rpl14/Rpl23a/Rpl30/Rpl36/Rpl36a/Rpl37a/Rpl4/Rpl41/Rpl9-ps6/Rps18/Rps20/Rps23/Rps25/Rps29/Rps7/Rps8/Uba52	SPF	Mature B-C10
	GO:0042026	protein refolding	6/84	6.43e-11	5.66e-08	4.01e-08	Dnaja1/Hsp90aa1/Hspa1a/Hspa1b/Hspa5/Hspa8	SPF	Mature B-C10
	GO:0051085	chaperone cofactor-dependent protein refolding	6/84	4.25e-10	2.49e-07	1.77e-07	Dnajb1/Hspa1a/Hspa1b/Hspa5/Hspa8/Hsph1	SPF	Mature B-C10
	GO:0006364	rRNA processing	9/84	1.32e-08	3.33e-06	2.36e-06	Mdn1/Rpl10a/Rpl14/Rpl35/Rps25/Rps27/Rps27rt/Rps7/Rps8	SPF	Mature B-C10
	GO:0042254	ribosome biogenesis	10/84	1.68e-08	3.69e-06	2.62e-06	Mdn1/Rpl10a/Rpl14/Rpl23a/Rpl35/Rps25/Rps27/Rps27rt/Rps7/Rps8	SPF	Mature B-C10
	GO:0006986	response to unfolded protein	7/84	4.86e-08	7.77e-06	5.51e-06	Atf3/Hsp90aa1/Hspa1a/Hspa1b/Hspa5/Hspa8/Hsph1	SPF	Mature B-C10
	GO:0016072	rRNA metabolic process	9/84	5.56e-08	8.16e-06	5.79e-06	Mdn1/Rpl10a/Rpl14/Rpl35/Rps25/Rps27/Rps27rt/Rps7/Rps8	SPF	Mature B-C10
	GO:0002460	adaptive immune response based on somatic recombination of immune receptors built from immunoglobulin superfamily domains	10/84	1.48e-06	0.000173	0.000123	Ccr7/Gadd45g/H2-Q6/H2-Q7/Hspa8/Icam1/Igha/Ighg2b/Irf1/Swap70	SPF	Mature B-C10
	GO:0045428	regulation of nitric oxide biosynthetic process	5/84	2.35e-06	0.000243	0.000172	Ddah1/Dynll1/Hsp90aa1/Icam1/Klf4	SPF	Mature B-C10
	GO:0080164	regulation of nitric oxide metabolic process	5/84	3.06e-06	0.000299	0.000212	Ddah1/Dynll1/Hsp90aa1/Icam1/Klf4	SPF	Mature B-C10
	GO:0006809	nitric oxide biosynthetic process	5/84	4.99e-06	0.000462	0.000328	Ddah1/Dynll1/Hsp90aa1/Icam1/Klf4	SPF	Mature B-C10
	GO:0034620	cellular response to unfolded protein	5/84	6.26e-06	0.000534	0.000379	Atf3/Hspa1a/Hspa1b/Hspa5/Hspa8	SPF	Mature B-C10
	GO:0010563	negative regulation of phosphorus metabolic process	9/84	6.79e-06	0.000534	0.000379	Dnaja1/Dynll1/Gadd45g/Hhex/Irf1/Jun/Rgs2/Socs3/Swap70	SPF	Mature B-C10
	GO:0045936	negative regulation of phosphate metabolic process	9/84	6.79e-06	0.000534	0.000379	Dnaja1/Dynll1/Gadd45g/Hhex/Irf1/Jun/Rgs2/Socs3/Swap70	SPF	Mature B-C10
	GO:0046209	nitric oxide metabolic process	5/84	6.98e-06	0.000534	0.000379	Ddah1/Dynll1/Hsp90aa1/Icam1/Klf4	SPF	Mature B-C10
	GO:2001057	reactive nitrogen species metabolic process	5/84	7.76e-06	0.000569	0.000404	Ddah1/Dynll1/Hsp90aa1/Icam1/Klf4	SPF	Mature B-C10
	GO:0043618	regulation of transcription from RNA polymerase II promoter in response to stress	4/84	1.37e-05	0.000929	0.000659	Atf3/Dnajb1/Egr1/Jun	SPF	Mature B-C10
	GO:0002923	regulation of humoral immune response mediated by circulating immunoglobulin	4/41	2.04e-08	1.73e-05	1.08e-05	Cd55/Cr2/Fcer2a/Ptpn6	GF	Mature B-C8
	GO:0002920	regulation of humoral immune response	4/41	9.65e-07	0.000251	0.000156	Cd55/Cr2/Fcer2a/Ptpn6	GF	Mature B-C8
	GO:0006959	humoral immune response	7/41	2.05e-06	0.000251	0.000156	Cd55/Cr2/Fcer2a/Gpr183/Lgals3/Ptpn6/Wfdc17	GF	Mature B-C8
	GO:0061077	chaperone-mediated protein folding	4/41	2.07e-06	0.000251	0.000156	Fkbp4/Hspb1/Hspe1/St13	GF	Mature B-C8
	GO:0030098	lymphocyte differentiation	7/41	4.03e-06	0.000336	0.000209	Ccr6/Cr2/Gpr183/Hspb1/Irf8/Ptpn6/Tespa1	GF	Mature B-C8
	GO:0022407	regulation of cell-cell adhesion	7/41	5.72e-06	0.000405	0.000252	Cd55/Hspb1/Lgals3/Plaur/Ptpn6/Serpine2/Tespa1	GF	Mature B-C8
	GO:0002366	leukocyte activation involved in immune response	6/41	6.51e-06	0.000423	0.000263	Ccr6/Gpr183/Irf8/Lcp1/Lgals3/Ptpn6	GF	Mature B-C8
	GO:0002263	cell activation involved in immune response	6/41	6.98e-06	0.000423	0.000263	Ccr6/Gpr183/Irf8/Lcp1/Lgals3/Ptpn6	GF	Mature B-C8
	GO:0032943	mononuclear cell proliferation	6/41	9.58e-06	0.000542	0.000337	Cd55/Cr2/Gpr183/Lgals3/Ptpn6/St6gal1	GF	Mature B-C8
	GO:0050920	regulation of chemotaxis	5/41	1.84e-05	0.000867	0.00054	Ccr6/Gpr183/Hspb1/Sell/St6gal1	GF	Mature B-C8
	GO:0042026	protein refolding	5/74	3.9e-09	7.39e-06	4.98e-06	Dnaja1/Hsp90aa1/Hspa1a/Hspa1b/Hspa5	SPF	Mature B-C8
	GO:0051085	chaperone cofactor-dependent protein refolding	4/74	1.34e-06	0.000796	0.000536	Dnajb1/Hspa1a/Hspa1b/Hspa5	SPF	Mature B-C8
	GO:1903706	regulation of hemopoiesis	9/74	1.68e-06	0.000796	0.000536	Ccr7/Cd83/Fos/Hsp90aa1/Irf1/Jun/Nfkbia/Tob2/Ubash3b	SPF	Mature B-C8
	GO:1902947	regulation of tau-protein kinase activity	3/74	3.47e-06	0.000806	0.000543	Apoe/Egr1/Hsp90aa1	SPF	Mature B-C8
	GO:1903320	regulation of protein modification by small protein conjugation or removal	7/74	3.82e-06	0.000806	0.000543	Dnaja1/Egr1/Hsp90aa1/Hspa5/Rpl5/Sqstm1/Tnfaip3	SPF	Mature B-C8
	GO:0042113	B cell activation	25/234	2.82e-14	9.71e-11	6.99e-11	Blk/Btla/Ccr6/Cd180/Cd38/Cd74/Cr2/Fcgr2b/Gpr183/H2-Ab1/Id2/Ighm/Igkc/Iglc3/Ms4a1/Nfam1/Parp3/Pou2f2/Prkcb/Ptpn6/Siglecg/Spib/Syk/Tnfrsf13b/Tnfrsf13c	GF	Mature B-C7
	GO:0046651	lymphocyte proliferation	21/234	9.1e-13	1.54e-09	1.11e-09	Blk/Btla/Cd180/Cd38/Cd74/Cr2/Ctnnb1/Fcgr2b/Fyn/Gpr183/H2-DMb1/Ighm/Myc/Ptpn22/Ptpn6/Rasal3/Siglecg/Syk/Tnfrsf13b/Tnfrsf13c/Tspan32	GF	Mature B-C7
	GO:0032943	mononuclear cell proliferation	21/234	1.34e-12	1.54e-09	1.11e-09	Blk/Btla/Cd180/Cd38/Cd74/Cr2/Ctnnb1/Fcgr2b/Fyn/Gpr183/H2-DMb1/Ighm/Myc/Ptpn22/Ptpn6/Rasal3/Siglecg/Syk/Tnfrsf13b/Tnfrsf13c/Tspan32	GF	Mature B-C7
	GO:0030098	lymphocyte differentiation	23/234	7.14e-12	5.08e-09	3.66e-09	Ccr6/Cd74/Cr2/Ctnnb1/Dtx1/Egr3/Gpr183/H2-Ab1/Id2/Ighm/Igkc/Ly9/Ms4a1/Nfam1/Pou2f2/Psap/Ptger4/Ptpn22/Ptpn6/Sh2b3/Spib/Syk/Tespa1	GF	Mature B-C7
	GO:0050670	regulation of lymphocyte proliferation	17/234	3.22e-11	1.85e-08	1.33e-08	Blk/Btla/Cd38/Cd74/Ctnnb1/Fcgr2b/Gpr183/H2-DMb1/Ighm/Ptpn22/Ptpn6/Rasal3/Siglecg/Syk/Tnfrsf13b/Tnfrsf13c/Tspan32	GF	Mature B-C7
	GO:0002683	negative regulation of immune system process	22/234	3.84e-11	1.89e-08	1.36e-08	Acp5/Blk/Btla/Cd74/Cr2/Csmd3/Ctnnb1/Dtx1/Fcgr2b/Id2/Ifi204/Myc/Pag1/Parp3/Ptger4/Ptpn22/Ptpn6/Siglecg/Stap1/Tnfrsf13b/Tsc22d3/Tspan32	GF	Mature B-C7
	GO:0032944	regulation of mononuclear cell proliferation	17/234	4.38e-11	1.89e-08	1.36e-08	Blk/Btla/Cd38/Cd74/Ctnnb1/Fcgr2b/Gpr183/H2-DMb1/Ighm/Ptpn22/Ptpn6/Rasal3/Siglecg/Syk/Tnfrsf13b/Tnfrsf13c/Tspan32	GF	Mature B-C7
	GO:0050864	regulation of B cell activation	17/234	1.41e-10	5.38e-08	3.87e-08	Blk/Btla/Cd38/Cd74/Fcgr2b/Gpr183/Id2/Ighm/Igkc/Iglc3/Nfam1/Parp3/Ptpn6/Siglecg/Syk/Tnfrsf13b/Tnfrsf13c	GF	Mature B-C7
	GO:0050866	negative regulation of cell activation	15/234	5.33e-10	1.41e-07	1.02e-07	Blk/Btla/Cd74/Dtx1/Fcgr2b/Id2/Pag1/Parp3/Prkg1/Ptpn22/Ptpn6/Serpine2/Sh2b3/Tnfrsf13b/Tspan32	GF	Mature B-C7
	GO:0002253	activation of immune response	20/234	8.46e-10	2.08e-07	1.5e-07	Blk/Cd38/Cr2/Csk/Csmd3/Fyn/Ifi204/Ighm/Igkc/Iglc3/Mndal/Ms4a1/Nfam1/Prkcb/Ptpn22/Ptpn6/Stap1/Syk/Tespa1/Trim12c	GF	Mature B-C7
	GO:0050808	synapse organization	20/234	4.8e-09	1.07e-06	7.69e-07	Actr3/Cntn5/Cntnap2/Ctnna2/Ctnnb1/Erbb4/Fcgr2b/Fgfr2/Fyn/Grid2/Lingo2/Lrrc4c/Magi2/Marcks/Nlgn1/Nrxn1/Nrxn3/Pfn1/Ptprd/Ptprt	GF	Mature B-C7
	GO:0022407	regulation of cell-cell adhesion	20/234	4.97e-09	1.07e-06	7.69e-07	Blk/Btla/Cd74/Dtx1/Egr3/H2-Ab1/H2-DMb1/Magi2/Pag1/Plaur/Prkg1/Ptpn22/Ptpn6/Rasal3/Serpine2/Sh2b3/Syk/Tespa1/Tnfrsf13c/Tspan32	GF	Mature B-C7
	GO:0034109	homotypic cell-cell adhesion	9/234	2.75e-08	4.74e-06	3.41e-06	Blk/Ctnna3/Plaur/Prkg1/Ptpn6/Serpine2/Sh2b3/Syk/Tspan32	GF	Mature B-C7
	GO:0002460	adaptive immune response based on somatic recombination of immune receptors built from immunoglobulin superfamily domains	18/234	1.04e-07	1.58e-05	1.13e-05	Ccr6/Cd74/Cr2/Csmd3/Fcgr2b/H2-Ab1/H2-D1/H2-DMb1/H2-K1/Ighm/Igkc/Iglc3/Ly9/Parp3/Pou2f2/Ptpn6/Tnfrsf13c/Unc93b1	GF	Mature B-C7
	GO:0001776	leukocyte homeostasis	10/234	1.3e-07	1.86e-05	1.34e-05	Cd74/Chst3/Fcgr2b/Gpr183/Ikbkb/Mir142hg/Sh2b3/Tnfrsf13b/Tnfrsf13c/Tsc22d3	GF	Mature B-C7
	GO:0031346	positive regulation of cell projection organization	17/234	1.35e-07	1.86e-05	1.34e-05	Actr3/Auts2/Cpeb1/Dcc/Dmd/Fyn/Gdi1/Ikbkb/Magi2/Marcks/Nlgn1/Nrxn1/Pfn1/Plxnc1/Ptprd/Serpine2/Tmem106b	GF	Mature B-C7
	GO:0002713	negative regulation of B cell mediated immunity	5/234	1.89e-07	2.33e-05	1.68e-05	Cr2/Csmd3/Fcgr2b/Parp3/Ptpn6	GF	Mature B-C7
	GO:0002890	negative regulation of immunoglobulin mediated immune response	5/234	1.89e-07	2.33e-05	1.68e-05	Cr2/Csmd3/Fcgr2b/Parp3/Ptpn6	GF	Mature B-C7
	GO:0098742	cell-cell adhesion via plasma-membrane adhesion molecules	12/234	2.29e-07	2.6e-05	1.87e-05	Cadm2/Cntn5/Emb/Grid2/Lrrc4c/Magi2/Nlgn1/Nrxn1/Pcdh15/Ptprd/Ptprt/Tenm2	GF	Mature B-C7
	GO:0002478	antigen processing and presentation of exogenous peptide antigen	6/234	2.42e-07	2.6e-05	1.87e-05	Cd74/Fcgr2b/H2-Ab1/H2-DMb1/H2-K1/Unc93b1	GF	Mature B-C7
	GO:0070527	platelet aggregation	7/234	3.01e-07	2.98e-05	2.15e-05	Blk/Prkg1/Ptpn6/Serpine2/Sh2b3/Syk/Tspan32	GF	Mature B-C7
	GO:0010976	positive regulation of neuron projection development	12/234	3.71e-07	3.55e-05	2.55e-05	Actr3/Cpeb1/Dcc/Dmd/Fyn/Ikbkb/Magi2/Marcks/Nlgn1/Nrxn1/Serpine2/Tmem106b	GF	Mature B-C7
	GO:0007416	synapse assembly	11/234	5.73e-07	5.12e-05	3.68e-05	Actr3/Cntn5/Cntnap2/Erbb4/Grid2/Lingo2/Magi2/Nlgn1/Nrxn1/Nrxn3/Ptprd	GF	Mature B-C7
	GO:1903706	regulation of hemopoiesis	16/234	5.94e-07	5.12e-05	3.68e-05	Cd74/Ctnnb1/Dtx1/Egr3/Evi2/Gpr171/Id2/Klf13/Lmo2/Med1/Myc/Nfam1/Ptpn6/Sh2b3/Syk/Tespa1	GF	Mature B-C7
	GO:0016064	immunoglobulin mediated immune response	13/234	6.74e-07	5.66e-05	4.08e-05	Ccr6/Cd74/Cr2/Csmd3/Fcgr2b/H2-Ab1/H2-DMb1/Ighm/Igkc/Iglc3/Parp3/Pou2f2/Ptpn6	GF	Mature B-C7
	GO:0030099	myeloid cell differentiation	16/234	8.01e-07	6.28e-05	4.52e-05	Cd74/Ctnnb1/Evi2/Glo1/Gpr171/Gpr183/Id2/Ifi204/Klf13/Lmo2/Med1/Myc/Ptpn6/Sh2b3/Spib/Stap1	GF	Mature B-C7
	GO:0070371	ERK1 and ERK2 cascade	14/234	1.15e-06	8.24e-05	5.93e-05	Cd74/Cntnap2/Csk/Dcc/Dmd/Erbb4/Fgfr2/Gpr183/Myc/Nrxn1/Ptger4/Ptpn22/Ptpn6/Syk	GF	Mature B-C7
	GO:0050807	regulation of synapse organization	12/234	1.82e-06	0.000126	9.04e-05	Actr3/Ctnna2/Fcgr2b/Fyn/Grid2/Lingo2/Magi2/Marcks/Nlgn1/Nrxn1/Ptprd/Ptprt	GF	Mature B-C7
	GO:0051962	positive regulation of nervous system development	14/234	1.94e-06	0.000127	9.16e-05	Actr3/Bin1/Ctnnb1/Gdi1/Grid2/Id2/Lingo2/Marcks/Myc/Nlgn1/Nrxn1/Plxnc1/Ptprd/Serpine2	GF	Mature B-C7
	GO:0002449	lymphocyte mediated immunity	16/234	2.32e-06	0.000145	0.000104	Ccr6/Cd74/Cr2/Csmd3/Fcgr2b/H2-Ab1/H2-D1/H2-DMb1/H2-K1/Ighm/Igkc/Iglc3/Parp3/Pou2f2/Ptpn6/Unc93b1	GF	Mature B-C7
	GO:0050803	regulation of synapse structure or activity	12/234	2.48e-06	0.000153	0.00011	Actr3/Ctnna2/Fcgr2b/Fyn/Grid2/Lingo2/Magi2/Marcks/Nlgn1/Nrxn1/Ptprd/Ptprt	GF	Mature B-C7
	GO:0046631	alpha-beta T cell activation	10/234	3.85e-06	0.000208	0.000149	Btla/Gpr183/H2-Ab1/Ly9/Myc/Psap/Ptger4/Ptpn22/Rasal3/Syk	GF	Mature B-C7
	GO:0048711	positive regulation of astrocyte differentiation	4/234	3.91e-06	0.000208	0.000149	Actr3/Bin1/Id2/Serpine2	GF	Mature B-C7
	GO:0034329	cell junction assembly	15/234	3.91e-06	0.000208	0.000149	Actr3/Cntn5/Cntnap2/Ctnnb1/Erbb4/Grid2/Ikbkb/Lingo2/Magi2/Mpp7/Nlgn1/Nrxn1/Nrxn3/Ocel1/Ptprd	GF	Mature B-C7
	GO:0050905	neuromuscular process	10/234	4.42e-06	0.000221	0.000159	Ap1s2/Cntnap2/Csmd1/Ctnna2/Dmd/Grid2/Nrxn1/Pcdh15/Psap/Rbfox1	GF	Mature B-C7
	GO:0060742	epithelial cell differentiation involved in prostate gland development	4/234	5.3e-06	0.000261	0.000188	Ctnnb1/Fgfr2/Plaur/Psap	GF	Mature B-C7
	GO:0060249	anatomical structure homeostasis	13/234	5.5e-06	0.000267	0.000192	Acp5/Cd38/Csk/Ctnnb1/Dmd/Dram2/Erbb4/Napsa/Pcdh15/Ptger4/Syk/Tmem106b/Trp53inp2	GF	Mature B-C7
	GO:0032102	negative regulation of response to external stimulus	14/234	6.57e-06	0.00031	0.000223	Acp5/Anxa2/Ctnna2/Fcgr2b/Grid2/Ifi204/Nrxn1/Plaur/Prkg1/Ptger4/Serpine2/Sh2b3/Siglecg/Stap1	GF	Mature B-C7
	GO:0007159	leukocyte cell-cell adhesion	14/234	7.34e-06	0.000342	0.000246	Btla/Cd74/Dtx1/Egr3/H2-Ab1/H2-DMb1/Pag1/Ptpn22/Ptpn6/Rasal3/Syk/Tespa1/Tnfrsf13c/Tspan32	GF	Mature B-C7
	GO:0099560	synaptic membrane adhesion	5/234	7.61e-06	0.000349	0.000251	Lrrc4c/Magi2/Nlgn1/Nrxn1/Ptprd	GF	Mature B-C7
	GO:0097479	synaptic vesicle localization	6/234	8.25e-06	0.000369	0.000266	Ap1s2/Ctnnb1/Fgfr2/Magi2/Nlgn1/Nrxn1	GF	Mature B-C7
	GO:0032675	regulation of interleukin-6 production	9/234	9.36e-06	0.000408	0.000294	Cd74/Csk/Il16/Pou2f2/Ptpn22/Ptpn6/Syk/Tlr7/Unc93b1	GF	Mature B-C7
	GO:0031345	negative regulation of cell projection organization	10/234	1.01e-05	0.000427	0.000307	Actr3/Cd38/Ctsz/Fyn/Gdi1/H2-D1/H2-K1/Nlgn1/Nrxn1/Stap1	GF	Mature B-C7
	GO:0001964	startle response	5/234	1.02e-05	0.000427	0.000307	Csmd1/Ctnna2/Grid2/Nrxn1/Pcdh15	GF	Mature B-C7
	GO:0097091	synaptic vesicle clustering	4/234	1.17e-05	0.000472	0.00034	Ctnnb1/Magi2/Nlgn1/Nrxn1	GF	Mature B-C7
	GO:0007409	axonogenesis	15/234	1.32e-05	0.000523	0.000376	Actr3/Auts2/Chl1/Cntn4/Cntn5/Cntnap2/Ctnna2/Dcc/Emb/Fgfr2/Gdi1/Lrrc4c/Pitpna/Plxnc1/Tenm2	GF	Mature B-C7
	GO:0032635	interleukin-6 production	9/234	1.43e-05	0.000552	0.000397	Cd74/Csk/Il16/Pou2f2/Ptpn22/Ptpn6/Syk/Tlr7/Unc93b1	GF	Mature B-C7
	GO:0002921	negative regulation of humoral immune response	4/234	1.47e-05	0.000559	0.000402	Cr2/Csmd3/Fcgr2b/Ptpn6	GF	Mature B-C7
	GO:0009612	response to mechanical stimulus	9/234	1.49e-05	0.000559	0.000402	Cntnap2/Ctnnb1/Dmd/Fyn/Myc/Nrxn1/Pcdh15/Ptger4/Serpine2	GF	Mature B-C7
	GO:0050878	regulation of body fluid levels	13/234	1.53e-05	0.000568	0.000409	Anxa2/Blk/Erbb4/Med1/Plaur/Prkg1/Ptger4/Ptpn6/Scd1/Serpine2/Sh2b3/Syk/Tspan32	GF	Mature B-C7
	GO:0002366	leukocyte activation involved in immune response	12/234	1.65e-05	0.000604	0.000435	Blk/Ccr6/Cd180/Cd74/Gpr183/H2-DMb1/Lcp1/Ly9/Parp3/Ptger4/Ptpn6/Syk	GF	Mature B-C7
	GO:0050817	coagulation	9/234	1.71e-05	0.000612	0.00044	Anxa2/Blk/Plaur/Prkg1/Ptpn6/Serpine2/Sh2b3/Syk/Tspan32	GF	Mature B-C7
	GO:0043484	regulation of RNA splicing	9/234	2.31e-05	0.000795	0.000572	Celf1/Celf2/Hnrnpa2b1/Hnrnpf/Rbfox1/Srsf1/Srsf5/Srsf6/Tia1	GF	Mature B-C7
	GO:0001894	tissue homeostasis	11/234	2.35e-05	0.000803	0.000578	Acp5/Cd38/Csk/Ctnnb1/Dram2/Erbb4/Napsa/Pcdh15/Ptger4/Syk/Trp53inp2	GF	Mature B-C7
	GO:0051607	defense response to virus	11/234	2.59e-05	0.000875	0.000629	Agbl4/Apobec1/Apobec3/Ifi204/Ptpn22/Serinc3/Tlr7/Trim12c/Trim35/Tspan32/Unc93b1	GF	Mature B-C7
	GO:0071625	vocalization behavior	4/234	2.72e-05	0.000892	0.000642	Auts2/Cntnap2/Nrxn1/Nrxn3	GF	Mature B-C7
	GO:0002819	regulation of adaptive immune response	10/234	2.72e-05	0.000892	0.000642	Cd74/Cr2/Csmd3/Fcgr2b/H2-Ab1/H2-D1/H2-K1/Parp3/Ptpn6/Tnfrsf13c	GF	Mature B-C7
	GO:0009615	response to virus	12/234	2.86e-05	0.000922	0.000663	Agbl4/Apobec1/Apobec3/Ifi204/Pou2f2/Ptpn22/Serinc3/Tlr7/Trim12c/Trim35/Tspan32/Unc93b1	GF	Mature B-C7
	GO:0002181	cytoplasmic translation	46/176	2.74e-67	8.03e-64	6.1e-64	Eef2/Fau/Pabpc1/Rpl10a/Rpl11/Rpl13/Rpl13a/Rpl14/Rpl21/Rpl22l1/Rpl23/Rpl24/Rpl26/Rpl27/Rpl27a/Rpl3/Rpl30/Rpl34/Rpl35a/Rpl36/Rpl36a/Rpl37a/Rpl38/Rpl39/Rpl4/Rpl41/Rpl5/Rpl7/Rpl7a/Rpl9-ps6/Rplp0/Rplp1/Rplp2/Rps12/Rps13/Rps18/Rps2/Rps20/Rps23/Rps25/Rps27a/Rps28/Rps29/Rps7/Rps8/Uba52	SPF	Mature B-C7
	GO:0022613	ribonucleoprotein complex biogenesis	26/176	7.72e-19	8.16e-16	6.19e-16	Hsp90aa1/Ncl/Npm1/Nsa2/Rpl10a/Rpl11/Rpl13a/Rpl14/Rpl24/Rpl26/Rpl27/Rpl35/Rpl35a/Rpl38/Rpl5/Rpl7/Rpl7a/Rplp0/Rps2/Rps25/Rps27/Rps27rt/Rps28/Rps7/Rps8/Snrpg	SPF	Mature B-C7
	GO:0042254	ribosome biogenesis	23/176	8.35e-19	8.16e-16	6.19e-16	Ncl/Npm1/Nsa2/Rpl10a/Rpl11/Rpl14/Rpl24/Rpl26/Rpl27/Rpl35/Rpl35a/Rpl38/Rpl5/Rpl7/Rpl7a/Rplp0/Rps2/Rps25/Rps27/Rps27rt/Rps28/Rps7/Rps8	SPF	Mature B-C7
	GO:0006364	rRNA processing	19/176	7.85e-17	4.6e-14	3.49e-14	Ncl/Npm1/Nsa2/Rpl10a/Rpl11/Rpl14/Rpl26/Rpl27/Rpl35/Rpl35a/Rpl5/Rpl7/Rpl7a/Rps25/Rps27/Rps27rt/Rps28/Rps7/Rps8	SPF	Mature B-C7
	GO:0016072	rRNA metabolic process	20/176	1.12e-16	5.45e-14	4.13e-14	Ncl/Npm1/Nsa2/Rpl10a/Rpl11/Rpl14/Rpl26/Rpl27/Rpl35/Rpl35a/Rpl5/Rpl7/Rpl7a/Rps25/Rps27/Rps27rt/Rps28/Rps7/Rps8/Top1	SPF	Mature B-C7
	GO:1901796	regulation of signal transduction by p53 class mediator	10/176	6.92e-11	2.53e-08	1.92e-08	Npm1/Rpl11/Rpl23/Rpl26/Rpl37/Rpl5/Rps20/Rps7/Sirt1/Ubb	SPF	Mature B-C7
	GO:0042255	ribosome assembly	9/176	1.42e-10	4.63e-08	3.52e-08	Rpl11/Rpl24/Rpl38/Rpl5/Rplp0/Rps2/Rps25/Rps27/Rps28	SPF	Mature B-C7
	GO:0022618	ribonucleoprotein complex assembly	12/176	7.13e-10	1.9e-07	1.44e-07	Hsp90aa1/Rpl11/Rpl13a/Rpl24/Rpl38/Rpl5/Rplp0/Rps2/Rps25/Rps27/Rps28/Snrpg	SPF	Mature B-C7
	GO:0071826	ribonucleoprotein complex subunit organization	12/176	1.2e-09	2.93e-07	2.23e-07	Hsp90aa1/Rpl11/Rpl13a/Rpl24/Rpl38/Rpl5/Rplp0/Rps2/Rps25/Rps27/Rps28/Snrpg	SPF	Mature B-C7
	GO:1903320	regulation of protein modification by small protein conjugation or removal	13/176	5.47e-09	1.11e-06	8.46e-07	Dnaja1/Egr1/Hsp90aa1/Hspa5/Npm1/Rpl11/Rpl23/Rpl5/Rps2/Rps7/Sqstm1/Tnfaip3/Ubb	SPF	Mature B-C7
	GO:0042026	protein refolding	6/176	5.7e-09	1.11e-06	8.46e-07	Dnaja1/Hsp90aa1/Hspa1a/Hspa1b/Hspa5/Hspd1	SPF	Mature B-C7
	GO:0140694	non-membrane-bounded organelle assembly	15/176	1.28e-08	2.21e-06	1.67e-06	Actg1/Ddx6/Hspa1a/Hspa1b/Npm1/Rpl11/Rpl24/Rpl38/Rpl5/Rplp0/Rps2/Rps23/Rps25/Rps27/Rps28	SPF	Mature B-C7
	GO:0071353	cellular response to interleukin-4	6/176	2.44e-08	3.58e-06	2.72e-06	Hspa5/Impdh2/Rpl3/Rplp0/Rps2/Tuba1b	SPF	Mature B-C7
	GO:0070670	response to interleukin-4	6/176	3.69e-08	5.15e-06	3.91e-06	Hspa5/Impdh2/Rpl3/Rplp0/Rps2/Tuba1b	SPF	Mature B-C7
	GO:0051348	negative regulation of transferase activity	12/176	7.96e-08	1.06e-05	8.05e-06	Apoe/Chordc1/Dnaja1/Npm1/Rgs2/Rpl11/Rpl23/Rpl5/Rps7/Sirt1/Tnfaip3/Zfp36	SPF	Mature B-C7
	GO:2001244	positive regulation of intrinsic apoptotic signaling pathway	7/176	2.61e-07	3.06e-05	2.33e-05	Rpl11/Rpl26/Rps7/S100a8/Sirt1/Skil/Ubb	SPF	Mature B-C7
	GO:0043618	regulation of transcription from RNA polymerase II promoter in response to stress	6/176	5.91e-07	5.97e-05	4.53e-05	Atf3/Cited2/Dnajb1/Egr1/Jun/Klf2	SPF	Mature B-C7
	GO:0030099	myeloid cell differentiation	14/176	6.47e-07	6.32e-05	4.8e-05	Arid4a/Ccr7/Cited2/Fos/Hba-a1/Jun/Junb/Klf2/Kmt2e/Nfkbia/Sirt1/Tgfb1/Tob2/Zfp36	SPF	Mature B-C7
	GO:0051085	chaperone cofactor-dependent protein refolding	5/176	1.38e-06	0.000123	9.33e-05	Dnajb1/Hspa1a/Hspa1b/Hspa5/Hsph1	SPF	Mature B-C7
	GO:0071900	regulation of protein serine/threonine kinase activity	12/176	1.58e-06	0.000131	9.96e-05	Apoe/Ccnd2/Ccnl1/Ccr7/Chordc1/Dnaja1/Pim1/Rgcc/Rgs2/Sirt1/Tgfb1/Tnfaip3	SPF	Mature B-C7
	GO:0000082	G1/S transition of mitotic cell cycle	10/176	1.58e-06	0.000131	9.96e-05	Camk2b/Ccnd2/Klf4/Kmt2e/Nasp/Pim2/Rbm38/Rgcc/Rpl26/Sde2	SPF	Mature B-C7
	GO:2000112	regulation of cellular macromolecule biosynthetic process	14/176	1.66e-06	0.000131	9.96e-05	Ccr7/Ddx6/Eef2/Klf4/Ncl/Npm1/Pabpc1/Rgs2/Rpl13a/Rpl26/Rpl38/Rpl5/Rplp1/Zfp36	SPF	Mature B-C7
	GO:0050821	protein stabilization	9/176	3.01e-06	0.00021	0.000159	Hsp90aa1/Hspd1/Npm1/Pim1/Pim2/Rpl11/Rpl23/Rpl5/Rps7	SPF	Mature B-C7
	GO:0044843	cell cycle G1/S phase transition	10/176	4.27e-06	0.000284	0.000216	Camk2b/Ccnd2/Klf4/Kmt2e/Nasp/Pim2/Rbm38/Rgcc/Rpl26/Sde2	SPF	Mature B-C7
	GO:0034248	regulation of cellular amide metabolic process	13/176	4.49e-06	0.000292	0.000222	Apoe/Ddx6/Eef2/Ncl/Npm1/Pabpc1/Rgs2/Rpl13a/Rpl26/Rpl38/Rpl5/Rplp1/Zfp36	SPF	Mature B-C7
	GO:0045786	negative regulation of cell cycle	12/176	4.6e-06	0.000293	0.000222	Klf4/Npm1/Nr4a1/Ppp1r10/Rbm38/Rgcc/Rpl24/Rpl26/Sde2/Sirt1/Tgfb1/Tnfaip3	SPF	Mature B-C7
	GO:0045428	regulation of nitric oxide biosynthetic process	6/176	5.64e-06	0.000348	0.000264	Ddah1/Dynll1/Hsp90aa1/Icam1/Klf2/Klf4	SPF	Mature B-C7
	GO:0033002	muscle cell proliferation	10/176	5.78e-06	0.000348	0.000264	Apoe/Ccnd2/Cited2/Egr1/Jun/Klf4/Pim1/Sirt1/Tgfb1/Tnfaip3	SPF	Mature B-C7
	GO:0006417	regulation of translation	12/176	5.81e-06	0.000348	0.000264	Ddx6/Eef2/Ncl/Npm1/Pabpc1/Rgs2/Rpl13a/Rpl26/Rpl38/Rpl5/Rplp1/Zfp36	SPF	Mature B-C7
	GO:0006986	response to unfolded protein	7/176	7.29e-06	0.000419	0.000318	Atf3/Hsp90aa1/Hspa1a/Hspa1b/Hspa5/Hspd1/Hsph1	SPF	Mature B-C7
	GO:0080164	regulation of nitric oxide metabolic process	6/176	7.7e-06	0.000434	0.000329	Ddah1/Dynll1/Hsp90aa1/Icam1/Klf2/Klf4	SPF	Mature B-C7
	GO:1903050	regulation of proteolysis involved in protein catabolic process	9/176	8.4e-06	0.000464	0.000352	Apoe/Hspa1a/Hspa1b/Rnf19b/Rpl11/Rpl23/Rpl5/Rps7/Ubb	SPF	Mature B-C7
	GO:1904666	regulation of ubiquitin protein ligase activity	4/176	1.07e-05	0.000569	0.000432	Rpl11/Rpl23/Rpl5/Rps7	SPF	Mature B-C7
	GO:0060537	muscle tissue development	13/176	1.13e-05	0.000593	0.00045	Atf3/Ccnd2/Cited2/Egr1/Fos/Ifrd1/Nr4a1/Pim1/Rgs2/Sirt1/Skil/Tgfb1/Zfand5	SPF	Mature B-C7
	GO:0022407	regulation of cell-cell adhesion	13/176	1.21e-05	0.000621	0.000471	Ccr7/Cd83/Cited2/Hsp90aa1/Hspd1/Hsph1/Icam1/Il4ra/Klf4/Nfkbiz/Rgcc/Tgfb1/Tnfaip3	SPF	Mature B-C7
	GO:0006809	nitric oxide biosynthetic process	6/176	1.36e-05	0.000666	0.000506	Ddah1/Dynll1/Hsp90aa1/Icam1/Klf2/Klf4	SPF	Mature B-C7
	GO:0001818	negative regulation of cytokine production	10/176	1.51e-05	0.000724	0.00055	Ccr7/Cd83/Klf2/Klf4/Rel/Rgcc/Sirt1/Tgfb1/Tnfaip3/Zfp36	SPF	Mature B-C7
	GO:0002819	regulation of adaptive immune response	9/176	1.69e-05	0.000784	0.000595	Ccr7/H2-Q6/H2-Q7/Hspd1/Il4ra/Nfkbiz/Sirt1/Tgfb1/Tnfaip3	SPF	Mature B-C7
	GO:0043370	regulation of CD4-positive, alpha-beta T cell differentiation	5/176	1.78e-05	0.000802	0.000609	Ccr7/Cd83/Il4ra/Nfkbiz/Tgfb1	SPF	Mature B-C7
	GO:0043484	regulation of RNA splicing	8/176	2.02e-05	0.000882	0.00067	Ccnl1/Clk1/Malat1/Ncl/Npm1/Rbm38/Rps13/Slc38a2	SPF	Mature B-C7
	GO:0046209	nitric oxide metabolic process	6/176	2.02e-05	0.000882	0.00067	Ddah1/Dynll1/Hsp90aa1/Icam1/Klf2/Klf4	SPF	Mature B-C7
	GO:2001057	reactive nitrogen species metabolic process	6/176	2.28e-05	0.000949	0.00072	Ddah1/Dynll1/Hsp90aa1/Icam1/Klf2/Klf4	SPF	Mature B-C7
	GO:0046651	lymphocyte proliferation	17/212	8.03e-10	1.76e-06	1.37e-06	Blk/Btla/Cd55/Cd74/Clec2i/Cr2/Ctnnb1/Fyn/Gpr183/Myc/Ptpn22/Ptpn6/Rasal3/Siglecg/Tnfrsf13b/Tnfrsf13c/Tspan32	GF	Mature B-C3
	GO:0032943	mononuclear cell proliferation	17/212	1.09e-09	1.76e-06	1.37e-06	Blk/Btla/Cd55/Cd74/Clec2i/Cr2/Ctnnb1/Fyn/Gpr183/Myc/Ptpn22/Ptpn6/Rasal3/Siglecg/Tnfrsf13b/Tnfrsf13c/Tspan32	GF	Mature B-C3
	GO:0042113	B cell activation	18/212	4.98e-09	3.54e-06	2.75e-06	Blk/Btla/Ccr6/Cd74/Cr2/Gpr183/Iglc3/Lyl1/Ms4a1/Nfam1/Pou2f2/Prkcb/Ptpn6/Siglecg/Spib/Tbc1d10c/Tnfrsf13b/Tnfrsf13c	GF	Mature B-C3
	GO:0050670	regulation of lymphocyte proliferation	14/212	6.26e-09	3.54e-06	2.75e-06	Blk/Btla/Cd55/Cd74/Clec2i/Ctnnb1/Gpr183/Ptpn22/Ptpn6/Rasal3/Siglecg/Tnfrsf13b/Tnfrsf13c/Tspan32	GF	Mature B-C3
	GO:0002253	activation of immune response	18/212	6.59e-09	3.54e-06	2.75e-06	Blk/Cd55/Clec2i/Cr2/Csk/Fyn/Iglc3/Ms4a1/Myo1g/Nfam1/Prkcb/Psen2/Ptpn22/Ptpn6/Rap1a/Stap1/Tespa1/Trim12c	GF	Mature B-C3
	GO:0032944	regulation of mononuclear cell proliferation	14/212	8.04e-09	3.7e-06	2.88e-06	Blk/Btla/Cd55/Cd74/Clec2i/Ctnnb1/Gpr183/Ptpn22/Ptpn6/Rasal3/Siglecg/Tnfrsf13b/Tnfrsf13c/Tspan32	GF	Mature B-C3
	GO:0030099	myeloid cell differentiation	17/212	3.66e-08	1.18e-05	9.18e-06	Cd74/Clec2i/Ctnnb1/Evi2/Gimap5/Glo1/Gnas/Gpr171/Gpr183/Klf13/Lmo2/Med1/Myc/Psen2/Ptpn6/Spib/Stap1	GF	Mature B-C3
	GO:0002683	negative regulation of immune system process	17/212	6.9e-08	1.71e-05	1.33e-05	Blk/Btla/Cd55/Cd74/Clec2i/Cr2/Ctnnb1/Gimap5/Myc/Pag1/Ptpn22/Ptpn6/Siglecg/Stap1/Tbc1d10c/Tnfrsf13b/Tspan32	GF	Mature B-C3
	GO:0034109	homotypic cell-cell adhesion	8/212	1.96e-07	4.52e-05	3.51e-05	Blk/Ctnna3/Gnas/Plaur/Plek/Prkg1/Ptpn6/Tspan32	GF	Mature B-C3
	GO:0051250	negative regulation of lymphocyte activation	10/212	5.81e-07	0.00011	8.57e-05	Blk/Btla/Cd74/Gimap5/Pag1/Ptpn22/Ptpn6/Tbc1d10c/Tnfrsf13b/Tspan32	GF	Mature B-C3
	GO:0050863	regulation of T cell activation	14/212	8.78e-07	0.000157	0.000122	Btla/Cd55/Cd74/Clec2i/Csk/Ctnnb1/Gimap5/Pag1/Ptpn22/Ptpn6/Rasal3/Tespa1/Tnfrsf13c/Tspan32	GF	Mature B-C3
	GO:0030098	lymphocyte differentiation	15/212	2.32e-06	0.000339	0.000264	Ccr6/Cd74/Cr2/Ctnnb1/Gimap5/Gpr183/Ly9/Lyl1/Ms4a1/Nfam1/Pou2f2/Ptpn22/Ptpn6/Spib/Tespa1	GF	Mature B-C3
	GO:0070527	platelet aggregation	6/212	3.09e-06	0.000385	0.0003	Blk/Gnas/Plek/Prkg1/Ptpn6/Tspan32	GF	Mature B-C3
	GO:0022407	regulation of cell-cell adhesion	15/212	4.44e-06	0.000518	0.000402	Blk/Btla/Cd55/Cd74/Gimap5/Magi2/Pag1/Plaur/Prkg1/Ptpn22/Ptpn6/Rasal3/Tespa1/Tnfrsf13c/Tspan32	GF	Mature B-C3
	GO:1903706	regulation of hemopoiesis	14/212	4.5e-06	0.000518	0.000402	Cd74/Clec2i/Ctnnb1/Evi2/Gimap5/Gnas/Gpr171/Klf13/Lmo2/Med1/Myc/Nfam1/Ptpn6/Tespa1	GF	Mature B-C3
	GO:0000381	regulation of alternative mRNA splicing, via spliceosome	6/212	5.71e-06	0.000635	0.000493	Celf1/Celf2/Ddx17/Rbfox1/Srsf6/Tia1	GF	Mature B-C3
	GO:0001776	leukocyte homeostasis	8/212	6.14e-06	0.000642	0.000499	Cd74/Chst3/Gimap5/Gpr183/Ikbkb/Mir142hg/Tnfrsf13b/Tnfrsf13c	GF	Mature B-C3
	GO:0050817	coagulation	9/212	7.75e-06	0.000727	0.000565	Anxa2/Blk/Gnas/Plaur/Plek/Prkg1/Psen2/Ptpn6/Tspan32	GF	Mature B-C3
	GO:0002181	cytoplasmic translation	47/191	2.1e-67	6.55e-64	4.78e-64	Eef2/Eif4a1/Fau/Pabpc1/Rpl10a/Rpl11/Rpl12/Rpl13/Rpl13a/Rpl14/Rpl21/Rpl23/Rpl26/Rpl27/Rpl27a/Rpl28/Rpl3/Rpl30/Rpl34/Rpl35a/Rpl36/Rpl36a/Rpl37a/Rpl38/Rpl39/Rpl4/Rpl41/Rpl5/Rpl6/Rpl7/Rpl9-ps6/Rplp0/Rplp1/Rplp2/Rps13/Rps18/Rps2/Rps20/Rps23/Rps24/Rps25/Rps28/Rps29/Rps6/Rps7/Rps8/Uba52	SPF	Mature B-C3
	GO:0042254	ribosome biogenesis	25/191	2.35e-20	3.65e-17	2.67e-17	Glul/Ncl/Npm1/Nsa2/Rpl10a/Rpl11/Rpl14/Rpl26/Rpl27/Rpl35/Rpl35a/Rpl38/Rpl5/Rpl6/Rpl7/Rplp0/Rps2/Rps24/Rps25/Rps27/Rps27rt/Rps28/Rps6/Rps7/Rps8	SPF	Mature B-C3
	GO:0006364	rRNA processing	20/191	2.15e-17	1.67e-14	1.22e-14	Ncl/Npm1/Nsa2/Rpl10a/Rpl11/Rpl14/Rpl26/Rpl27/Rpl35/Rpl35a/Rpl5/Rpl7/Rps24/Rps25/Rps27/Rps27rt/Rps28/Rps6/Rps7/Rps8	SPF	Mature B-C3
	GO:0016072	rRNA metabolic process	21/191	3.72e-17	2.31e-14	1.69e-14	Ncl/Npm1/Nsa2/Rpl10a/Rpl11/Rpl14/Rpl26/Rpl27/Rpl35/Rpl35a/Rpl5/Rpl7/Rps24/Rps25/Rps27/Rps27rt/Rps28/Rps6/Rps7/Rps8/Top1	SPF	Mature B-C3
	GO:0042026	protein refolding	8/191	2.09e-12	8.12e-10	5.92e-10	Dnaja1/Hsp90aa1/Hspa1a/Hspa1b/Hspa2/Hspa5/Hspa8/Hspd1	SPF	Mature B-C3
	GO:1901796	regulation of signal transduction by p53 class mediator	11/191	6.28e-12	2.17e-09	1.58e-09	Hexim1/Npm1/Rpl11/Rpl23/Rpl26/Rpl37/Rpl5/Rps20/Rps7/Sirt1/Ubb	SPF	Mature B-C3
	GO:0042255	ribosome assembly	9/191	2.95e-10	7.06e-08	5.15e-08	Rpl11/Rpl38/Rpl5/Rpl6/Rplp0/Rps2/Rps25/Rps27/Rps28	SPF	Mature B-C3
	GO:0051085	chaperone cofactor-dependent protein refolding	7/191	1.43e-09	3.08e-07	2.25e-07	Dnajb1/Hspa1a/Hspa1b/Hspa2/Hspa5/Hspa8/Hsph1	SPF	Mature B-C3
	GO:0042594	response to starvation	12/191	5.96e-09	1.03e-06	7.53e-07	Atf3/Cdkn1a/Chka/Fnip1/Glul/Hspa5/Jun/Nuak2/Sirt1/Wipi2/Zc3h12a/Zfp36	SPF	Mature B-C3
	GO:0031668	cellular response to extracellular stimulus	13/191	1.05e-08	1.63e-06	1.19e-06	Atf3/Cdkn1a/Chka/Fnip1/Glul/Hspa5/Jun/Nuak2/Pim1/Sirt1/Tfrc/Wipi2/Zc3h12a	SPF	Mature B-C3
	GO:0022618	ribonucleoprotein complex assembly	11/191	2.17e-08	2.93e-06	2.14e-06	Hsp90aa1/Rpl11/Rpl13a/Rpl38/Rpl5/Rpl6/Rplp0/Rps2/Rps25/Rps27/Rps28	SPF	Mature B-C3
	GO:0051348	negative regulation of transferase activity	13/191	2.32e-08	3.01e-06	2.2e-06	Apoe/Cdkn1a/Chordc1/Dnaja1/Hexim1/Hhex/Npm1/Rpl11/Rpl23/Rpl5/Rps7/Sirt1/Zfp36	SPF	Mature B-C3
	GO:0071826	ribonucleoprotein complex subunit organization	11/191	3.47e-08	4.32e-06	3.15e-06	Hsp90aa1/Rpl11/Rpl13a/Rpl38/Rpl5/Rpl6/Rplp0/Rps2/Rps25/Rps27/Rps28	SPF	Mature B-C3
	GO:0000082	G1/S transition of mitotic cell cycle	12/191	4.71e-08	5.64e-06	4.12e-06	Camk2b/Ccnd2/Cdkn1a/Klf4/Kmt2e/Nasp/Pim2/Rbm38/Rgcc/Rpl26/Rps6/Sde2	SPF	Mature B-C3
	GO:0002819	regulation of adaptive immune response	12/191	7.18e-08	8.27e-06	6.04e-06	Ccr7/H2-Q6/H2-Q7/Hspa8/Hspd1/Irf1/Pnp/Sirt1/Tfrc/Tgfb1/Zbtb1/Zc3h12a	SPF	Mature B-C3
	GO:0006986	response to unfolded protein	9/191	8.16e-08	9.07e-06	6.62e-06	Atf3/Hsp90aa1/Hspa1a/Hspa1b/Hspa2/Hspa5/Hspa8/Hspd1/Hsph1	SPF	Mature B-C3
	GO:1903320	regulation of protein modification by small protein conjugation or removal	12/191	1.28e-07	1.37e-05	1e-05	Dnaja1/Egr1/Hsp90aa1/Hspa5/Npm1/Rpl11/Rpl23/Rpl5/Rps2/Rps7/Ubb/Zc3h12a	SPF	Mature B-C3
	GO:0071496	cellular response to external stimulus	13/191	1.53e-07	1.54e-05	1.12e-05	Atf3/Cdkn1a/Chka/Fnip1/Glul/Hspa5/Jun/Nuak2/Pim1/Sirt1/Tfrc/Wipi2/Zc3h12a	SPF	Mature B-C3
	GO:0044843	cell cycle G1/S phase transition	12/191	1.58e-07	1.54e-05	1.12e-05	Camk2b/Ccnd2/Cdkn1a/Klf4/Kmt2e/Nasp/Pim2/Rbm38/Rgcc/Rpl26/Rps6/Sde2	SPF	Mature B-C3
	GO:1903037	regulation of leukocyte cell-cell adhesion	14/191	1.98e-07	1.81e-05	1.32e-05	Ccr7/Ets1/Hsp90aa1/Hspd1/Hsph1/Icam1/Irf1/Klf4/Nr4a3/Pnp/Tfrc/Tgfb1/Zbtb1/Zc3h12a	SPF	Mature B-C3
	GO:0140694	non-membrane-bounded organelle assembly	14/191	2.56e-07	2.22e-05	1.62e-05	Ddx6/Hspa1a/Hspa1b/Npm1/Rpl11/Rpl38/Rpl5/Rpl6/Rplp0/Rps2/Rps23/Rps25/Rps27/Rps28	SPF	Mature B-C3
	GO:0045786	negative regulation of cell cycle	14/191	3.1e-07	2.41e-05	1.76e-05	Cdkn1a/Ets1/Hexim1/Hhex/Klf4/Npm1/Ppp1r10/Rbm38/Rgcc/Rpl26/Rps6/Sde2/Sirt1/Tgfb1	SPF	Mature B-C3
	GO:0071478	cellular response to radiation	10/191	3.4e-07	2.52e-05	1.84e-05	Ccnd2/Cdkn1a/Egr1/Npm1/Pcna/Rpl26/Sde2/Sirt1/Tgfb1/Zbtb1	SPF	Mature B-C3
	GO:0042326	negative regulation of phosphorylation	14/191	4.09e-07	2.83e-05	2.06e-05	Apoe/Cdkn1a/Chordc1/Dnaja1/Dusp6/Dynll1/Hexim1/Hhex/Irf1/Jun/Npm1/Sirt1/Tgfb1/Zc3h12a	SPF	Mature B-C3
	GO:0001933	negative regulation of protein phosphorylation	13/191	5.74e-07	3.79e-05	2.77e-05	Apoe/Cdkn1a/Chordc1/Dnaja1/Dusp6/Hexim1/Hhex/Irf1/Jun/Npm1/Sirt1/Tgfb1/Zc3h12a	SPF	Mature B-C3
	GO:0007159	leukocyte cell-cell adhesion	14/191	6.76e-07	4.3e-05	3.14e-05	Ccr7/Ets1/Hsp90aa1/Hspd1/Hsph1/Icam1/Irf1/Klf4/Nr4a3/Pnp/Tfrc/Tgfb1/Zbtb1/Zc3h12a	SPF	Mature B-C3
	GO:0045787	positive regulation of cell cycle	13/191	8.42e-07	5.24e-05	3.82e-05	Azin1/Camk2b/Ccnd2/Cited2/Hspa2/Kmt2e/Npm1/Nr4a3/Pim1/Ppp1r10/Rgcc/Smc4/Tgfb1	SPF	Mature B-C3
	GO:0051090	regulation of DNA-binding transcription factor activity	14/191	1.36e-06	7.97e-05	5.82e-05	Icam1/Id3/Ifrd1/Klf4/Nfkbia/Npm1/Pim1/Ptma/Rgcc/Rpl11/Sirt1/Tfrc/Tgfb1/Zc3h12a	SPF	Mature B-C3
	GO:0071353	cellular response to interleukin-4	5/191	1.48e-06	8.53e-05	6.23e-05	Hspa5/Rpl3/Rplp0/Rps2/Tuba1b	SPF	Mature B-C3
	GO:0002699	positive regulation of immune effector process	12/191	1.61e-06	9.12e-05	6.65e-05	Ccr7/H2-Q6/H2-Q7/Hspa8/Hspd1/Irf1/Nr4a3/Pnp/Sirt1/Tfrc/Tgfb1/Zbtb1	SPF	Mature B-C3
	GO:0030099	myeloid cell differentiation	14/191	1.72e-06	9.42e-05	6.88e-05	Arid4a/Ccr7/Cited2/Ets1/Hhex/Jun/Kmt2e/Nfkbia/Rps6/Sirt1/Tfrc/Tgfb1/Tob2/Zfp36	SPF	Mature B-C3
	GO:0033002	muscle cell proliferation	11/191	1.73e-06	9.42e-05	6.88e-05	Apoe/Ccnd2/Cdkn1a/Cited2/Egr1/Jun/Klf4/Nr4a3/Pim1/Sirt1/Tgfb1	SPF	Mature B-C3
	GO:0070670	response to interleukin-4	5/191	2.07e-06	0.000105	7.69e-05	Hspa5/Rpl3/Rplp0/Rps2/Tuba1b	SPF	Mature B-C3
	GO:0034620	cellular response to unfolded protein	7/191	2.13e-06	0.000105	7.69e-05	Atf3/Hspa1a/Hspa1b/Hspa2/Hspa5/Hspa8/Hspd1	SPF	Mature B-C3
	GO:1903050	regulation of proteolysis involved in protein catabolic process	10/191	2.13e-06	0.000105	7.69e-05	Apoe/Hspa1a/Hspa1b/Rnf19b/Rpl11/Rpl23/Rpl5/Rps7/Rybp/Ubb	SPF	Mature B-C3
	GO:1902253	regulation of intrinsic apoptotic signaling pathway by p53 class mediator	5/191	2.43e-06	0.000118	8.61e-05	Rpl11/Rpl26/Rps7/Sirt1/Ubb	SPF	Mature B-C3
	GO:2000112	regulation of cellular macromolecule biosynthetic process	14/191	4.33e-06	0.000201	0.000147	Ccr7/Ddx6/Eef2/Klf4/Ncl/Npm1/Pabpc1/Rpl13a/Rpl26/Rpl38/Rpl5/Rplp1/Zc3h12a/Zfp36	SPF	Mature B-C3
	GO:0043484	regulation of RNA splicing	9/191	4.54e-06	0.000206	0.00015	Clk1/Hspa8/Ncl/Npm1/Rbm38/Rps13/Slc38a2/Srsf3/Srsf7	SPF	Mature B-C3
	GO:0010656	negative regulation of muscle cell apoptotic process	6/191	4.56e-06	0.000206	0.00015	Hspa8/Npm1/Nr4a3/Ppp1r10/Sirt1/Zc3h12a	SPF	Mature B-C3
	GO:0050821	protein stabilization	9/191	5.87e-06	0.000261	0.00019	Hsp90aa1/Hspd1/Npm1/Pim1/Pim2/Rpl11/Rpl23/Rpl5/Rps7	SPF	Mature B-C3
	GO:1901987	regulation of cell cycle phase transition	13/191	6.92e-06	0.000303	0.000221	Ccnd2/Cdkn1a/Hspa2/Klf4/Kmt2e/Npm1/Ppp1r10/Rbm38/Rgcc/Rpl26/Rps6/Sde2/Tgfb1	SPF	Mature B-C3
	GO:0045428	regulation of nitric oxide biosynthetic process	6/191	9e-06	0.000359	0.000262	Ddah1/Dynll1/Hsp90aa1/Icam1/Klf4/Zc3h12a	SPF	Mature B-C3
	GO:0034504	protein localization to nucleus	11/191	1e-05	0.000386	0.000282	Cdkn1a/Glul/Hhex/Hspa8/Nfkbia/Npm1/Rpl11/Sirt1/Tfrc/Tgfb1/Zc3h12a	SPF	Mature B-C3
	GO:0034248	regulation of cellular amide metabolic process	13/191	1.09e-05	0.000405	0.000295	Apoe/Ddx6/Eef2/Ncl/Npm1/Pabpc1/Rpl13a/Rpl26/Rpl38/Rpl5/Rplp1/Zc3h12a/Zfp36	SPF	Mature B-C3
	GO:0080164	regulation of nitric oxide metabolic process	6/191	1.23e-05	0.000439	0.00032	Ddah1/Dynll1/Hsp90aa1/Icam1/Klf4/Zc3h12a	SPF	Mature B-C3
	GO:0051054	positive regulation of DNA metabolic process	11/191	1.26e-05	0.000447	0.000326	Hsp90aa1/Jun/Klf4/Npm1/Pcna/Pnp/Ppp1r10/Rgcc/Sirt1/Tfrc/Tgfb1	SPF	Mature B-C3
	GO:0006417	regulation of translation	12/191	1.33e-05	0.000456	0.000333	Ddx6/Eef2/Ncl/Npm1/Pabpc1/Rpl13a/Rpl26/Rpl38/Rpl5/Rplp1/Zc3h12a/Zfp36	SPF	Mature B-C3
	GO:1904666	regulation of ubiquitin protein ligase activity	4/191	1.48e-05	0.000489	0.000356	Rpl11/Rpl23/Rpl5/Rps7	SPF	Mature B-C3
	GO:0031571	mitotic G1 DNA damage checkpoint signaling	4/191	1.76e-05	0.000566	0.000413	Cdkn1a/Rbm38/Rpl26/Sde2	SPF	Mature B-C3
	GO:0002711	positive regulation of T cell mediated immunity	6/191	1.76e-05	0.000566	0.000413	H2-Q6/H2-Q7/Hspa8/Hspd1/Pnp/Zbtb1	SPF	Mature B-C3
	GO:0006809	nitric oxide biosynthetic process	6/191	2.17e-05	0.000668	0.000487	Ddah1/Dynll1/Hsp90aa1/Icam1/Klf4/Zc3h12a	SPF	Mature B-C3
	GO:0002460	adaptive immune response based on somatic recombination of immune receptors built from immunoglobulin superfamily domains	13/191	2.28e-05	0.000696	0.000508	Ccr7/H2-Q6/H2-Q7/Hspa8/Hspd1/Icam1/Igha/Irf1/Pnp/Tfrc/Tgfb1/Zbtb1/Zc3h12a	SPF	Mature B-C3
	GO:0010594	regulation of endothelial cell migration	8/191	2.35e-05	0.000709	0.000518	Apoe/Ets1/Glul/Klf4/Rgcc/Sirt1/Tgfb1/Zc3h12a	SPF	Mature B-C3
	GO:0010212	response to ionizing radiation	7/191	3.16e-05	0.000903	0.000659	Ccnd2/Cdkn1a/Egr1/Pnp/Rpl26/Sirt1/Tgfb1	SPF	Mature B-C3
	GO:0046209	nitric oxide metabolic process	6/191	3.2e-05	0.000904	0.00066	Ddah1/Dynll1/Hsp90aa1/Icam1/Klf4/Zc3h12a	SPF	Mature B-C3
	GO:1903706	regulation of hemopoiesis	12/191	3.52e-05	0.00096	0.000701	Ccr7/Ets1/Hsp90aa1/Irf1/Jun/Nfkbia/Pnp/Tgfb1/Tob2/Zbtb1/Zc3h12a/Zfp36	SPF	Mature B-C3
	GO:2001057	reactive nitrogen species metabolic process	6/191	3.61e-05	0.000978	0.000714	Ddah1/Dynll1/Hsp90aa1/Icam1/Klf4/Zc3h12a	SPF	Mature B-C3
	GO:0002181	cytoplasmic translation	18/113	3.41e-22	8.02e-19	5.74e-19	Rpl10a/Rpl14/Rpl27a/Rpl3/Rpl30/Rpl36/Rpl36a/Rpl37a/Rpl38/Rpl39/Rpl41/Rpl9-ps6/Rps18/Rps20/Rps25/Rps29/Rps7/Rps8	SPF	Mature B-C5
	GO:0042026	protein refolding	8/113	2.93e-14	3.44e-11	2.46e-11	Dnaja1/Hsp90aa1/Hspa1a/Hspa1b/Hspa2/Hspa5/Hspa8/Hspd1	SPF	Mature B-C5
	GO:0006986	response to unfolded protein	11/113	1.09e-12	8.53e-10	6.11e-10	Atf3/Ddit3/Herpud1/Hsp90aa1/Hspa1a/Hspa1b/Hspa2/Hspa5/Hspa8/Hspd1/Hsph1	SPF	Mature B-C5
	GO:0051085	chaperone cofactor-dependent protein refolding	7/113	3.56e-11	1.39e-08	9.97e-09	Dnajb1/Hspa1a/Hspa1b/Hspa2/Hspa5/Hspa8/Hsph1	SPF	Mature B-C5
	GO:0034620	cellular response to unfolded protein	9/113	7.46e-11	2.51e-08	1.79e-08	Atf3/Ddit3/Herpud1/Hspa1a/Hspa1b/Hspa2/Hspa5/Hspa8/Hspd1	SPF	Mature B-C5
	GO:0071900	regulation of protein serine/threonine kinase activity	11/113	1.23e-07	2.41e-05	1.72e-05	Actb/Akap13/Apoe/Ccnd2/Ccr7/Cdkn1a/Chordc1/Dnaja1/Hexim1/Pim1/Rgs2	SPF	Mature B-C5
	GO:0002822	regulation of adaptive immune response based on somatic recombination of immune receptors built from immunoglobulin superfamily domains	9/113	2.43e-07	4.39e-05	3.14e-05	Ccr7/H2-Q6/H2-Q7/H2-T22/Hspa8/Hspd1/Ighg2b/Irf1/Zbtb1	SPF	Mature B-C5
	GO:0042254	ribosome biogenesis	10/113	2.9e-07	4.86e-05	3.48e-05	Glul/Rpl10a/Rpl14/Rpl35/Rpl38/Rps25/Rps27/Rps27rt/Rps7/Rps8	SPF	Mature B-C5
	GO:0042326	negative regulation of phosphorylation	11/113	4.35e-07	6.39e-05	4.57e-05	Actb/Apoe/Cdkn1a/Chordc1/Dnaja1/Dynll1/Hexim1/Irf1/Jun/Rgs2/Stat3	SPF	Mature B-C5
	GO:0002460	adaptive immune response based on somatic recombination of immune receptors built from immunoglobulin superfamily domains	12/113	4.68e-07	6.47e-05	4.63e-05	Ccr7/H2-Q6/H2-Q7/H2-T22/Hspa8/Hspd1/Icam1/Igha/Ighg2b/Irf1/Stat3/Zbtb1	SPF	Mature B-C5
	GO:0002711	positive regulation of T cell mediated immunity	6/113	8.52e-07	0.000105	7.54e-05	H2-Q6/H2-Q7/H2-T22/Hspa8/Hspd1/Zbtb1	SPF	Mature B-C5
	GO:0033002	muscle cell proliferation	9/113	1.06e-06	0.000125	8.92e-05	Apoe/Ccnd2/Cdkn1a/Ddit3/Egr1/Jun/Klf4/Pim1/Stat3	SPF	Mature B-C5
	GO:0043618	regulation of transcription from RNA polymerase II promoter in response to stress	5/113	1.53e-06	0.000171	0.000122	Atf3/Ddit3/Dnajb1/Egr1/Jun	SPF	Mature B-C5
	GO:0002456	T cell mediated immunity	7/113	1.95e-06	0.000191	0.000136	H2-Q6/H2-Q7/H2-T22/Hspa8/Hspd1/Icam1/Zbtb1	SPF	Mature B-C5
	GO:0006364	rRNA processing	8/113	2.13e-06	0.000201	0.000144	Rpl10a/Rpl14/Rpl35/Rps25/Rps27/Rps27rt/Rps7/Rps8	SPF	Mature B-C5
	GO:0002708	positive regulation of lymphocyte mediated immunity	7/113	3.27e-06	0.000274	0.000196	H2-Q6/H2-Q7/H2-T22/Hspa8/Hspd1/Ighg2b/Zbtb1	SPF	Mature B-C5
	GO:0000082	G1/S transition of mitotic cell cycle	8/113	3.52e-06	0.000276	0.000197	Actb/Camk2b/Ccnd2/Cdkn1a/Klf4/Pim2/Rbm38/Sde2	SPF	Mature B-C5
	GO:1901798	positive regulation of signal transduction by p53 class mediator	4/113	6.39e-06	0.000429	0.000307	Hexim1/Rpl37/Rps20/Rps7	SPF	Mature B-C5
	GO:0016072	rRNA metabolic process	8/113	7.29e-06	0.000476	0.000341	Rpl10a/Rpl14/Rpl35/Rps25/Rps27/Rps27rt/Rps7/Rps8	SPF	Mature B-C5
	GO:0044843	cell cycle G1/S phase transition	8/113	7.94e-06	0.000504	0.000361	Actb/Camk2b/Ccnd2/Cdkn1a/Klf4/Pim2/Rbm38/Sde2	SPF	Mature B-C5
	GO:0051348	negative regulation of transferase activity	8/113	9.14e-06	0.000524	0.000375	Actb/Apoe/Cdkn1a/Chordc1/Dnaja1/Hexim1/Rgs2/Rps7	SPF	Mature B-C5
	GO:0045428	regulation of nitric oxide biosynthetic process	5/113	1.01e-05	0.000551	0.000395	Ddah1/Dynll1/Hsp90aa1/Icam1/Klf4	SPF	Mature B-C5
	GO:0042176	regulation of protein catabolic process	9/113	1.11e-05	0.000578	0.000413	Apoe/Gpx1/Herpud1/Hsp90aa1/Hspa1a/Hspa1b/Mylip/Rnf19b/Serpinb1a	SPF	Mature B-C5
	GO:1903039	positive regulation of leukocyte cell-cell adhesion	8/113	1.2e-05	0.000599	0.000429	Actb/Ccr7/Hsp90aa1/Hspd1/Hsph1/Icam1/Irf1/Zbtb1	SPF	Mature B-C5
	GO:0080164	regulation of nitric oxide metabolic process	5/113	1.31e-05	0.000628	0.00045	Ddah1/Dynll1/Hsp90aa1/Icam1/Klf4	SPF	Mature B-C5
	GO:0051251	positive regulation of lymphocyte activation	10/113	1.48e-05	0.000679	0.000486	Actb/Ccr7/Cdkn1a/Hsp90aa1/Hspd1/Hsph1/Igha/Ighg2b/Irf1/Zbtb1	SPF	Mature B-C5
	GO:0002449	lymphocyte mediated immunity	10/113	2.05e-05	0.00089	0.000637	H2-Q6/H2-Q7/H2-T22/Hspa8/Hspd1/Icam1/Igha/Ighg2b/Rnf19b/Zbtb1	SPF	Mature B-C5
	GO:0006809	nitric oxide biosynthetic process	5/113	2.12e-05	0.000907	0.000649	Ddah1/Dynll1/Hsp90aa1/Icam1/Klf4	SPF	Mature B-C5
	GO:0006457	protein folding	19/103	2.07e-23	3.87e-20	2.78e-20	Ahsa1/Ahsa2/Canx/Cct3/Cct5/Cct7/Cct8/Chordc1/Fkbp4/H2-DMb1/Hsp90ab1/Hsp90b1/Hspa4l/Hspd1/Hspe1/Hsph1/Nudc/Ptges3/St13	GF	Mature B-C2
	GO:0010833	telomere maintenance via telomere lengthening	7/103	8.7e-09	5.42e-06	3.89e-06	Cct3/Cct5/Cct7/Cct8/Hnrnpa2b1/Hsp90ab1/Ptges3	GF	Mature B-C2
	GO:2000573	positive regulation of DNA biosynthetic process	7/103	1.51e-08	7.05e-06	5.06e-06	Cct3/Cct5/Cct7/Cct8/Hsp90ab1/Prkd2/Ptges3	GF	Mature B-C2
	GO:1904851	positive regulation of establishment of protein localization to telomere	4/103	3.12e-08	7.38e-06	5.3e-06	Cct3/Cct5/Cct7/Cct8	GF	Mature B-C2
	GO:0050821	protein stabilization	9/103	3.16e-08	7.38e-06	5.3e-06	Cct3/Cct5/Cct7/Cct8/Flna/Hsp90ab1/Hspd1/Pfn1/Ptges3	GF	Mature B-C2
	GO:0051085	chaperone cofactor-dependent protein refolding	5/103	9.65e-08	1.39e-05	9.95e-06	H2-DMb1/Hspe1/Hsph1/Ptges3/St13	GF	Mature B-C2
	GO:0032200	telomere organization	7/103	1.09e-06	8.86e-05	6.35e-05	Cct3/Cct5/Cct7/Cct8/Hnrnpa2b1/Hsp90ab1/Ptges3	GF	Mature B-C2
	GO:0007159	leukocyte cell-cell adhesion	10/103	2.18e-06	0.000163	0.000117	Coro1a/H2-DMb1/Hspd1/Hsph1/Prkar1a/Ptpn6/Rhoa/S100a8/S100a9/Tnfrsf13c	GF	Mature B-C2
	GO:0030518	intracellular steroid hormone receptor signaling pathway	6/103	2.93e-06	0.000203	0.000146	Ddx17/Fkbp4/Lbh/Ptges3/Rhoa/Ywhah	GF	Mature B-C2
	GO:0050863	regulation of T cell activation	9/103	8.57e-06	0.0005	0.000359	Coro1a/Csk/H2-DMb1/Hspd1/Hsph1/Prkar1a/Ptpn6/Rhoa/Tnfrsf13c	GF	Mature B-C2
	GO:0030003	cellular cation homeostasis	10/103	1.17e-05	0.000665	0.000477	Bcap31/Car2/Coro1a/Flna/Hvcn1/Prkcb/Ptpn6/Rap1gds1/Ryr3/Slc39a7	GF	Mature B-C2
	GO:0002822	regulation of adaptive immune response based on somatic recombination of immune receptors built from immunoglobulin superfamily domains	7/103	1.55e-05	0.000853	0.000612	Cr2/Fcer2a/H2-D1/H2-Q4/Hspd1/Ptpn6/Tnfrsf13c	GF	Mature B-C2
	GO:0033157	regulation of intracellular protein transport	7/103	1.79e-05	0.000929	0.000666	Bcap31/Cdc42/Flna/Hsp90ab1/Lcp1/Rangap1/Snx3	GF	Mature B-C2
	GO:0032970	regulation of actin filament-based process	9/103	1.83e-05	0.000929	0.000666	Arhgdia/Cdc42/Cnn2/Coro1a/Flna/Mtpn/Pfn1/Rhoa/Washc4	GF	Mature B-C2
	GO:1901998	toxin transport	4/103	1.84e-05	0.000929	0.000666	Cct3/Cct5/Cct7/Cct8	GF	Mature B-C2
	GO:0002822	regulation of adaptive immune response based on somatic recombination of immune receptors built from immunoglobulin superfamily domains	10/97	4.22e-09	8.56e-06	5.65e-06	Ccr7/Dpp4/Gm7030/H2-Q6/H2-Q7/H2-T22/Il7r/Jak2/Nfkbid/Tnfaip3	SPF	Mature B-C2
	GO:0002819	regulation of adaptive immune response	10/97	8.19e-09	8.56e-06	5.65e-06	Ccr7/Dpp4/Gm7030/H2-Q6/H2-Q7/H2-T22/Il7r/Jak2/Nfkbid/Tnfaip3	SPF	Mature B-C2
	GO:0060537	muscle tissue development	13/97	1.13e-08	8.56e-06	5.65e-06	Atf3/Btg2/Egr1/Egr2/Fos/Gpcpd1/Kdm6b/Ly6e/Nr4a1/Pim1/Rgs2/Tiparp/Zfand5	SPF	Mature B-C2
	GO:0043618	regulation of transcription from RNA polymerase II promoter in response to stress	6/97	1.71e-08	9.72e-06	6.42e-06	Atf3/Ddit3/Egr1/Jun/Klf2/Nfe2l2	SPF	Mature B-C2
	GO:0002697	regulation of immune effector process	12/97	5.21e-08	1.97e-05	1.3e-05	Acp5/Ccr7/Dpp4/Gm7030/H2-Q6/H2-Q7/H2-T22/Il7r/Nfkbid/Ptpn22/Tap1/Tnfaip3	SPF	Mature B-C2
	GO:1901652	response to peptide	11/97	2.17e-07	6.56e-05	4.33e-05	Egr1/Egr2/Jak2/Ncl/Nfe2l2/Nfkbia/Nr4a1/Ptpn22/Serpina3g/Snx5/Tnfaip3	SPF	Mature B-C2
	GO:0002483	antigen processing and presentation of endogenous peptide antigen	5/97	2.59e-07	6.56e-05	4.33e-05	Gm7030/H2-Q6/H2-Q7/H2-T22/Tap1	SPF	Mature B-C2
	GO:0019885	antigen processing and presentation of endogenous peptide antigen via MHC class I	5/97	2.59e-07	6.56e-05	4.33e-05	Gm7030/H2-Q6/H2-Q7/H2-T22/Tap1	SPF	Mature B-C2
	GO:1903037	regulation of leukocyte cell-cell adhesion	10/97	4.96e-07	0.000101	6.68e-05	Btla/Ccr7/Cd83/Dpp4/Egr3/Il7r/Jak2/Klf4/Nfkbid/Ptpn22	SPF	Mature B-C2
	GO:0030098	lymphocyte differentiation	11/97	5.34e-07	0.000101	6.68e-05	Ccr7/Cd83/Dpp4/Egr1/Egr3/Il7r/Ly6d/Nfkbid/Pou2af1/Ptpn22/Tnfaip3	SPF	Mature B-C2
	GO:0001818	negative regulation of cytokine production	9/97	7.25e-07	0.000118	7.78e-05	Acp5/Ccr7/Cd83/Ddit3/Klf2/Klf4/Ptpn22/Tnfaip3/Zfp36	SPF	Mature B-C2
	GO:0002460	adaptive immune response based on somatic recombination of immune receptors built from immunoglobulin superfamily domains	11/97	7.26e-07	0.000118	7.78e-05	Ccr7/Dpp4/Gm7030/H2-Q6/H2-Q7/H2-T22/Igha/Il7r/Jak2/Nfkbid/Tnfaip3	SPF	Mature B-C2
	GO:0035914	skeletal muscle cell differentiation	6/97	7.78e-07	0.000118	7.79e-05	Atf3/Btg2/Egr1/Egr2/Fos/Nr4a1	SPF	Mature B-C2
	GO:0006979	response to oxidative stress	10/97	1.15e-06	0.000152	0.0001	Aldh2/Apoe/Fos/Jak2/Jun/Kdm6b/Nfe2l2/Sesn1/Tnfaip3/Xpa	SPF	Mature B-C2
	GO:0007159	leukocyte cell-cell adhesion	10/97	1.25e-06	0.000152	0.0001	Btla/Ccr7/Cd83/Dpp4/Egr3/Il7r/Jak2/Klf4/Nfkbid/Ptpn22	SPF	Mature B-C2
	GO:0001914	regulation of T cell mediated cytotoxicity	5/97	1.52e-06	0.000165	0.000109	Gm7030/H2-Q6/H2-Q7/H2-T22/Il7r	SPF	Mature B-C2
	GO:0009991	response to extracellular stimulus	10/97	1.52e-06	0.000165	0.000109	Apoe/Atf3/Ddit3/Fos/Hspa5/Jun/Nfe2l2/Pim1/Sesn1/Zfp36	SPF	Mature B-C2
	GO:0050870	positive regulation of T cell activation	8/97	1.83e-06	0.000181	0.00012	Ccr7/Cd83/Dpp4/Egr3/Il7r/Jak2/Nfkbid/Ptpn22	SPF	Mature B-C2
	GO:1903706	regulation of hemopoiesis	10/97	2.08e-06	0.000182	0.00012	Ccr7/Cd83/Egr3/Fos/Il7r/Jun/Nfkbia/Nfkbid/Tob2/Zfp36	SPF	Mature B-C2
	GO:0046634	regulation of alpha-beta T cell activation	6/97	3.1e-06	0.000249	0.000165	Btla/Ccr7/Cd83/Jak2/Nfkbid/Ptpn22	SPF	Mature B-C2
	GO:0033002	muscle cell proliferation	8/97	3.27e-06	0.000249	0.000165	Apoe/Ddit3/Egr1/Jak2/Jun/Klf4/Pim1/Tnfaip3	SPF	Mature B-C2
	GO:0030968	endoplasmic reticulum unfolded protein response	5/97	3.36e-06	0.000249	0.000165	Atf3/Ddit3/Herpud1/Hspa5/Nfe2l2	SPF	Mature B-C2
	GO:0043534	blood vessel endothelial cell migration	6/97	3.58e-06	0.000249	0.000165	Apoe/Egr3/Klf4/Nfe2l2/Nr4a1/Plcg1	SPF	Mature B-C2
	GO:0048659	smooth muscle cell proliferation	7/97	3.93e-06	0.000249	0.000165	Apoe/Ddit3/Egr1/Jak2/Jun/Klf4/Tnfaip3	SPF	Mature B-C2
	GO:0032640	tumor necrosis factor production	7/97	4.07e-06	0.000249	0.000165	Acp5/Ccr7/Jak2/Ncl/Ptpn22/Tnfaip3/Zfp36	SPF	Mature B-C2
	GO:0001910	regulation of leukocyte mediated cytotoxicity	6/97	4.12e-06	0.000249	0.000165	Gm7030/H2-Q6/H2-Q7/H2-T22/Il7r/Tap1	SPF	Mature B-C2
	GO:0001913	T cell mediated cytotoxicity	5/97	4.16e-06	0.000249	0.000165	Gm7030/H2-Q6/H2-Q7/H2-T22/Il7r	SPF	Mature B-C2
	GO:0007517	muscle organ development	9/97	4.49e-06	0.00025	0.000165	Atf3/Btg2/Egr1/Egr2/Fos/Gpcpd1/Id3/Ly6e/Nr4a1	SPF	Mature B-C2
	GO:0031341	regulation of cell killing	6/97	1.01e-05	0.000409	0.00027	Gm7030/H2-Q6/H2-Q7/H2-T22/Il7r/Tap1	SPF	Mature B-C2
	GO:1990748	cellular detoxification	4/97	1.32e-05	0.000493	0.000326	Aldh2/Nfe2l2/Pim1/Sesn1	SPF	Mature B-C2
	GO:0090132	epithelium migration	8/97	1.57e-05	0.000542	0.000358	Apoe/Dpp4/Egr3/Jun/Klf4/Nfe2l2/Nr4a1/Plcg1	SPF	Mature B-C2
	GO:0031668	cellular response to extracellular stimulus	7/97	1.92e-05	0.000615	0.000406	Atf3/Fos/Hspa5/Jun/Nfe2l2/Pim1/Sesn1	SPF	Mature B-C2
	GO:0062197	cellular response to chemical stress	8/97	1.95e-05	0.000615	0.000406	Aldh2/Ddit3/Fos/Jak2/Jun/Kdm6b/Nfe2l2/Tnfaip3	SPF	Mature B-C2
	GO:0071216	cellular response to biotic stimulus	8/97	1.95e-05	0.000615	0.000406	Ddit3/Hspa5/Jak2/Ncl/Nfkbia/Ptpn22/Tnfaip3/Zfp36	SPF	Mature B-C2
	GO:0070431	nucleotide-binding oligomerization domain containing 2 signaling pathway	3/97	1.98e-05	0.000617	0.000407	Nfkbia/Ptpn22/Tnfaip3	SPF	Mature B-C2
	GO:0071774	response to fibroblast growth factor	5/97	2.02e-05	0.000622	0.00041	Cep57/Egr3/Ier2/Nr4a1/Zfp36	SPF	Mature B-C2
	GO:0001909	leukocyte mediated cytotoxicity	6/97	2.31e-05	0.000701	0.000463	Gm7030/H2-Q6/H2-Q7/H2-T22/Il7r/Tap1	SPF	Mature B-C2
	GO:0071498	cellular response to fluid shear stress	3/97	2.4e-05	0.000707	0.000467	Klf2/Klf4/Nfe2l2	SPF	Mature B-C2
	GO:0051251	positive regulation of lymphocyte activation	9/97	2.7e-05	0.00075	0.000495	Ccr7/Cd83/Dpp4/Egr3/Igha/Il7r/Jak2/Nfkbid/Ptpn22	SPF	Mature B-C2
	GO:0051348	negative regulation of transferase activity	7/97	2.95e-05	0.000799	0.000528	Apoe/Gadd45b/Pik3ip1/Ptpn22/Rgs2/Tnfaip3/Zfp36	SPF	Mature B-C2
	GO:0045444	fat cell differentiation	7/97	3.17e-05	0.000839	0.000554	Ddit3/Egr2/Klf4/Nr4a1/Pim1/Rgs2/Zfp36	SPF	Mature B-C2
	GO:0050727	regulation of inflammatory response	8/97	3.35e-05	0.000869	0.000574	Acp5/Aldh2/Apoe/Ccr7/Jak2/Nfkbia/Tnfaip3/Zfp36	SPF	Mature B-C2
	GO:0048660	regulation of smooth muscle cell proliferation	6/97	3.84e-05	0.000949	0.000626	Apoe/Egr1/Jak2/Jun/Klf4/Tnfaip3	SPF	Mature B-C2
	GO:0043409	negative regulation of MAPK cascade	6/97	4.07e-05	0.000986	0.000651	Apoe/Atf3/Dusp2/Klf4/Ptpn22/Rgs2	SPF	Mature B-C2
	GO:0002181	cytoplasmic translation	16/178	9.17e-16	2.9e-12	2.01e-12	Eef2/Eif5/Pabpc1/Rpl21/Rpl26/Rpl27a/Rpl36/Rpl37a/Rpl38/Rpl4/Rpl41/Rpl9-ps6/Rps18/Rps29/Rps8/Uba52	SPF	Transitional B
	GO:0042026	protein refolding	8/178	1.18e-12	1.87e-09	1.29e-09	B2m/Dnaja1/Hsp90aa1/Hspa1a/Hspa1b/Hspa5/Hspa8/Hspd1	SPF	Transitional B
	GO:0006986	response to unfolded protein	11/178	1.57e-10	1.24e-07	8.59e-08	Atf3/Ddit3/Herpud1/Hsp90aa1/Hspa1a/Hspa1b/Hspa5/Hspa8/Hspd1/Hsph1/Ppp1r15a	SPF	Transitional B
	GO:0071900	regulation of protein serine/threonine kinase activity	16/178	5.41e-10	3.42e-07	2.37e-07	Actb/Akap13/Apoe/Ccnd2/Ccnd3/Ccr7/Chordc1/Ddx3x/Dnaja1/Dusp1/Hexim1/Hsp90ab1/Lrrk2/Pim1/Rgs2/Sirt1	SPF	Transitional B
	GO:0042326	negative regulation of phosphorylation	16/178	3.36e-09	1.51e-06	1.05e-06	Actb/Apoe/Chordc1/Dnaja1/Dusp1/Dynll1/Gadd45b/Hexim1/Irf1/Jun/Lrrk2/Ppp1r15a/Rgs2/Rubcn/Sirt1/Stat3	SPF	Transitional B
	GO:0034620	cellular response to unfolded protein	9/178	4.28e-09	1.69e-06	1.17e-06	Atf3/Ddit3/Herpud1/Hspa1a/Hspa1b/Hspa5/Hspa8/Hspd1/Ppp1r15a	SPF	Transitional B
	GO:0030099	myeloid cell differentiation	16/178	1.86e-08	5.44e-06	3.78e-06	Arid4a/B2m/Ccr7/Ets1/Fos/Hba-a1/Hmgb2/Jun/Junb/Klf2/Kmt2e/Nfkbia/Sirt1/Stat3/Tob2/Zfp36	SPF	Transitional B
	GO:0000082	G1/S transition of mitotic cell cycle	12/178	2.16e-08	5.44e-06	3.78e-06	Actb/Camk2b/Ccnd2/Ccnd3/Ddx3x/Klf4/Kmt2e/Nasp/Pim2/Rbm38/Rpl26/Sde2	SPF	Transitional B
	GO:0043618	regulation of transcription from RNA polymerase II promoter in response to stress	7/178	2.36e-08	5.44e-06	3.78e-06	Atf3/Ddit3/Dnajb1/Egr1/Jun/Klf2/Ppp1r15a	SPF	Transitional B
	GO:0043484	regulation of RNA splicing	11/178	2.48e-08	5.44e-06	3.78e-06	Clk1/Fus/Hspa8/Ncl/Rbm38/Slc38a2/Son/Srsf3/Srsf7/Tra2b/Ythdc1	SPF	Transitional B
	GO:0051085	chaperone cofactor-dependent protein refolding	6/178	3.95e-08	7.79e-06	5.4e-06	Dnajb1/Hspa1a/Hspa1b/Hspa5/Hspa8/Hsph1	SPF	Transitional B
	GO:0044843	cell cycle G1/S phase transition	12/178	7.3e-08	1.28e-05	8.89e-06	Actb/Camk2b/Ccnd2/Ccnd3/Ddx3x/Klf4/Kmt2e/Nasp/Pim2/Rbm38/Rpl26/Sde2	SPF	Transitional B
	GO:1901214	regulation of neuron death	14/178	2.01e-07	2.88e-05	2e-05	Apoe/Btg2/Ddit3/Egr1/Fos/Hsp90ab1/Hspd1/Hsph1/Itpr1/Jun/Lrrk2/Sirt1/Stat3/Ubb	SPF	Transitional B
	GO:2001233	regulation of apoptotic signaling pathway	14/178	2.13e-07	2.93e-05	2.03e-05	Atf3/Camk2b/Ddit3/Ddx3x/Dnaja1/Herpud1/Hmgb2/Icam1/Lrrk2/Phip/Rpl26/Sirt1/Skil/Ubb	SPF	Transitional B
	GO:0072594	establishment of protein localization to organelle	14/178	4.67e-07	5.67e-05	3.94e-05	Ddit3/Dnaja1/Herpud1/Hsp90aa1/Hsp90ab1/Hspa5/Hspa8/Hspd1/Lrrk2/Nfkbia/Phip/Sqstm1/Stat3/Txnip	SPF	Transitional B
	GO:0034976	response to endoplasmic reticulum stress	11/178	6.15e-07	7.12e-05	4.94e-05	Atf3/Calr/Ddit3/Ddx3x/Herpud1/Hspa5/Itpr1/Jun/Lrrk2/Ppp1r15a/Sirt1	SPF	Transitional B
	GO:0051348	negative regulation of transferase activity	11/178	7.44e-07	7.84e-05	5.44e-05	Actb/Apoe/Chordc1/Dnaja1/Dusp1/Gadd45b/Hexim1/Rgs2/Rubcn/Sirt1/Zfp36	SPF	Transitional B
	GO:0034101	erythrocyte homeostasis	9/178	7.75e-07	7.9e-05	5.48e-05	Arid4a/B2m/Ets1/Hba-a1/Hmgb2/Klf2/Kmt2e/Stat3/Zfp36	SPF	Transitional B
	GO:0070997	neuron death	14/178	8.47e-07	8.36e-05	5.8e-05	Apoe/Btg2/Ddit3/Egr1/Fos/Hsp90ab1/Hspd1/Hsph1/Itpr1/Jun/Lrrk2/Sirt1/Stat3/Ubb	SPF	Transitional B
	GO:0006338	chromatin remodeling	12/178	1.06e-06	0.000101	7.01e-05	Actb/Baz1a/Bptf/Brd2/Chd2/Chd4/Dek/H3f3b/Nasp/Ptma/Sirt1/Top1	SPF	Transitional B
	GO:2000045	regulation of G1/S transition of mitotic cell cycle	9/178	1.16e-06	0.000108	7.47e-05	Actb/Ccnd2/Ccnd3/Ddx3x/Klf4/Kmt2e/Rbm38/Rpl26/Sde2	SPF	Transitional B
	GO:0006913	nucleocytoplasmic transport	12/178	1.78e-06	0.000148	0.000103	Akap13/Calr/Hsp90ab1/Hspa8/Lrrk2/Nfkbia/Phip/Sqstm1/Srsf3/Stat3/Txnip/Ythdc1	SPF	Transitional B
	GO:0051169	nuclear transport	12/178	1.78e-06	0.000148	0.000103	Akap13/Calr/Hsp90ab1/Hspa8/Lrrk2/Nfkbia/Phip/Sqstm1/Srsf3/Stat3/Txnip/Ythdc1	SPF	Transitional B
	GO:2000112	regulation of cellular macromolecule biosynthetic process	14/178	1.89e-06	0.000154	0.000106	Btg2/Calr/Ccr7/Ddx3x/Eef2/Eif5/Klf4/Ncl/Pabpc1/Ppp1r15a/Rgs2/Rpl26/Rpl38/Zfp36	SPF	Transitional B
	GO:0042176	regulation of protein catabolic process	12/178	2.25e-06	0.000178	0.000123	Apoe/Azin1/Herpud1/Hsp90aa1/Hsp90ab1/Hspa1a/Hspa1b/Lrrk2/Mylip/Rnf19b/Serpinb1a/Ubb	SPF	Transitional B
	GO:0046777	protein autophosphorylation	10/178	2.67e-06	0.000201	0.00014	Calm2/Camk2b/Clk1/Ddx3x/Hspa8/Jun/Lrrk2/Peak1/Pim1/Pim2	SPF	Transitional B
	GO:0008380	RNA splicing	13/178	2.68e-06	0.000201	0.00014	Clk1/Fus/Hspa8/Ncl/Pabpc1/Rbm38/Scaf11/Slc38a2/Son/Srsf3/Srsf7/Tra2b/Ythdc1	SPF	Transitional B
	GO:1903706	regulation of hemopoiesis	13/178	3.28e-06	0.00024	0.000166	Actb/B2m/Ccr7/Ets1/Fos/Hmgb2/Hsp90aa1/Irf1/Jun/Nfkbia/Stat3/Tob2/Zfp36	SPF	Transitional B
	GO:0009408	response to heat	7/178	3.34e-06	0.00024	0.000166	Chordc1/Dnaja1/Hsp90aa1/Hsp90ab1/Hspa1a/Hspa1b/Ier5	SPF	Transitional B
	GO:1902806	regulation of cell cycle G1/S phase transition	9/178	3.59e-06	0.000252	0.000175	Actb/Ccnd2/Ccnd3/Ddx3x/Klf4/Kmt2e/Rbm38/Rpl26/Sde2	SPF	Transitional B
	GO:0097193	intrinsic apoptotic signaling pathway	11/178	3.8e-06	0.000261	0.000181	Aldh2/Ddit3/Ddx3x/Dnaja1/Herpud1/Itpr1/Lrrk2/Rpl26/Sirt1/Skil/Ubb	SPF	Transitional B
	GO:1903320	regulation of protein modification by small protein conjugation or removal	10/178	3.96e-06	0.000267	0.000185	Ddx3x/Dnaja1/Egr1/Herpud1/Hsp90aa1/Hsp90ab1/Hspa5/Lrrk2/Sqstm1/Ubb	SPF	Transitional B
	GO:0034248	regulation of cellular amide metabolic process	13/178	5.08e-06	0.000315	0.000218	Apoe/Btg2/Calr/Ddx3x/Eef2/Eif5/Ncl/Pabpc1/Ppp1r15a/Rgs2/Rpl26/Rpl38/Zfp36	SPF	Transitional B
	GO:0033002	muscle cell proliferation	10/178	6.38e-06	0.000347	0.000241	Apoe/Ccnd2/Ddit3/Egr1/Jun/Klf4/Pim1/S1pr1/Sirt1/Stat3	SPF	Transitional B
	GO:0006417	regulation of translation	12/178	6.52e-06	0.000347	0.000241	Btg2/Calr/Ddx3x/Eef2/Eif5/Ncl/Pabpc1/Ppp1r15a/Rgs2/Rpl26/Rpl38/Zfp36	SPF	Transitional B
	GO:0071277	cellular response to calcium ion	6/178	8.85e-06	0.000445	0.000308	Fos/Fosb/Fus/Jun/Junb/Jund	SPF	Transitional B
	GO:0051098	regulation of binding	12/178	9.26e-06	0.000457	0.000317	Actb/Apoe/B2m/Ddit3/Gtf2f1/Hmgb2/Hsp90ab1/Jun/Klf4/Lrrk2/Pim2/Sirt1	SPF	Transitional B
	GO:0006260	DNA replication	10/178	1.06e-05	0.000517	0.000358	Baz1a/Id3/Jun/Nasp/Pcna/Polg2/Rbbp6/Rfc1/Sde2/Top1	SPF	Transitional B
	GO:0045862	positive regulation of proteolysis	11/178	1.43e-05	0.000655	0.000454	Apoe/Ddx3x/Herpud1/Hspa1a/Hspa1b/Hspa8/Hspd1/Lrrk2/Rnf19b/Sirt1/Stat3	SPF	Transitional B
	GO:0045787	positive regulation of cell cycle	11/178	1.47e-05	0.000655	0.000454	Azin1/Calr/Camk2b/Ccnd2/Ccnd3/Ddx3x/Kmt2e/Phip/Pim1/Ppp1r10/Smc4	SPF	Transitional B
	GO:0006606	protein import into nucleus	8/178	1.47e-05	0.000655	0.000454	Hsp90ab1/Hspa8/Lrrk2/Nfkbia/Phip/Sqstm1/Stat3/Txnip	SPF	Transitional B
	GO:0019882	antigen processing and presentation	7/178	1.49e-05	0.000656	0.000455	B2m/Calr/Ccr7/H2-Q6/H2-Q7/Icam1/Tap1	SPF	Transitional B
	GO:1901652	response to peptide	12/178	1.56e-05	0.000658	0.000456	Ccnd3/Egr1/Grb2/Icam1/Irf1/Jak1/Ncl/Nfkbia/Phip/Sirt1/Srsf3/Stat3	SPF	Transitional B
	GO:0031331	positive regulation of cellular catabolic process	12/178	1.6e-05	0.000663	0.00046	Apoe/Btg2/Ddit3/Herpud1/Hspa1a/Hspa1b/Lrrk2/Pabpc1/Pim2/Rnf19b/Sirt1/Zfp36	SPF	Transitional B
	GO:0010038	response to metal ion	10/178	1.62e-05	0.000663	0.00046	B2m/Calm2/Camk2b/Fos/Fosb/Fus/Jun/Junb/Jund/Lrrk2	SPF	Transitional B
	GO:0002819	regulation of adaptive immune response	9/178	1.84e-05	0.000711	0.000493	B2m/Ccr7/H2-Q6/H2-Q7/Hspa8/Hspd1/Ighg2b/Irf1/Sirt1	SPF	Transitional B
	GO:0061614	miRNA transcription	6/178	2.02e-05	0.000768	0.000533	Egr1/Ets1/Fos/Jun/Klf4/Stat3	SPF	Transitional B
	GO:0031349	positive regulation of defense response	10/178	2.09e-05	0.000782	0.000542	Ccr7/Ets1/Hexim1/Hmgb2/Hsp90aa1/Hspd1/Ifi203/Ighg2b/Lrrk2/Nfkbia	SPF	Transitional B
	GO:0031647	regulation of protein stability	10/178	2.53e-05	0.000894	0.00062	Calr/Hsp90aa1/Hsp90ab1/Hspa8/Hspd1/Lrrk2/Mylip/Pim1/Pim2/Sirt1	SPF	Transitional B
	GO:0042594	response to starvation	8/178	2.54e-05	0.000894	0.00062	Atf3/Chka/Ddit3/Hspa5/Jun/Lrrk2/Sirt1/Zfp36	SPF	Transitional B
	GO:0008584	male gonad development	7/178	2.8e-05	0.000971	0.000673	Akap9/Arid4a/H3f3b/Hmgb2/Icam1/Jmjd1c/Ubb	SPF	Transitional B
	GO:0006457	protein folding	24/411	3.01e-17	1.2e-13	8.27e-14	Ahsa1/Ahsa2/Canx/Cct3/Cct5/Cct7/Cct8/Cd74/Chordc1/Dnajc5/Dnajc7/Fkbp4/H2-DMb1/Hsp90ab1/Hsp90b1/Hspa4l/Hspa9/Nktr/Nudc/Ppig/Ptges3/St13/Stub1/Txndc5	GF	Mature B-C6
	GO:0051054	positive regulation of DNA metabolic process	30/411	7.89e-16	1.57e-12	1.08e-12	Actb/Actr2/Apobec1/Arid1a/Arrb2/Cacybp/Cct3/Cct5/Cct7/Cct8/Cd40/Chtf8/Ddx39b/Dhx9/Dpf2/Hdac10/Hnrnpa2b1/Hsp90ab1/Ino80d/Mapk1/Parp3/Pfn1/Prkcd/Prkd2/Ptges3/Ptk2b/Ptprc/Stat6/Trim28/Was	GF	Mature B-C6
	GO:0042113	B cell activation	33/411	8.99e-15	1.19e-11	8.23e-12	Blk/Ccr6/Cd40/Cd74/Cd79b/Cd81/Cr2/Gimap1/Ighm/Iglc2/Ikzf1/Irf8/Ms4a1/Nckap1l/Parp3/Pkn1/Pou2af1/Pou2f2/Prkcb/Prkcd/Pten/Ptk2b/Ptpn6/Ptprc/Ptprj/Sash3/Siglecg/Spib/Stat6/Syk/Syvn1/Tbc1d10c/Tnfrsf13c	GF	Mature B-C6
	GO:0070661	leukocyte proliferation	29/411	3.34e-13	3.32e-10	2.29e-10	Blk/Cd40/Cd55/Cd74/Cd81/Ceacam1/Clec2i/Cnn2/Coro1a/Cr2/Dock8/Elf4/H2-DMb1/Ighm/Mapk1/Nckap1l/Pkn1/Prkar1a/Prkcd/Psmb10/Pten/Ptpn6/Ptprc/Rasal3/Sash3/Siglecg/Stat6/Syk/Tnfrsf13c	GF	Mature B-C6
	GO:0070663	regulation of leukocyte proliferation	24/411	2.64e-12	2.1e-09	1.45e-09	Blk/Cd40/Cd55/Cd74/Cd81/Ceacam1/Clec2i/Cnn2/Coro1a/H2-DMb1/Ighm/Mapk1/Nckap1l/Pkn1/Prkar1a/Pten/Ptpn6/Ptprc/Rasal3/Sash3/Siglecg/Stat6/Syk/Tnfrsf13c	GF	Mature B-C6
	GO:0046651	lymphocyte proliferation	26/411	5.65e-12	3.21e-09	2.22e-09	Blk/Cd40/Cd55/Cd74/Cd81/Ceacam1/Clec2i/Coro1a/Cr2/Dock8/Elf4/H2-DMb1/Ighm/Nckap1l/Pkn1/Prkar1a/Prkcd/Psmb10/Pten/Ptpn6/Ptprc/Rasal3/Sash3/Siglecg/Syk/Tnfrsf13c	GF	Mature B-C6
	GO:0002697	regulation of immune effector process	30/411	6.78e-12	3.38e-09	2.33e-09	Arrb2/Blk/Cd40/Cd55/Cd74/Cd81/Ceacam1/Cr2/Gimap5/H2-D1/H2-DMb1/H2-K1/H2-Q4/Ighm/Mavs/Ncf1/Nckap1l/Parp3/Pdpk1/Pkn1/Ptpn6/Ptprc/Ptprj/Rap1a/Sash3/Siglecg/Stat6/Syk/Vamp8/Was	GF	Mature B-C6
	GO:0006397	mRNA processing	30/411	1.28e-11	5.1e-09	3.52e-09	Acin1/Apobec1/Celf1/Celf2/Cpeb1/Cwc22/Ddx17/Ddx39b/Ddx46/Dhx9/Hnrnpa2b1/Hnrnpf/Hnrnpm/Luc7l3/Papola/Phrf1/Pnn/Prpf4b/Ptbp3/Safb/Safb2/Sf3b2/Snrnp70/Srrm2/Srrt/Srsf1/Srsf5/Tardbp/Tia1/U2af2	GF	Mature B-C6
	GO:0018105	peptidyl-serine phosphorylation	25/411	1.58e-11	5.71e-09	3.94e-09	Arrb2/Cab39/Csnk1g2/Grk2/Hcls1/Hsp90ab1/Ikbkb/Map4k1/Mapk1/Mark2/Mast3/Mknk2/Pdpk1/Pkn1/Prkcb/Prkcd/Prkd2/Pten/Rock2/Rps6ka3/Sbk1/Smg1/Stk38/Stk4/Syk	GF	Mature B-C6
	GO:0030099	myeloid cell differentiation	28/411	6.54e-11	1.84e-08	1.27e-08	Cd74/Cd81/Ceacam1/Clec2i/Evi2/Gimap5/Glo1/Gnas/Hba-a1/Hcls1/Hspa9/Ikzf1/Irf8/Klf13/Klf2/Ldb1/Lmo2/Myh9/Nckap1l/Nme1/Pknox1/Psen2/Ptbp3/Ptk2b/Ptpn6/Sp1/Spib/Wdr1	GF	Mature B-C6
	GO:0032970	regulation of actin filament-based process	27/411	7.22e-11	1.84e-08	1.27e-08	Actr3/Arhgdia/Arhgdib/Arhgef18/Arpc4/Arpc5/Arpc5l/Brk1/Capg/Clec2i/Cnn2/Coro1a/Hcls1/Iqgap1/Mphosph8/Mtpn/Mtss1/Myh9/Nckap1l/Pfn1/Prkcd/Ptk2b/Rock2/Sri/Was/Washc4/Wdr1	GF	Mature B-C6
	GO:0008154	actin polymerization or depolymerization	19/411	7.41e-11	1.84e-08	1.27e-08	Actr3/Arpc4/Arpc5/Arpc5l/Brk1/Capg/Clec2i/Coro1a/Hcls1/Mphosph8/Mtpn/Mtss1/Nckap1l/Pfn1/Prkcd/Ptk2b/Was/Wdr1/Wipf1	GF	Mature B-C6
	GO:0050670	regulation of lymphocyte proliferation	21/411	1.14e-10	2.67e-08	1.84e-08	Blk/Cd40/Cd55/Cd74/Cd81/Ceacam1/Clec2i/Coro1a/H2-DMb1/Ighm/Nckap1l/Pkn1/Prkar1a/Pten/Ptpn6/Ptprc/Rasal3/Sash3/Siglecg/Syk/Tnfrsf13c	GF	Mature B-C6
	GO:0008064	regulation of actin polymerization or depolymerization	17/411	2.45e-10	5.14e-08	3.54e-08	Actr3/Arpc4/Arpc5/Arpc5l/Brk1/Capg/Clec2i/Coro1a/Hcls1/Mphosph8/Mtpn/Nckap1l/Pfn1/Prkcd/Ptk2b/Was/Wdr1	GF	Mature B-C6
	GO:0007159	leukocyte cell-cell adhesion	26/411	2.85e-10	5.67e-08	3.91e-08	Actb/Arid1a/Cd55/Cd74/Cd81/Ceacam1/Coro1a/Dock8/Gimap5/H2-DMb1/Itgb7/Nckap1l/Prkar1a/Pten/Ptpn6/Ptprc/Rasal3/Rela/S100a8/S100a9/Sash3/Sell/Stk10/Syk/Tespa1/Tnfrsf13c	GF	Mature B-C6
	GO:0002460	adaptive immune response based on somatic recombination of immune receptors built from immunoglobulin superfamily domains	28/411	4.89e-10	8.46e-08	5.84e-08	Ccr6/Cd40/Cd55/Cd74/Cd81/Cr2/Gimap5/H2-D1/H2-DMb1/H2-K1/H2-Q4/Ighm/Iglc2/Il17ra/Ly9/Myo1g/Nckap1l/Nfkb2/Parp3/Pkn1/Pou2f2/Prkcd/Ptpn6/Ptprc/Sash3/Stat6/Tnfrsf13c/Was	GF	Mature B-C6
	GO:0030183	B cell differentiation	17/411	6.16e-10	9.81e-08	6.77e-08	Cd79b/Cr2/Gimap1/Ighm/Ikzf1/Irf8/Ms4a1/Nckap1l/Pou2af1/Pou2f2/Ptk2b/Ptpn6/Ptprc/Ptprj/Spib/Syk/Syvn1	GF	Mature B-C6
	GO:0002253	activation of immune response	26/411	1.77e-09	2.24e-07	1.55e-07	Blk/Cd55/Cd79b/Cd81/Clec2i/Cr2/Csk/Ifi203/Ighm/Iglc2/Mapk1/Mavs/Mndal/Ms4a1/Myo1g/Nckap1l/Prkcb/Prkd2/Psen2/Ptpn6/Ptprc/Ptprj/Rap1a/Rela/Syk/Tespa1	GF	Mature B-C6
	GO:0002819	regulation of adaptive immune response	19/411	1.82e-09	2.24e-07	1.55e-07	Cd40/Cd48/Cd55/Cd74/Cd81/Cr2/Gimap5/H2-D1/H2-K1/H2-Q4/Nckap1l/Parp3/Pkn1/Ptpn6/Ptprc/Sash3/Stat6/Tnfrsf13c/Was	GF	Mature B-C6
	GO:0002449	lymphocyte mediated immunity	27/411	1.93e-09	2.26e-07	1.56e-07	Arrb2/Ccr6/Cd2/Cd40/Cd55/Cd74/Cd81/Ceacam1/Coro1a/Cr2/Gimap5/H2-D1/H2-DMb1/H2-K1/H2-Q4/Ighm/Iglc2/Myo1g/Nckap1l/Parp3/Pou2f2/Prkcd/Ptpn6/Ptprc/Sash3/Stat6/Was	GF	Mature B-C6
	GO:0032535	regulation of cellular component size	24/411	3.59e-09	3.86e-07	2.66e-07	Actr3/Arpc4/Arpc5/Arpc5l/Bloc1s2/Brk1/Capg/Clec2i/Coro1a/Dnm2/Gdi1/Hcls1/Hsp90ab1/Macf1/Mphosph8/Mtpn/Nckap1l/Pfn1/Prkcd/Pten/Ptk2b/Slc12a6/Was/Wdr1	GF	Mature B-C6
	GO:0032635	interleukin-6 production	16/411	5.19e-09	5.29e-07	3.65e-07	Arrb2/Cd74/Csk/Cyba/Dhx9/Grk2/Il16/Il17ra/Klf2/Mavs/Nckap1l/Pou2af1/Pou2f2/Psen2/Ptpn6/Syk	GF	Mature B-C6
	GO:0033157	regulation of intracellular protein transport	18/411	5.45e-09	5.39e-07	3.72e-07	Actr3/Bcap31/Cd81/Gdi1/Gripap1/Hcls1/Hsp90ab1/Lcp1/Mapk1/Mavs/Oaz1/Prkcd/Rangap1/Snx3/Sorl1/Tardbp/Trim28/Wipf1	GF	Mature B-C6
	GO:0048872	homeostasis of number of cells	23/411	5.55e-09	5.39e-07	3.72e-07	Cd74/Chst3/Coro1a/Gimap5/Hba-a1/Hcls1/Hspa9/Ikbkb/Ikzf1/Klf13/Klf2/Kmt2a/Ldb1/Lmo2/Nckap1l/Pkn1/Pknox1/Ptbp3/Rpa1/Sash3/Sp1/Tnfrsf13c/Tsc22d3	GF	Mature B-C6
	GO:1902903	regulation of supramolecular fiber organization	23/411	1.1e-08	9.35e-07	6.45e-07	Actr3/Arhgef18/Arpc4/Arpc5/Arpc5l/Brk1/Capg/Clec2i/Coro1a/Eml4/Fkbp4/Hcls1/Mphosph8/Mtpn/Mtss1/Nckap1l/Pfn1/Prkcd/Ptk2b/Rock2/Was/Washc4/Wdr1	GF	Mature B-C6
	GO:0002366	leukocyte activation involved in immune response	21/411	1.23e-08	1.01e-06	6.94e-07	Blk/Ccr6/Cd40/Cd74/Cd81/Coro1a/H2-DMb1/Irf8/Lcp1/Ly9/Nckap1l/Parp3/Pdpk1/Pou2af1/Psen2/Ptk2b/Ptpn6/Ptprc/Stat6/Syk/Vamp8	GF	Mature B-C6
	GO:0032388	positive regulation of intracellular transport	16/411	1.24e-08	1.01e-06	6.94e-07	Actr3/Bcap31/Cd81/Dhx9/Hcls1/Hsp90ab1/Mapk1/Mavs/Oaz1/Pgap1/Prkcd/Sorl1/Tardbp/Tbc1d20/Trim28/Wipf1	GF	Mature B-C6
	GO:0032675	regulation of interleukin-6 production	15/411	1.84e-08	1.36e-06	9.37e-07	Arrb2/Cd74/Csk/Cyba/Dhx9/Grk2/Il16/Il17ra/Klf2/Mavs/Nckap1l/Pou2af1/Pou2f2/Ptpn6/Syk	GF	Mature B-C6
	GO:1904951	positive regulation of establishment of protein localization	21/411	1.96e-08	1.42e-06	9.79e-07	Actr3/Bcap31/Blk/Cct3/Cct5/Cct7/Cct8/Cd81/Hcls1/Hnrnpm/Hsp90ab1/Mapk1/Mavs/Oaz1/Prkcd/Sorl1/Sri/Tardbp/Trim28/Vamp8/Wipf1	GF	Mature B-C6
	GO:0050863	regulation of T cell activation	22/411	3.06e-08	2.06e-06	1.42e-06	Actb/Arid1a/Cd55/Cd74/Cd81/Ceacam1/Clec2i/Coro1a/Csk/Dock8/Gimap5/H2-DMb1/Nckap1l/Prkar1a/Pten/Ptpn6/Ptprc/Rasal3/Sash3/Syk/Tespa1/Tnfrsf13c	GF	Mature B-C6
	GO:0032103	positive regulation of response to external stimulus	24/411	5.49e-08	3.31e-06	2.28e-06	Ccr6/Cd74/Cd81/Cyba/Dhx9/Gimap5/Ifi203/Il16/Il17ra/Irf3/Ly86/Mapk1/Mavs/Mndal/Nckap1l/Prkd2/Ptk2b/Ptprj/Pum2/S100a8/S100a9/Sell/Syk/Vamp8	GF	Mature B-C6
	GO:0022407	regulation of cell-cell adhesion	25/411	6.1e-08	3.63e-06	2.5e-06	Actb/Akna/Arid1a/Blk/Cd55/Cd74/Cd81/Ceacam1/Coro1a/Dock8/Gimap5/H2-DMb1/Nckap1l/Plaur/Prkar1a/Prkcd/Pten/Ptpn6/Ptprc/Rasal3/Rela/Sash3/Syk/Tespa1/Tnfrsf13c	GF	Mature B-C6
	GO:0043434	response to peptide hormone	21/411	9.21e-08	5.32e-06	3.67e-06	Cacybp/Ceacam1/Cpeb1/Csk/Eif4ebp2/Grk2/Ikbkb/Prkcb/Prkcd/Pten/Ptprj/Rab8a/Rangap1/Rap1gds1/Rela/Rock2/Sorl1/Sp1/Srsf5/Stat6/Uchl3	GF	Mature B-C6
	GO:0071375	cellular response to peptide hormone stimulus	18/411	1.15e-07	6.27e-06	4.32e-06	Ceacam1/Cpeb1/Csk/Eif4ebp2/Grk2/Prkcb/Prkcd/Pten/Ptprj/Rab8a/Rangap1/Rap1gds1/Rela/Rock2/Sorl1/Sp1/Stat6/Uchl3	GF	Mature B-C6
	GO:0006913	nucleocytoplasmic transport	20/411	1.52e-07	7.88e-06	5.43e-06	Ddx39b/Dhx9/Elavl1/Hcls1/Hnrnpa2b1/Hsp90ab1/Hspa9/Mapk1/Mavs/Mlxip/Nup210/Prkag1/Prkcd/Rangap1/Sem1/Stk4/Syk/Tardbp/Trim28/Wipf1	GF	Mature B-C6
	GO:0051169	nuclear transport	20/411	1.52e-07	7.88e-06	5.43e-06	Ddx39b/Dhx9/Elavl1/Hcls1/Hnrnpa2b1/Hsp90ab1/Hspa9/Mapk1/Mavs/Mlxip/Nup210/Prkag1/Prkcd/Rangap1/Sem1/Stk4/Syk/Tardbp/Trim28/Wipf1	GF	Mature B-C6
	GO:0034250	positive regulation of cellular amide metabolic process	14/411	1.63e-07	8.21e-06	5.66e-06	Ago2/Cnbp/Cpeb1/Ddx39b/Dhx9/Elavl1/Larp4b/Mapk1/Prkcd/Ptk2b/Rela/Rock2/Sp1/Vim	GF	Mature B-C6
	GO:0010563	negative regulation of phosphorus metabolic process	23/411	1.76e-07	8.34e-06	5.75e-06	Actb/Arrb2/Ceacam1/Chordc1/Csk/Grk2/Ikbkb/Iqgap1/Nckap1l/Pkn1/Prkar1a/Prkcd/Psen2/Pten/Ptpn6/Ptprc/Ptprj/Rock2/Sh3bp5/Sorl1/Stk38/Tardbp/Ywhab	GF	Mature B-C6
	GO:0045936	negative regulation of phosphate metabolic process	23/411	1.76e-07	8.34e-06	5.75e-06	Actb/Arrb2/Ceacam1/Chordc1/Csk/Grk2/Ikbkb/Iqgap1/Nckap1l/Pkn1/Prkar1a/Prkcd/Psen2/Pten/Ptpn6/Ptprc/Ptprj/Rock2/Sh3bp5/Sorl1/Stk38/Tardbp/Ywhab	GF	Mature B-C6
	GO:1903829	positive regulation of protein localization	24/411	2.05e-07	9.6e-06	6.62e-06	Abhd17b/Actr3/Bcap31/Blk/Cct3/Cct5/Cct7/Cct8/Cd81/Hcls1/Hnrnpm/Hsp90ab1/Iqgap1/Mapk1/Mavs/Oaz1/Prkcd/Rock2/Sorl1/Sri/Tardbp/Trim28/Vamp8/Wipf1	GF	Mature B-C6
	GO:0016032	viral process	20/411	2.2e-07	1e-05	6.93e-06	Apobec3/Banf1/Cd74/Ceacam1/Dhx9/Fam111a/Grk2/Hsp90ab1/Mavs/Mphosph8/Pdcd6ip/Pfn1/Rock2/Snx3/Sp1/Tardbp/Tbc1d20/Trim25/Trim28/Vamp8	GF	Mature B-C6
	GO:0043254	regulation of protein-containing complex assembly	22/411	2.35e-07	1.05e-05	7.25e-06	Actr3/Arpc4/Arpc5/Arpc5l/Brk1/Capg/Clec2i/Coro1a/Fkbp4/Hcls1/Ikzf1/Lcp1/Mphosph8/Mtpn/Nckap1l/Pfn1/Prkcd/Psmc6/Ptk2b/Sorl1/Stub1/Syk	GF	Mature B-C6
	GO:1903706	regulation of hemopoiesis	22/411	3.49e-07	1.43e-05	9.87e-06	Actb/Arid1a/Cd74/Ceacam1/Clec2i/Evi2/Gimap5/Gnas/Hcls1/Hspa9/Ikzf1/Klf13/Ldb1/Lmo2/Nckap1l/Nme1/Ptk2b/Ptpn6/Ptprc/Sash3/Syk/Tespa1	GF	Mature B-C6
	GO:0051258	protein polymerization	17/411	4.71e-07	1.9e-05	1.31e-05	Actr3/Arpc4/Arpc5/Arpc5l/Capg/Clec2i/Coro1a/Fkbp4/Hcls1/Mphosph8/Mtpn/Mtss1/Nckap1l/Pfn1/Prkcd/Ptk2b/Was	GF	Mature B-C6
	GO:0030522	intracellular receptor signaling pathway	15/411	6.08e-07	2.33e-05	1.61e-05	Arid1a/Ddx17/Fkbp4/Klf2/Lbh/Mavs/Ncor2/Nr3c1/Ptges3/Pum2/Rela/Rxrb/Safb/Safb2/Ywhah	GF	Mature B-C6
	GO:0031647	regulation of protein stability	18/411	6.29e-07	2.39e-05	1.65e-05	Cct3/Cct5/Cct7/Cct8/Cd74/Cd81/Cmtm6/Ctsa/Hsp90ab1/Ncor2/Pfn1/Pten/Ptges3/Serf2/Stk4/Stub1/Syvn1/Tardbp	GF	Mature B-C6
	GO:0009615	response to virus	19/411	6.78e-07	2.55e-05	1.76e-05	Apobec1/Apobec3/Cd40/Ddx17/Dhx9/Il17ra/Irf3/Mapk11/Mavs/Pou2af1/Pou2f2/Ptprc/Pum2/Samhd1/Serinc3/Trim25/Trim28/Vamp8/Zmynd11	GF	Mature B-C6
	GO:0050900	leukocyte migration	20/411	7.88e-07	2.93e-05	2.02e-05	Ccr6/Cd74/Cd81/Cnn2/Coro1a/Dock8/Il16/Il17ra/Itgb7/Mapk1/Myo1g/Nckap1l/Ptk2b/Ptprj/S100a8/S100a9/Sell/Stk10/Syk/Wdr1	GF	Mature B-C6
	GO:0034504	protein localization to nucleus	18/411	9.07e-07	3.34e-05	2.31e-05	Elavl1/Grk2/Hcls1/Hdgf/Hnrnpm/Hsp90ab1/Mapk1/Mavs/Otud7b/Prkcd/Rangap1/Rap1gds1/Srsf1/Stk4/Sun2/Syk/Tardbp/Trim28	GF	Mature B-C6
	GO:0051348	negative regulation of transferase activity	16/411	1.26e-06	4.4e-05	3.04e-05	Actb/Ceacam1/Chordc1/Csk/Parp3/Pkn1/Prkar1a/Prkcd/Psen2/Pten/Ptpn6/Ptprc/Ptprj/Sh3bp5/Sorl1/Stk38	GF	Mature B-C6
	GO:0050764	regulation of phagocytosis	11/411	1.54e-06	5.19e-05	3.58e-05	Cnn2/Csk/Cyba/Dnm2/Nckap1l/Pten/Ptprc/Ptprj/Rap1a/Snx3/Syk	GF	Mature B-C6
	GO:0032200	telomere organization	12/411	1.58e-06	5.29e-05	3.65e-05	Cct3/Cct5/Cct7/Cct8/Hnrnpa2b1/Hsp90ab1/Ino80d/Mapk1/Parp3/Ptges3/Rpa1/Smg1	GF	Mature B-C6
	GO:0034655	nucleobase-containing compound catabolic process	20/411	1.72e-06	5.65e-05	3.9e-05	Ago2/Apobec1/Celf1/Cnp/Dhx9/Elavl1/Helz2/Hnrnpm/Larp4b/Mgat1/Ncf1/Pum2/Rock2/Samhd1/Skiv2l/Smg1/Srsf1/Tardbp/Trir/Vim	GF	Mature B-C6
	GO:0002700	regulation of production of molecular mediator of immune response	14/411	1.77e-06	5.76e-05	3.97e-05	Cd40/Cd55/Cd74/Cd81/Gimap5/Ighm/Mavs/Parp3/Pkn1/Ptprc/Sash3/Siglecg/Stat6/Syk	GF	Mature B-C6
	GO:0044270	cellular nitrogen compound catabolic process	21/411	1.81e-06	5.84e-05	4.02e-05	Acadl/Ago2/Apobec1/Celf1/Cnp/Dhx9/Elavl1/Helz2/Hnrnpm/Larp4b/Mgat1/Ncf1/Pum2/Rock2/Samhd1/Skiv2l/Smg1/Srsf1/Tardbp/Trir/Vim	GF	Mature B-C6
	GO:0002831	regulation of response to biotic stimulus	19/411	1.83e-06	5.84e-05	4.02e-05	Apobec3/Arrb2/Banf1/Cd55/Cd74/Ceacam1/Cyba/Dhx9/Gimap5/Ifi203/Irf3/Ly86/Mavs/Mndal/Ncf1/Pten/Pum2/Samhd1/Syk	GF	Mature B-C6
	GO:2000112	regulation of cellular macromolecule biosynthetic process	22/411	1.91e-06	6.04e-05	4.17e-05	Ago2/Celf1/Cnbp/Cpeb1/Ddx39b/Dhx9/Eif4ebp2/Elavl1/Larp4b/Ldb1/Mapk1/Mknk2/Ppp1ca/Ptk2b/Pum2/Rock2/S100a9/Slc25a37/Tardbp/Tia1/Tmem59/Vim	GF	Mature B-C6
	GO:0048041	focal adhesion assembly	9/411	3.77e-06	0.000111	7.66e-05	Iqgap1/Ldb1/Macf1/Pdpk1/Peak1/Pten/Ptk2b/Ptprj/Rcc2	GF	Mature B-C6
	GO:0006909	phagocytosis	19/411	3.79e-06	0.000111	7.66e-05	Cdc42se1/Cnn2/Coro1a/Csk/Cyba/Dnm2/Ighm/Iglc2/Irf8/Myh9/Myo1g/Ncf4/Nckap1l/Pten/Ptprc/Ptprj/Rap1a/Snx3/Syk	GF	Mature B-C6
	GO:0016064	immunoglobulin mediated immune response	16/411	3.92e-06	0.000112	7.72e-05	Ccr6/Cd40/Cd55/Cd74/Cd81/Cr2/Gimap5/H2-DMb1/Ighm/Iglc2/Parp3/Pou2f2/Prkcd/Ptpn6/Ptprc/Stat6	GF	Mature B-C6
	GO:0072594	establishment of protein localization to organelle	20/411	3.95e-06	0.000112	7.72e-05	Bcap31/Cct3/Cct5/Cct7/Cct8/Elavl1/Hcls1/Hsp90ab1/M6pr/Macf1/Mapk1/Mavs/Prkcd/Sorl1/Srp14/Stk4/Syk/Tardbp/Timm13/Trim28	GF	Mature B-C6
	GO:0030518	intracellular steroid hormone receptor signaling pathway	10/411	4.31e-06	0.000118	8.16e-05	Arid1a/Ddx17/Fkbp4/Lbh/Ncor2/Nr3c1/Ptges3/Safb/Safb2/Ywhah	GF	Mature B-C6
	GO:0006417	regulation of translation	19/411	4.39e-06	0.00012	8.25e-05	Ago2/Celf1/Cnbp/Cpeb1/Ddx39b/Dhx9/Eif4ebp2/Elavl1/Larp4b/Mapk1/Mknk2/Ppp1ca/Ptk2b/Pum2/Rock2/S100a9/Tardbp/Tia1/Vim	GF	Mature B-C6
	GO:0001667	ameboidal-type cell migration	21/411	4.7e-06	0.000126	8.72e-05	Actr3/Ago2/Arhgdib/Cap1/Ccr6/Cd40/Ceacam1/Coro1a/Iqgap1/Itgb7/Macf1/Myh9/Pdpk1/Pfn1/Pkn1/Prkd2/Pten/Ptk2b/Rcc2/Rock2/Sp1	GF	Mature B-C6
	GO:0046700	heterocycle catabolic process	20/411	5.2e-06	0.000137	9.46e-05	Ago2/Apobec1/Celf1/Cnp/Dhx9/Elavl1/Helz2/Hnrnpm/Larp4b/Mgat1/Ncf1/Pum2/Rock2/Samhd1/Skiv2l/Smg1/Srsf1/Tardbp/Trir/Vim	GF	Mature B-C6
	GO:0051085	chaperone cofactor-dependent protein refolding	6/411	5.24e-06	0.000137	9.47e-05	Cd74/Dnajc7/H2-DMb1/Hspa9/Ptges3/St13	GF	Mature B-C6
	GO:2001233	regulation of apoptotic signaling pathway	19/411	5.65e-06	0.000146	0.000101	Arrb2/Bcap31/Cd74/Erp29/Maz/Mdm4/Plaur/Ppp1ca/Prkcd/Psen2/Pten/Ptprc/Rela/S100a8/S100a9/Serinc3/Stk4/Syvn1/Zmynd11	GF	Mature B-C6
	GO:0001909	leukocyte mediated cytotoxicity	12/411	5.87e-06	0.000151	0.000104	Arrb2/Cd2/Ceacam1/Coro1a/Gimap5/H2-D1/H2-K1/H2-Q4/Ncf1/Nckap1l/Ptpn6/Ptprc	GF	Mature B-C6
	GO:0051651	maintenance of location in cell	14/411	6.65e-06	0.00017	0.000117	Coro1a/Cyba/Gm2a/Grk2/Itpr3/Pfn1/Polr2m/Ptk2b/Ptpn6/Ptprc/Rangap1/Sorl1/Sri/Sun2	GF	Mature B-C6
	GO:1901361	organic cyclic compound catabolic process	21/411	7.13e-06	0.000181	0.000125	Ago2/Apobec1/Celf1/Cnp/Dhx9/Elavl1/Helz2/Hnrnpm/Larp4b/Mgat1/Ncf1/Pum2/Rock2/Samhd1/Skiv2l/Smg1/Srsf1/Tardbp/Trir/Vim/Ywhah	GF	Mature B-C6
	GO:0022604	regulation of cell morphogenesis	17/411	8.08e-06	0.0002	0.000138	Actr2/Actr3/Arhgdia/Arhgef18/Cdc42se1/Coro1a/Dnm2/Ighm/Limd1/Macf1/Mark2/Myh9/Myl12b/Ptk2b/Rcc2/Wdr1/Zmym6	GF	Mature B-C6
	GO:0031341	regulation of cell killing	11/411	8.17e-06	0.000201	0.000138	Arrb2/Cd55/Ceacam1/Gimap5/H2-D1/H2-K1/H2-Q4/Hsp90ab1/Nckap1l/Ptprc/Syk	GF	Mature B-C6
	GO:0050792	regulation of viral process	12/411	8.39e-06	0.000205	0.000141	Apobec3/Banf1/Cd74/Dhx9/Fam111a/Mavs/Mphosph8/Pfn1/Snx3/Tbc1d20/Trim25/Trim28	GF	Mature B-C6
	GO:0002923	regulation of humoral immune response mediated by circulating immunoglobulin	5/411	9.51e-06	0.000228	0.000157	Cd55/Cr2/Gimap5/Ptpn6/Ptprc	GF	Mature B-C6
	GO:0001906	cell killing	15/411	9.71e-06	0.000231	0.00016	Arrb2/Cd2/Cd55/Ceacam1/Coro1a/Gimap5/H2-D1/H2-K1/H2-Q4/Hsp90ab1/Ncf1/Nckap1l/Ptpn6/Ptprc/Syk	GF	Mature B-C6
	GO:0019439	aromatic compound catabolic process	20/411	1.07e-05	0.000251	0.000173	Ago2/Apobec1/Celf1/Cnp/Dhx9/Elavl1/Helz2/Hnrnpm/Larp4b/Mgat1/Ncf1/Pum2/Rock2/Samhd1/Skiv2l/Smg1/Srsf1/Tardbp/Trir/Vim	GF	Mature B-C6
	GO:0002440	production of molecular mediator of immune response	19/411	1.16e-05	0.000267	0.000184	Ccr6/Cd40/Cd55/Cd74/Cd81/Gimap5/H2-DMb1/Ighm/Mavs/Parp3/Pkn1/Pou2f2/Psen2/Ptprc/Samhd1/Sash3/Siglecg/Stat6/Syk	GF	Mature B-C6
	GO:2001020	regulation of response to DNA damage stimulus	16/411	1.22e-05	0.000276	0.00019	Actb/Actr2/Arid1a/Cd74/Ddx39b/Dhx9/Dpf2/Hdac10/Ino80d/Parp3/Ppp4c/Ppp4r3b/Prkcd/Smg1/Trim28/Was	GF	Mature B-C6
	GO:0060326	cell chemotaxis	16/411	1.27e-05	0.000277	0.000191	Arrb2/Ccr6/Cd74/Coro1a/Il16/Il17ra/Mapk1/Nckap1l/Prkcd/Prkd2/Ptk2b/Ptprj/S100a8/S100a9/Sell/Syk	GF	Mature B-C6
	GO:0150115	cell-substrate junction organization	9/411	1.54e-05	0.000317	0.000219	Iqgap1/Ldb1/Macf1/Pdpk1/Peak1/Pten/Ptk2b/Ptprj/Rcc2	GF	Mature B-C6
	GO:0006470	protein dephosphorylation	14/411	1.69e-05	0.000344	0.000237	Hsp90ab1/Hsp90b1/Ikbkb/Nckap1l/Ppp1ca/Ppp4r3b/Prkcd/Pten/Ptpn6/Ptprc/Ptprj/Rock2/Sdhaf2/Ywhab	GF	Mature B-C6
	GO:0051607	defense response to virus	15/411	1.9e-05	0.000374	0.000258	Apobec1/Apobec3/Cd40/Ddx17/Dhx9/Irf3/Mavs/Ptprc/Pum2/Samhd1/Serinc3/Trim25/Trim28/Vamp8/Zmynd11	GF	Mature B-C6
	GO:0046631	alpha-beta T cell activation	12/411	2.02e-05	0.000391	0.000269	Cd55/Cd81/Elf4/Gimap1/Gimap5/Ly9/Nckap1l/Ptprc/Rasal3/Sash3/Stat6/Syk	GF	Mature B-C6
	GO:2001252	positive regulation of chromosome organization	9/411	2.62e-05	0.000491	0.000338	Cct3/Cct5/Cct7/Cct8/Hnrnpa2b1/Ino80d/Mapk1/Mphosph8/Trim28	GF	Mature B-C6
	GO:0051893	regulation of focal adhesion assembly	7/411	3.42e-05	0.000625	0.000431	Iqgap1/Ldb1/Macf1/Peak1/Pten/Ptprj/Rcc2	GF	Mature B-C6
	GO:0090109	regulation of cell-substrate junction assembly	7/411	3.42e-05	0.000625	0.000431	Iqgap1/Ldb1/Macf1/Peak1/Pten/Ptprj/Rcc2	GF	Mature B-C6
	GO:0007163	establishment or maintenance of cell polarity	13/411	3.52e-05	0.000633	0.000436	Actb/Actr2/Actr3/Arpc5/Dock8/Hsp90ab1/Macf1/Mark2/Myh9/Nckap1l/Pdcd6ip/Ptk2b/Wdr1	GF	Mature B-C6
	GO:0060964	regulation of miRNA-mediated gene silencing	6/411	3.54e-05	0.000633	0.000436	Dhx9/Elavl1/Limd1/Ncor2/Pum2/Tial1	GF	Mature B-C6
	GO:1901998	toxin transport	6/411	3.54e-05	0.000633	0.000436	Arid1a/Cct3/Cct5/Cct7/Cct8/Copb2	GF	Mature B-C6
	GO:0031349	positive regulation of defense response	15/411	3.54e-05	0.000633	0.000436	Cd74/Cd81/Cyba/Dhx9/Gimap5/Ifi203/Il16/Il17ra/Irf3/Mavs/Mndal/S100a8/S100a9/Syk/Vamp8	GF	Mature B-C6
	GO:0022618	ribonucleoprotein complex assembly	11/411	3.79e-05	0.000658	0.000454	Ago2/Celf1/Celf2/Ddx39b/Dhx9/Eif4h/Hsp90ab1/Luc7l3/Mrps7/Ptges3/Srsf1	GF	Mature B-C6
	GO:0042554	superoxide anion generation	6/411	4.03e-05	0.000695	0.000479	Cyba/Hvcn1/Ncf1/Ncf4/Prkcd/Syk	GF	Mature B-C6
	GO:0045088	regulation of innate immune response	13/411	4.38e-05	0.000745	0.000514	Arrb2/Banf1/Cd74/Ceacam1/Dhx9/Gimap5/Ifi203/Irf3/Mavs/Mndal/Ncf1/Samhd1/Syk	GF	Mature B-C6
	GO:0016311	dephosphorylation	16/411	4.88e-05	0.000803	0.000554	Hsp90ab1/Hsp90b1/Ikbkb/Iqgap1/Nckap1l/Ppp1ca/Ppp4c/Ppp4r3b/Prkcd/Pten/Ptpn6/Ptprc/Ptprj/Rock2/Sdhaf2/Ywhab	GF	Mature B-C6
	GO:0043087	regulation of GTPase activity	16/411	4.88e-05	0.000803	0.000554	Arhgap45/Arrb2/Cd40/Dock8/Gnas/Iqgap1/Ptk2b/Rangap1/Rap1a/Rap1gds1/Rasal3/Rasgrp2/Rcc2/Sipa1/Tbc1d10c/Tbc1d20	GF	Mature B-C6
	GO:0150116	regulation of cell-substrate junction organization	7/411	5.6e-05	0.000898	0.000619	Iqgap1/Ldb1/Macf1/Peak1/Pten/Ptprj/Rcc2	GF	Mature B-C6
	GO:0071826	ribonucleoprotein complex subunit organization	11/411	5.73e-05	0.000909	0.000627	Ago2/Celf1/Celf2/Ddx39b/Dhx9/Eif4h/Hsp90ab1/Luc7l3/Mrps7/Ptges3/Srsf1	GF	Mature B-C6
	GO:0002181	cytoplasmic translation	64/227	1.23e-97	4.02e-94	2.9e-94	Eef2/Fau/Rpl10a/Rpl11/Rpl12/Rpl13/Rpl13a/Rpl14/Rpl17/Rpl18a/Rpl21/Rpl22/Rpl22l1/Rpl23/Rpl23a/Rpl24/Rpl26/Rpl27/Rpl27a/Rpl28/Rpl3/Rpl30/Rpl31/Rpl32/Rpl34/Rpl35a/Rpl36/Rpl36a/Rpl37a/Rpl38/Rpl39/Rpl4/Rpl41/Rpl5/Rpl6/Rpl7/Rpl7a/Rpl9-ps6/Rplp0/Rplp1/Rplp2/Rps11/Rps12/Rps13/Rps15/Rps15a/Rps17/Rps18/Rps19/Rps2/Rps20/Rps21/Rps23/Rps24/Rps25/Rps26/Rps27a/Rps28/Rps29/Rps4x/Rps6/Rps7/Rps8/Uba52	SPF	Mature B-C6
	GO:0042254	ribosome biogenesis	34/227	2.48e-29	4.04e-26	2.92e-26	Glul/Ncl/Nop56/Npm1/Nsa2/Rpl10/Rpl10a/Rpl11/Rpl14/Rpl23a/Rpl24/Rpl26/Rpl27/Rpl35/Rpl35a/Rpl38/Rpl5/Rpl6/Rpl7/Rpl7a/Rplp0/Rps15/Rps17/Rps19/Rps2/Rps21/Rps24/Rps25/Rps27/Rps27rt/Rps28/Rps6/Rps7/Rps8	SPF	Mature B-C6
	GO:0006364	rRNA processing	25/227	5.05e-22	4.12e-19	2.97e-19	Ncl/Npm1/Nsa2/Rpl10a/Rpl11/Rpl14/Rpl26/Rpl27/Rpl35/Rpl35a/Rpl5/Rpl7/Rpl7a/Rps15/Rps17/Rps19/Rps21/Rps24/Rps25/Rps27/Rps27rt/Rps28/Rps6/Rps7/Rps8	SPF	Mature B-C6
	GO:0016072	rRNA metabolic process	26/227	1.96e-21	1.28e-18	9.24e-19	Ncl/Npm1/Nsa2/Rpl10a/Rpl11/Rpl14/Rpl26/Rpl27/Rpl35/Rpl35a/Rpl5/Rpl7/Rpl7a/Rps15/Rps17/Rps19/Rps21/Rps24/Rps25/Rps27/Rps27rt/Rps28/Rps6/Rps7/Rps8/Zcchc7	SPF	Mature B-C6
	GO:0042255	ribosome assembly	14/227	4.64e-17	1.89e-14	1.36e-14	Rpl10/Rpl11/Rpl23a/Rpl24/Rpl38/Rpl5/Rpl6/Rplp0/Rps15/Rps19/Rps2/Rps25/Rps27/Rps28	SPF	Mature B-C6
	GO:1901796	regulation of signal transduction by p53 class mediator	13/227	7.05e-14	2.3e-11	1.66e-11	Npm1/Pmaip1/Rpl11/Rpl23/Rpl26/Rpl37/Rpl5/Rps15/Rps20/Rps7/Rrm2b/Sirt1/Ubb	SPF	Mature B-C6
	GO:0022618	ribonucleoprotein complex assembly	16/227	5.58e-13	1.65e-10	1.19e-10	Rpl10/Rpl11/Rpl13a/Rpl23a/Rpl24/Rpl38/Rpl5/Rpl6/Rplp0/Rps15/Rps19/Rps2/Rps25/Rps27/Rps28/Snrpg	SPF	Mature B-C6
	GO:0071826	ribonucleoprotein complex subunit organization	16/227	1.13e-12	3.07e-10	2.22e-10	Rpl10/Rpl11/Rpl13a/Rpl23a/Rpl24/Rpl38/Rpl5/Rpl6/Rplp0/Rps15/Rps19/Rps2/Rps25/Rps27/Rps28/Snrpg	SPF	Mature B-C6
	GO:0140694	non-membrane-bounded organelle assembly	18/227	1.43e-09	2.74e-07	1.98e-07	Hspa1a/Hspa1b/Npm1/Rpl10/Rpl11/Rpl23a/Rpl24/Rpl38/Rpl5/Rpl6/Rplp0/Rps15/Rps19/Rps2/Rps23/Rps25/Rps27/Rps28	SPF	Mature B-C6
	GO:0051348	negative regulation of transferase activity	15/227	2.85e-09	5.16e-07	3.72e-07	Apoe/Cdkn1a/Dnaja1/Gadd45b/Gadd45g/Npm1/Rgs2/Rpl11/Rpl23/Rpl5/Rps7/Sirt1/Smad7/Tnfaip3/Zfp36	SPF	Mature B-C6
	GO:0033002	muscle cell proliferation	15/227	3.5e-09	6e-07	4.33e-07	Apoe/Camk2d/Ccl5/Ccnd2/Cdkn1a/Ddit3/Egr1/Jun/Klf4/Nr4a3/Pim1/S1pr1/Sirt1/Tgfb1/Tnfaip3	SPF	Mature B-C6
	GO:1903320	regulation of protein modification by small protein conjugation or removal	14/227	1.42e-08	2.32e-06	1.67e-06	Dnaja1/Egr1/Herpud1/Hspa5/Npm1/Rpl11/Rpl23/Rpl5/Rps2/Rps7/Smad7/Sqstm1/Tnfaip3/Ubb	SPF	Mature B-C6
	GO:1903039	positive regulation of leukocyte cell-cell adhesion	14/227	3.71e-08	5.26e-06	3.8e-06	Ccl5/Ccr7/Cd83/Egr3/Ets1/H2-Aa/H2-Eb2/Icam1/Irf1/Nfkbid/Nfkbiz/Nr4a3/Pnp/Tgfb1	SPF	Mature B-C6
	GO:0046632	alpha-beta T cell differentiation	10/227	7.87e-08	9.5e-06	6.86e-06	Ccr7/Cd83/Gadd45g/Irf1/Nfkbid/Nfkbiz/Pnp/Rpl22/Smad7/Tgfb1	SPF	Mature B-C6
	GO:2001244	positive regulation of intrinsic apoptotic signaling pathway	8/227	8.8e-08	9.97e-06	7.2e-06	Ddit3/Pmaip1/Rpl11/Rpl26/Rps7/Sirt1/Skil/Ubb	SPF	Mature B-C6
	GO:0046637	regulation of alpha-beta T cell differentiation	8/227	9.84e-08	1.03e-05	7.47e-06	Ccr7/Cd83/Irf1/Nfkbid/Nfkbiz/Pnp/Smad7/Tgfb1	SPF	Mature B-C6
	GO:0043433	negative regulation of DNA-binding transcription factor activity	11/227	1.12e-07	1.14e-05	8.25e-06	Bhlhe40/Ddit3/Id3/Klf4/Nfkbia/Nfkbid/Pim1/Rpl11/Sirt1/Smad7/Tnfaip3	SPF	Mature B-C6
	GO:1903050	regulation of proteolysis involved in protein catabolic process	12/227	1.82e-07	1.71e-05	1.23e-05	Apoe/Herpud1/Hspa1a/Hspa1b/Rnf19b/Rpl11/Rpl23/Rpl5/Rps7/Rybp/Smad7/Ubb	SPF	Mature B-C6
	GO:0007159	leukocyte cell-cell adhesion	16/227	1.85e-07	1.71e-05	1.23e-05	Ccl5/Ccr7/Cd83/Egr3/Ets1/H2-Aa/H2-Eb2/Icam1/Irf1/Klf4/Nfkbid/Nfkbiz/Nr4a3/Pnp/Smad7/Tgfb1	SPF	Mature B-C6
	GO:0048660	regulation of smooth muscle cell proliferation	11/227	2.64e-07	2.26e-05	1.63e-05	Apoe/Camk2d/Ccl5/Cdkn1a/Egr1/Jun/Klf4/Nr4a3/S1pr1/Tgfb1/Tnfaip3	SPF	Mature B-C6
	GO:0043484	regulation of RNA splicing	11/227	2.94e-07	2.46e-05	1.77e-05	Ccnl1/Clk1/Ncl/Npm1/Rbm3/Rps13/Rps26/Slc38a2/Srsf3/Tra2b/Zfp326	SPF	Mature B-C6
	GO:0000082	G1/S transition of mitotic cell cycle	12/227	3.08e-07	2.51e-05	1.81e-05	Camk2d/Ccnd2/Cdkn1a/Gpr132/Klf4/Kmt2e/Nasp/Pim2/Rpl17/Rpl26/Rps6/Sde2	SPF	Mature B-C6
	GO:0050679	positive regulation of epithelial cell proliferation	12/227	3.38e-07	2.59e-05	1.87e-05	Azin1/Ccl5/Ccnd2/Egr3/Glul/Jun/Nr4a1/Nr4a3/Reg3g/Sirt1/Tgfb1/Tnfaip3	SPF	Mature B-C6
	GO:0042594	response to starvation	11/227	3.63e-07	2.69e-05	1.94e-05	Atf3/Atf4/Cdkn1a/Ddit3/Glul/Hspa5/Jun/Nuak2/Pmaip1/Sirt1/Zfp36	SPF	Mature B-C6
	GO:1903706	regulation of hemopoiesis	16/227	3.96e-07	2.87e-05	2.07e-05	Ccl5/Ccr7/Cd83/Egr3/Ets1/H2-Aa/Irf1/Jun/Nfkbia/Nfkbid/Nfkbiz/Pnp/Smad7/Tgfb1/Tob2/Zfp36	SPF	Mature B-C6
	GO:0060537	muscle tissue development	17/227	4.31e-07	2.95e-05	2.13e-05	Atf3/Camk2d/Ccnd2/Egr1/Egr2/Ifrd1/Ly6e/Nr4a1/Pim1/Rgs2/S1pr1/Sirt1/Skil/Smad7/Tgfb1/Tiparp/Zfand5	SPF	Mature B-C6
	GO:0002819	regulation of adaptive immune response	12/227	4.65e-07	3.09e-05	2.23e-05	Ccr7/H2-Q6/H2-Q7/Ighg2b/Irf1/Nfkbid/Nfkbiz/Pnp/Sirt1/Smad7/Tgfb1/Tnfaip3	SPF	Mature B-C6
	GO:0044843	cell cycle G1/S phase transition	12/227	1e-06	5.63e-05	4.06e-05	Camk2d/Ccnd2/Cdkn1a/Gpr132/Klf4/Kmt2e/Nasp/Pim2/Rpl17/Rpl26/Rps6/Sde2	SPF	Mature B-C6
	GO:0002460	adaptive immune response based on somatic recombination of immune receptors built from immunoglobulin superfamily domains	16/227	1.69e-06	8.35e-05	6.03e-05	Ccr7/Gadd45g/H2-Aa/H2-Eb2/H2-Q6/H2-Q7/Icam1/Igha/Ighg2b/Irf1/Nfkbid/Nfkbiz/Pnp/Smad7/Tgfb1/Tnfaip3	SPF	Mature B-C6
	GO:1901987	regulation of cell cycle phase transition	15/227	1.99e-06	9.52e-05	6.88e-05	Camk2d/Ccnd2/Cdkn1a/Gpr132/Klf4/Kmt2e/Npm1/Ppp1r10/Rpl17/Rpl24/Rpl26/Rps6/Rrm2b/Sde2/Tgfb1	SPF	Mature B-C6
	GO:0045786	negative regulation of cell cycle	14/227	2.44e-06	0.000115	8.34e-05	Cdkn1a/Ets1/Gpr132/Klf4/Npm1/Nr4a1/Ppp1r10/Rpl24/Rpl26/Rps6/Sde2/Sirt1/Tgfb1/Tnfaip3	SPF	Mature B-C6
	GO:2000514	regulation of CD4-positive, alpha-beta T cell activation	7/227	2.74e-06	0.000121	8.72e-05	Ccr7/Cd83/Irf1/Nfkbid/Nfkbiz/Smad7/Tgfb1	SPF	Mature B-C6
	GO:0046631	alpha-beta T cell activation	10/227	2.94e-06	0.000128	9.23e-05	Ccr7/Cd83/Gadd45g/Irf1/Nfkbid/Nfkbiz/Pnp/Rpl22/Smad7/Tgfb1	SPF	Mature B-C6
	GO:0051438	regulation of ubiquitin-protein transferase activity	6/227	3.68e-06	0.000156	0.000112	Rpl11/Rpl23/Rpl5/Rps2/Rps7/Smad7	SPF	Mature B-C6
	GO:0001933	negative regulation of protein phosphorylation	13/227	3.95e-06	0.000163	0.000118	Apoe/Cdkn1a/Dnaja1/Gadd45b/Gadd45g/Irf1/Jun/Npm1/Rgs2/Sirt1/Smad7/Tgfb1/Tnfaip3	SPF	Mature B-C6
	GO:0050870	positive regulation of T cell activation	11/227	4.31e-06	0.000172	0.000124	Ccl5/Ccr7/Cd83/Egr3/H2-Aa/H2-Eb2/Irf1/Nfkbid/Nfkbiz/Pnp/Tgfb1	SPF	Mature B-C6
	GO:0002697	regulation of immune effector process	15/227	4.47e-06	0.000176	0.000127	Apoa1/Ccr7/H2-Q6/H2-Q7/Ighg2b/Irf1/Nfkbid/Nfkbiz/Nr4a3/Pnp/Rps19/Sirt1/Smad7/Tgfb1/Tnfaip3	SPF	Mature B-C6
	GO:0043534	blood vessel endothelial cell migration	8/227	5.66e-06	0.000207	0.000149	Apoa1/Apoe/Egr3/Ets1/Klf4/Nr4a1/Sirt1/Tgfb1	SPF	Mature B-C6
	GO:0034620	cellular response to unfolded protein	7/227	6.64e-06	0.000238	0.000172	Atf3/Atf4/Ddit3/Herpud1/Hspa1a/Hspa1b/Hspa5	SPF	Mature B-C6
	GO:2000112	regulation of cellular macromolecule biosynthetic process	15/227	7.05e-06	0.000247	0.000179	Ccr7/Eef2/Klf4/Ncl/Npm1/Rbm3/Rgs2/Rpl10/Rpl13a/Rpl22/Rpl26/Rpl38/Rpl5/Rplp1/Zfp36	SPF	Mature B-C6
	GO:0031669	cellular response to nutrient levels	10/227	7.72e-06	0.000268	0.000193	Atf3/Atf4/Cdkn1a/Glul/Hspa5/Jun/Nuak2/Pim1/Pmaip1/Sirt1	SPF	Mature B-C6
	GO:1901652	response to peptide	14/227	8.64e-06	0.000296	0.000214	Egr1/Egr2/Icam1/Irf1/Ncl/Nfkbia/Nr4a1/Nr4a3/Reg3b/Reg3g/Rpl23/Sirt1/Srsf3/Tnfaip3	SPF	Mature B-C6
	GO:0045444	fat cell differentiation	11/227	8.73e-06	0.000296	0.000214	Ddit3/Egr2/Klf4/Nr4a1/Nr4a3/Pim1/Plac8/Rgs2/Sirt1/Tgfb1/Zfp36	SPF	Mature B-C6
	GO:0048872	homeostasis of number of cells	13/227	9.38e-06	0.000312	0.000225	Ccr7/Ets1/Kmt2e/Pde4b/Pmaip1/Rps17/Rps19/Rps24/Rps6/Skil/Tgfb1/Tnfaip3/Zfp36	SPF	Mature B-C6
	GO:0010212	response to ionizing radiation	8/227	1.13e-05	0.000361	0.000261	Ccnd2/Cdkn1a/Egr1/Pmaip1/Pnp/Rpl26/Sirt1/Tgfb1	SPF	Mature B-C6
	GO:0071478	cellular response to radiation	9/227	1.28e-05	0.000406	0.000293	Ccnd2/Cdkn1a/Egr1/Npm1/Pcna/Rpl26/Sde2/Sirt1/Tgfb1	SPF	Mature B-C6
	GO:0034248	regulation of cellular amide metabolic process	14/227	1.55e-05	0.000476	0.000343	Apoe/Eef2/Ncl/Npm1/Rbm3/Rgs2/Rpl10/Rpl13a/Rpl22/Rpl26/Rpl38/Rpl5/Rplp1/Zfp36	SPF	Mature B-C6
	GO:0006417	regulation of translation	13/227	1.58e-05	0.000477	0.000345	Eef2/Ncl/Npm1/Rbm3/Rgs2/Rpl10/Rpl13a/Rpl22/Rpl26/Rpl38/Rpl5/Rplp1/Zfp36	SPF	Mature B-C6
	GO:0042326	negative regulation of phosphorylation	13/227	1.58e-05	0.000477	0.000345	Apoe/Cdkn1a/Dnaja1/Gadd45b/Gadd45g/Irf1/Jun/Npm1/Rgs2/Sirt1/Smad7/Tgfb1/Tnfaip3	SPF	Mature B-C6
	GO:0000079	regulation of cyclin-dependent protein serine/threonine kinase activity	6/227	2.04e-05	0.000604	0.000436	Ccnd2/Ccni/Ccnl1/Cdkn1a/Pim1/Tnfaip3	SPF	Mature B-C6
	GO:0051251	positive regulation of lymphocyte activation	14/227	2.06e-05	0.000606	0.000438	Ccl5/Ccr7/Cd83/Cdkn1a/Egr3/H2-Aa/H2-Eb2/Igha/Ighg2b/Irf1/Nfkbid/Nfkbiz/Pnp/Tgfb1	SPF	Mature B-C6
	GO:0050821	protein stabilization	9/227	2.33e-05	0.000667	0.000481	Apoa1/Npm1/Pim1/Pim2/Rpl11/Rpl23/Rpl5/Rps7/Smad7	SPF	Mature B-C6
	GO:0001818	negative regulation of cytokine production	11/227	2.52e-05	0.000695	0.000502	Apoa1/Ccr7/Cd83/Ddit3/Klf4/Rel/Sirt1/Smad7/Tgfb1/Tnfaip3/Zfp36	SPF	Mature B-C6
	GO:0042176	regulation of protein catabolic process	12/227	2.66e-05	0.000716	0.000517	Apoe/Azin1/Herpud1/Hspa1a/Hspa1b/Rnf19b/Rpl11/Rybp/Smad7/Tiparp/Tnfaip3/Ubb	SPF	Mature B-C6
	GO:0042026	protein refolding	4/227	3.46e-05	0.000889	0.000642	Dnaja1/Hspa1a/Hspa1b/Hspa5	SPF	Mature B-C6
	GO:0006986	response to unfolded protein	7/227	3.76e-05	0.00095	0.000686	Atf3/Atf4/Ddit3/Herpud1/Hspa1a/Hspa1b/Hspa5	SPF	Mature B-C6
	GO:1902106	negative regulation of leukocyte differentiation	5/37	3.27e-07	0.000169	9.97e-05	Cd74/Hspb1/Tmem176a/Tmem176b/Trib1	GF	IgA plasma
	GO:0050871	positive regulation of B cell activation	6/37	3.63e-07	0.000169	9.97e-05	Bcl2/Cd74/Ighg1/Ighm/Ighv3-3/Iglc1	GF	IgA plasma
	GO:1903707	negative regulation of hemopoiesis	5/37	3.89e-07	0.000169	9.97e-05	Cd74/Hspb1/Tmem176a/Tmem176b/Trib1	GF	IgA plasma
	GO:0071294	cellular response to zinc ion	3/37	6.93e-07	0.000225	0.000133	Mt1/Mt2/P2rx4	GF	IgA plasma
	GO:0002440	production of molecular mediator of immune response	7/37	9.41e-07	0.000245	0.000145	Cd74/Ighg1/Ighm/Igkv1-117/Igkv10-94/Igkv10-96/Prg2	GF	IgA plasma
	GO:0030098	lymphocyte differentiation	7/37	1.95e-06	0.000317	0.000187	Bcl2/Cd74/Cd83/Hspb1/Ighg1/Ighm/Ly6d	GF	IgA plasma
	GO:2001242	regulation of intrinsic apoptotic signaling pathway	5/37	3.01e-06	0.000434	0.000257	Bcl2/Cd74/Herpud1/Hspb1/Serinc3	GF	IgA plasma
	GO:0050853	B cell receptor signaling pathway	5/37	3.45e-06	0.000448	0.000265	Bcl2/Ighg1/Ighm/Ighv3-3/Iglc1	GF	IgA plasma
	GO:0006956	complement activation	5/37	4.59e-06	0.000541	0.00032	Ighg1/Ighm/Ighv3-3/Iglc1/Rgcc	GF	IgA plasma
	GO:1905898	positive regulation of response to endoplasmic reticulum stress	3/37	9.3e-06	0.000863	0.00051	Herpud1/Serinc3/Tmem33	GF	IgA plasma
	GO:0002181	cytoplasmic translation	52/191	1.73e-77	4.27e-74	3.51e-74	Eef2/Eif2s2/Eif3a/Eif5/Rpl10a/Rpl12/Rpl13/Rpl13a/Rpl15/Rpl18a/Rpl22l1/Rpl23a/Rpl27/Rpl27a/Rpl28/Rpl3/Rpl30/Rpl32/Rpl36/Rpl36a/Rpl37a/Rpl38/Rpl39/Rpl4/Rpl41/Rpl7a/Rpl9-ps6/Rplp0/Rplp2/Rps11/Rps12/Rps13/Rps15/Rps15a/Rps16/Rps17/Rps18/Rps19/Rps2/Rps23/Rps26/Rps27a/Rps29/Rps3/Rps3a1/Rps4x/Rps6/Rps7/Rps8/Rps9/Rpsa/Uba52	SPF	IgA plasma
	GO:0022613	ribonucleoprotein complex biogenesis	21/191	7.2e-13	8.9e-10	7.33e-10	Eif2s2/Eif3a/Eif5/Rpl10/Rpl10a/Rpl13a/Rpl23a/Rpl27/Rpl35/Rpl38/Rpl7a/Rplp0/Rps15/Rps16/Rps17/Rps19/Rps2/Rps6/Rps7/Rps8/Rpsa	SPF	IgA plasma
	GO:0071826	ribonucleoprotein complex subunit organization	13/191	2.45e-10	1.21e-07	9.97e-08	Eif2s2/Eif3a/Eif5/Rpl10/Rpl13a/Rpl23a/Rpl38/Rplp0/Rps15/Rps19/Rps2/Rpsa/Vcp	SPF	IgA plasma
	GO:0002377	immunoglobulin production	15/191	6.53e-10	2.69e-07	2.22e-07	Dnajb9/H2-Eb1/Igkv1-110/Igkv1-135/Igkv12-44/Igkv16-104/Igkv19-93/Igkv3-10/Igkv3-5/Igkv6-15/Igkv6-23/Igkv8-21/Igkv9-124/Mzb1/Vpreb3	SPF	IgA plasma
	GO:0022618	ribonucleoprotein complex assembly	12/191	1.82e-09	6.41e-07	5.28e-07	Eif2s2/Eif3a/Eif5/Rpl10/Rpl13a/Rpl23a/Rpl38/Rplp0/Rps15/Rps19/Rps2/Rpsa	SPF	IgA plasma
	GO:0042255	ribosome assembly	8/191	7.74e-09	2.13e-06	1.75e-06	Rpl10/Rpl23a/Rpl38/Rplp0/Rps15/Rps19/Rps2/Rpsa	SPF	IgA plasma
	GO:0006364	rRNA processing	11/191	2.11e-07	4.74e-05	3.91e-05	Rpl10a/Rpl27/Rpl35/Rpl7a/Rps15/Rps16/Rps17/Rps19/Rps6/Rps7/Rps8	SPF	IgA plasma
	GO:0045047	protein targeting to ER	6/191	4.37e-07	8.31e-05	6.85e-05	Edem1/Hspa5/Sec61a1/Sec61b/Sec61g/Ssr3	SPF	IgA plasma
	GO:0043484	regulation of RNA splicing	10/191	5.08e-07	8.97e-05	7.39e-05	Ccnl1/Clk1/Malat1/Rbm3/Rbm39/Rps13/Rps26/Slc38a2/Srsf2/Tra2b	SPF	IgA plasma
	GO:0072599	establishment of protein localization to endoplasmic reticulum	6/191	7.44e-07	0.000123	0.000101	Edem1/Hspa5/Sec61a1/Sec61b/Sec61g/Ssr3	SPF	IgA plasma
	GO:0016072	rRNA metabolic process	11/191	1.1e-06	0.00017	0.00014	Rpl10a/Rpl27/Rpl35/Rpl7a/Rps15/Rps16/Rps17/Rps19/Rps6/Rps7/Rps8	SPF	IgA plasma
	GO:0071353	cellular response to interleukin-4	5/191	1.48e-06	0.000192	0.000159	Coro1a/Hspa5/Rpl3/Rplp0/Rps2	SPF	IgA plasma
	GO:0140694	non-membrane-bounded organelle assembly	13/191	1.59e-06	0.000196	0.000161	Hspa1a/Hspa1b/Rpl10/Rpl23a/Rpl38/Rplp0/Rps15/Rps19/Rps2/Rps23/Rps3/Rpsa/Tpr	SPF	IgA plasma
	GO:0070670	response to interleukin-4	5/191	2.07e-06	0.000243	0.000201	Coro1a/Hspa5/Rpl3/Rplp0/Rps2	SPF	IgA plasma
	GO:2001242	regulation of intrinsic apoptotic signaling pathway	9/191	2.9e-06	0.000311	0.000256	Dnaja1/Gpx1/Mif/Pycard/Rack1/Rps3/Rps7/Ubb/Ybx3	SPF	IgA plasma
	GO:0036503	ERAD pathway	7/191	7.3e-06	0.000751	0.000619	Dnajb9/Edem1/Edem3/H13/Hspa5/Sec61b/Vcp	SPF	IgA plasma
	GO:0006457	protein folding	19/108	5.43e-23	1.14e-19	8.74e-20	Ahsa1/Ahsa2/Cct3/Cct7/Cct8/Chordc1/Dnaja1/Dnajb1/Dnajc7/Fkbp4/Hsp90aa1/Hsp90ab1/Hspa4l/Hspa8/Hspd1/Hspe1/Hsph1/Ppig/St13	GF	pre-B
	GO:2000573	positive regulation of DNA biosynthetic process	8/108	6.7e-10	4.01e-07	3.08e-07	Camk2d/Cct3/Cct7/Cct8/Hsp90aa1/Hsp90ab1/Klf4/Rgcc	GF	pre-B
	GO:0072594	establishment of protein localization to organelle	14/108	7.65e-10	4.01e-07	3.08e-07	Bcap31/Cct3/Cct7/Cct8/Dnaja1/Hsp90aa1/Hsp90ab1/Hspa8/Hspd1/Nipbl/Stk3/Syk/Vps37a/Ywhaz	GF	pre-B
	GO:0051085	chaperone cofactor-dependent protein refolding	6/108	1.96e-09	6.87e-07	5.27e-07	Dnajb1/Dnajc7/Hspa8/Hspe1/Hsph1/St13	GF	pre-B
	GO:0050821	protein stabilization	8/108	6.73e-07	0.000109	8.33e-05	Cct3/Cct7/Cct8/Hsp90aa1/Hsp90ab1/Hspd1/Stk3/Ube2b	GF	pre-B
	GO:0002218	activation of innate immune response	5/108	2.81e-06	0.000377	0.000289	Hsp90aa1/Ifi203/Mndal/Syk/Trim12c	GF	pre-B
	GO:0006986	response to unfolded protein	6/108	4.99e-06	0.000551	0.000423	Hsp90aa1/Hspa4l/Hspa8/Hspd1/Hsph1/Ubxn4	GF	pre-B
	GO:0006605	protein targeting	8/108	1.12e-05	0.000975	0.000748	Arl6ip1/Bcap31/Hsp90aa1/Hspa8/Hspd1/Vps37a/Ywhaq/Ywhaz	GF	pre-B
	GO:0048872	homeostasis of number of cells	9/108	1.18e-05	0.000993	0.000761	Hba-a1/Klf2/L3mbtl3/Ldb1/Pik3cd/Rag1/Rb1/Tsc22d3/Vps54	GF	pre-B
	GO:0002181	cytoplasmic translation	24/69	1.93e-38	2.34e-35	1.83e-35	Fau/Hnrnpd/Rpl13/Rpl23/Rpl26/Rpl27a/Rpl30/Rpl31/Rpl34/Rpl35a/Rpl36/Rpl37a/Rpl38/Rpl39/Rpl41/Rplp2/Rps13/Rps18/Rps21/Rps25/Rps26/Rps28/Rps29/Rps8	SPF	pre-B
	GO:0042274	ribosomal small subunit biogenesis	6/69	2.21e-08	1.34e-05	1.05e-05	Rpl38/Rps21/Rps25/Rps27/Rps28/Rps8	SPF	pre-B
	GO:0000028	ribosomal small subunit assembly	4/69	1.39e-07	5.62e-05	4.4e-05	Rpl38/Rps25/Rps27/Rps28	SPF	pre-B
	GO:0006364	rRNA processing	7/69	8.26e-07	0.000167	0.000131	Rpl26/Rpl35a/Rps21/Rps25/Rps27/Rps28/Rps8	SPF	pre-B
	GO:0016072	rRNA metabolic process	7/69	2.51e-06	0.000433	0.000339	Rpl26/Rpl35a/Rps21/Rps25/Rps27/Rps28/Rps8	SPF	pre-B
	GO:0046651	lymphocyte proliferation	11/96	2.04e-08	2.64e-05	2.04e-05	Blk/Cd55/Clec2i/Cr2/Cxcr4/Fyn/Gpr183/Myc/Ptpn6/Siglecg/Tnfrsf13c	GF	Mature B-C4
	GO:0032943	mononuclear cell proliferation	11/96	2.51e-08	2.64e-05	2.04e-05	Blk/Cd55/Clec2i/Cr2/Cxcr4/Fyn/Gpr183/Myc/Ptpn6/Siglecg/Tnfrsf13c	GF	Mature B-C4
	GO:0007264	small GTPase mediated signal transduction	10/96	1.85e-06	0.000973	0.000752	Arhgap30/Arhgdib/Cyth1/Gdi1/Kras/P2ry10/Rab30/Rabif/Rasgrp2/Sipa1	GF	Mature B-C4
	GO:0002181	cytoplasmic translation	36/133	5.31e-53	1.33e-49	1.05e-49	Eef2/Fau/Rpl10a/Rpl12/Rpl13/Rpl14/Rpl21/Rpl23/Rpl23a/Rpl27/Rpl27a/Rpl3/Rpl30/Rpl34/Rpl35a/Rpl36/Rpl36a/Rpl37a/Rpl38/Rpl39/Rpl4/Rpl41/Rpl6/Rpl9-ps6/Rplp1/Rps13/Rps18/Rps20/Rps23/Rps25/Rps29/Rps4x/Rps6/Rps7/Rps8/Uba52	SPF	Mature B-C4
	GO:0042254	ribosome biogenesis	16/133	6.81e-13	8.56e-10	6.76e-10	Glul/Rpl10/Rpl10a/Rpl14/Rpl23a/Rpl27/Rpl35/Rpl35a/Rpl38/Rpl6/Rps25/Rps27/Rps27rt/Rps6/Rps7/Rps8	SPF	Mature B-C4
	GO:0006364	rRNA processing	11/133	5.03e-09	2.36e-06	1.86e-06	Rpl10a/Rpl14/Rpl27/Rpl35/Rpl35a/Rps25/Rps27/Rps27rt/Rps6/Rps7/Rps8	SPF	Mature B-C4
	GO:1901798	positive regulation of signal transduction by p53 class mediator	6/133	5.63e-09	2.36e-06	1.86e-06	Hexim1/Rpl23/Rpl37/Rps20/Rps7/Ubb	SPF	Mature B-C4
	GO:0016072	rRNA metabolic process	11/133	2.81e-08	1.01e-05	7.98e-06	Rpl10a/Rpl14/Rpl27/Rpl35/Rpl35a/Rps25/Rps27/Rps27rt/Rps6/Rps7/Rps8	SPF	Mature B-C4
	GO:0042026	protein refolding	5/133	7.53e-08	2.1e-05	1.66e-05	Dnaja1/Hsp90aa1/Hspa1a/Hspa1b/Hspa5	SPF	Mature B-C4
	GO:0043618	regulation of transcription from RNA polymerase II promoter in response to stress	6/133	1.13e-07	2.84e-05	2.25e-05	Atf3/Cited2/Ddit3/Dnajb1/Egr1/Jun	SPF	Mature B-C4
	GO:0042255	ribosome assembly	6/133	4.18e-07	8.75e-05	6.92e-05	Rpl10/Rpl23a/Rpl38/Rpl6/Rps25/Rps27	SPF	Mature B-C4
	GO:0033002	muscle cell proliferation	10/133	4.54e-07	8.77e-05	6.94e-05	Apoe/Ccnd2/Cdkn1a/Cited2/Ddit3/Egr1/Jun/Klf4/Pim1/Tgfb1	SPF	Mature B-C4
	GO:0006986	response to unfolded protein	7/133	1.14e-06	0.000178	0.000141	Atf3/Ddit3/Hsp90aa1/Hspa1a/Hspa1b/Hspa5/Stt3b	SPF	Mature B-C4
	GO:0071900	regulation of protein serine/threonine kinase activity	10/133	4.94e-06	0.000628	0.000496	Akap13/Apoe/Ccnd2/Ccr7/Cdkn1a/Dnaja1/Hexim1/Pim1/Rgs2/Tgfb1	SPF	Mature B-C4
	GO:0000027	ribosomal large subunit assembly	4/133	5e-06	0.000628	0.000496	Rpl10/Rpl23a/Rpl38/Rpl6	SPF	Mature B-C4
	GO:0046651	lymphocyte proliferation	12/138	1.05e-07	0.000164	0.000133	Cd55/Clec2i/Cr2/Ctnnb1/Cxcr4/Ighd/Ighm/Il6st/Inpp5d/Irs2/Satb1/Siglecg	GF	Mature B-C9
	GO:0032943	mononuclear cell proliferation	12/138	1.3e-07	0.000164	0.000133	Cd55/Clec2i/Cr2/Ctnnb1/Cxcr4/Ighd/Ighm/Il6st/Inpp5d/Irs2/Satb1/Siglecg	GF	Mature B-C9
	GO:0042026	protein refolding	7/118	5.11e-12	1.26e-08	8.79e-09	Dnaja1/Hsp90aa1/Hspa1a/Hspa1b/Hspa5/Hspa8/Hspd1	SPF	Mature B-C9
	GO:0002181	cytoplasmic translation	11/118	2.22e-11	2.74e-08	1.91e-08	Rpl27/Rpl27a/Rpl30/Rpl36/Rpl37a/Rpl38/Rpl41/Rpl9-ps6/Rps18/Rps29/Uba52	SPF	Mature B-C9
	GO:0006986	response to unfolded protein	9/118	1.21e-09	9.94e-07	6.93e-07	Ddit3/Herpud1/Hsp90aa1/Hspa1a/Hspa1b/Hspa5/Hspa8/Hspd1/Hsph1	SPF	Mature B-C9
	GO:0051085	chaperone cofactor-dependent protein refolding	6/118	3.36e-09	1.66e-06	1.15e-06	Dnajb1/Hspa1a/Hspa1b/Hspa5/Hspa8/Hsph1	SPF	Mature B-C9
	GO:0045428	regulation of nitric oxide biosynthetic process	7/118	2.04e-08	5.59e-06	3.9e-06	Ddah1/Dynll1/Gla/Hsp90aa1/Icam1/Klf2/Klf4	SPF	Mature B-C9
	GO:0080164	regulation of nitric oxide metabolic process	7/118	2.97e-08	7.33e-06	5.11e-06	Ddah1/Dynll1/Gla/Hsp90aa1/Icam1/Klf2/Klf4	SPF	Mature B-C9
	GO:0006809	nitric oxide biosynthetic process	7/118	5.94e-08	1.33e-05	9.28e-06	Ddah1/Dynll1/Gla/Hsp90aa1/Icam1/Klf2/Klf4	SPF	Mature B-C9
	GO:0034620	cellular response to unfolded protein	7/118	8.18e-08	1.68e-05	1.17e-05	Ddit3/Herpud1/Hspa1a/Hspa1b/Hspa5/Hspa8/Hspd1	SPF	Mature B-C9
	GO:0046209	nitric oxide metabolic process	7/118	9.54e-08	1.78e-05	1.24e-05	Ddah1/Dynll1/Gla/Hsp90aa1/Icam1/Klf2/Klf4	SPF	Mature B-C9
	GO:0002460	adaptive immune response based on somatic recombination of immune receptors built from immunoglobulin superfamily domains	13/118	1.01e-07	1.78e-05	1.24e-05	Ccr7/H2-Q6/H2-Q7/Hspa8/Hspd1/Icam1/Igha/Ighg2b/Ighg2c/Iglc1/Irf1/Stx7/Tnfaip3	SPF	Mature B-C9
	GO:2001057	reactive nitrogen species metabolic process	7/118	1.11e-07	1.82e-05	1.27e-05	Ddah1/Dynll1/Gla/Hsp90aa1/Icam1/Klf2/Klf4	SPF	Mature B-C9
	GO:0072594	establishment of protein localization to organelle	12/118	1.95e-07	3.01e-05	2.1e-05	Cdkn1a/Ddit3/Dnaja1/Herpud1/Hsp90aa1/Hspa5/Hspa8/Hspd1/Lmna/Nfkbia/Pmaip1/Tnfaip3	SPF	Mature B-C9
	GO:0002822	regulation of adaptive immune response based on somatic recombination of immune receptors built from immunoglobulin superfamily domains	9/118	3.52e-07	4.57e-05	3.18e-05	Ccr7/H2-Q6/H2-Q7/Hspa8/Hspd1/Ighg2b/Irf1/Stx7/Tnfaip3	SPF	Mature B-C9
	GO:0051251	positive regulation of lymphocyte activation	12/118	4.71e-07	5.81e-05	4.05e-05	Actb/Ccr7/Cdkn1a/Gpr183/Hsp90aa1/Hspd1/Hsph1/Igha/Ighg2b/Ighg2c/Iglc1/Irf1	SPF	Mature B-C9
	GO:0097193	intrinsic apoptotic signaling pathway	10/118	6.04e-07	7.05e-05	4.91e-05	Bcl2a1a/Cdkn1a/Ddit3/Dnaja1/Gpx1/Herpud1/Itpr1/Pmaip1/Rrm2b/Ubb	SPF	Mature B-C9
	GO:0042326	negative regulation of phosphorylation	11/118	6.74e-07	7.23e-05	5.04e-05	Actb/Cdkn1a/Dnaja1/Dusp1/Dusp6/Dynll1/Gadd45b/Irf1/Jun/Rgs2/Tnfaip3	SPF	Mature B-C9
	GO:2001233	regulation of apoptotic signaling pathway	11/118	8e-07	8.23e-05	5.74e-05	Camk2b/Ddit3/Dnaja1/Gpx1/Herpud1/Icam1/Lmna/Pmaip1/Rrm2b/Tnfaip3/Ubb	SPF	Mature B-C9
	GO:0001933	negative regulation of protein phosphorylation	10/118	1.63e-06	0.000161	0.000112	Actb/Cdkn1a/Dnaja1/Dusp1/Dusp6/Gadd45b/Irf1/Jun/Rgs2/Tnfaip3	SPF	Mature B-C9
	GO:0043618	regulation of transcription from RNA polymerase II promoter in response to stress	5/118	1.89e-06	0.000173	0.000121	Ddit3/Dnajb1/Egr1/Jun/Klf2	SPF	Mature B-C9
	GO:0070997	neuron death	11/118	2.44e-06	0.000207	0.000145	Ddit3/Egr1/Fos/Gpx1/Hspd1/Hsph1/Itpr1/Jun/Pmaip1/Reg3b/Ubb	SPF	Mature B-C9
	GO:1901214	regulation of neuron death	10/118	5.75e-06	0.00043	0.0003	Ddit3/Egr1/Fos/Hspd1/Hsph1/Itpr1/Jun/Pmaip1/Reg3b/Ubb	SPF	Mature B-C9
	GO:0060537	muscle tissue development	11/118	5.94e-06	0.000431	0.0003	Cacybp/Chd7/Egr1/Egr2/Fos/Gpx1/Ifrd1/Lmna/Pim1/Rgs2/Zfand5	SPF	Mature B-C9
	GO:0002699	positive regulation of immune effector process	9/118	6.87e-06	0.000484	0.000337	Ccr7/H2-Q6/H2-Q7/Hspa8/Hspd1/Ighg2b/Irf1/Sema7a/Stx7	SPF	Mature B-C9
	GO:1903320	regulation of protein modification by small protein conjugation or removal	8/118	9.48e-06	0.000626	0.000436	Dnaja1/Egr1/Herpud1/Hsp90aa1/Hspa5/Mycbp2/Tnfaip3/Ubb	SPF	Mature B-C9
	GO:0008637	apoptotic mitochondrial changes	6/118	9.63e-06	0.000626	0.000436	Gpx1/Hspd1/Jun/Lmna/Pim2/Pmaip1	SPF	Mature B-C9
	GO:0006959	humoral immune response	10/118	9.97e-06	0.000631	0.00044	Ccr7/Gpr183/Igha/Ighg2b/Ighg2c/Iglc1/Jchain/Reg3b/Rpl30/Slpi	SPF	Mature B-C9
	GO:0043409	negative regulation of MAPK cascade	7/118	1.21e-05	0.000747	0.00052	Dnaja1/Dusp1/Dusp2/Dusp4/Dusp6/Klf4/Rgs2	SPF	Mature B-C9
	GO:0051348	negative regulation of transferase activity	8/118	1.26e-05	0.000756	0.000527	Actb/Cdkn1a/Dnaja1/Dusp1/Gadd45b/Rgs2/Tnfaip3/Zfp36	SPF	Mature B-C9
	GO:0045444	fat cell differentiation	8/118	1.36e-05	0.000801	0.000559	Arid5b/Ddit3/Egr2/Gpx1/Klf4/Pim1/Rgs2/Zfp36	SPF	Mature B-C9
	GO:0019882	antigen processing and presentation	4/14	3.53e-07	0.000175	8.21e-05	Cd74/H2-K1/H2-Q2/Ighm	GF	IgG plasma
	GO:0002697	regulation of immune effector process	5/14	1.84e-06	0.000456	0.000214	Cd74/H2-K1/H2-Q2/Ighm/Rap1a	GF	IgG plasma
	GO:0006457	protein folding	18/121	1.88e-20	5.28e-17	3.87e-17	Ahsa1/Ahsa2/Canx/Cct3/Cct5/Cct7/Cd74/Fkbp4/Fkbp5/Hsp90aa1/Hsp90ab1/Hspb1/Hspd1/Hspe1/Hsph1/Nudc/Ptges3/St13	GF	IgM plasma
	GO:0022407	regulation of cell-cell adhesion	15/121	2.75e-09	2.59e-06	1.9e-06	Btla/Cd74/Cited2/Hsp90aa1/Hspb1/Hspd1/Hsph1/Laptm5/Prkcd/Prkg1/Pten/Ptpn6/Ripor2/Serpine2/Xbp1	GF	IgM plasma
	GO:0006278	RNA-templated DNA biosynthetic process	7/121	6.02e-09	3.39e-06	2.48e-06	Cct3/Cct5/Cct7/Ctnnb1/Hsp90aa1/Hsp90ab1/Ptges3	GF	IgM plasma
	GO:0007004	telomere maintenance via telomerase	7/121	6.02e-09	3.39e-06	2.48e-06	Cct3/Cct5/Cct7/Ctnnb1/Hsp90aa1/Hsp90ab1/Ptges3	GF	IgM plasma
	GO:0050863	regulation of T cell activation	13/121	7.21e-09	3.39e-06	2.48e-06	Btla/Cd74/Ctnnb1/Hsp90aa1/Hspb1/Hspd1/Hsph1/Laptm5/Prdm1/Pten/Ptpn6/Ripor2/Xbp1	GF	IgM plasma
	GO:0050866	negative regulation of cell activation	10/121	3.93e-08	1.23e-05	9.03e-06	Btla/Cd74/Hspb1/Laptm5/Prkcd/Prkg1/Pten/Ptpn6/Ripor2/Serpine2	GF	IgM plasma
	GO:2000573	positive regulation of DNA biosynthetic process	7/121	4.62e-08	1.3e-05	9.55e-06	Cct3/Cct5/Cct7/Ctnnb1/Hsp90aa1/Hsp90ab1/Ptges3	GF	IgM plasma
	GO:0050821	protein stabilization	9/121	1.28e-07	3.29e-05	2.41e-05	Cct3/Cct5/Cct7/Cd74/Hsp90aa1/Hsp90ab1/Hspd1/Pten/Ptges3	GF	IgM plasma
	GO:0051085	chaperone cofactor-dependent protein refolding	5/121	2.16e-07	5.08e-05	3.72e-05	Cd74/Hspe1/Hsph1/Ptges3/St13	GF	IgM plasma
	GO:0072594	establishment of protein localization to organelle	12/121	2.57e-07	5.57e-05	4.08e-05	Cct3/Cct5/Cct7/Ddx5/Hikeshi/Hsp90aa1/Hsp90ab1/Hspd1/Laptm5/Man1a/Prkcd/Xbp1	GF	IgM plasma
	GO:0032943	mononuclear cell proliferation	11/121	2.78e-07	5.59e-05	4.1e-05	Btla/Cd74/Ctnnb1/Gpr183/Hspd1/Laptm5/Prkcd/Pten/Ptpn6/Ripor2/St6gal1	GF	IgM plasma
	GO:0007159	leukocyte cell-cell adhesion	11/121	1.31e-06	0.000167	0.000123	Btla/Cd74/Hsp90aa1/Hspb1/Hspd1/Hsph1/Laptm5/Pten/Ptpn6/Ripor2/Xbp1	GF	IgM plasma
	GO:0044703	multi-organism reproductive process	8/121	1.42e-06	0.000172	0.000126	Arhgdib/Cited2/Csmd1/Ctsb/Fkbp4/Prdm1/Serpine2/Thbd	GF	IgM plasma
	GO:0032944	regulation of mononuclear cell proliferation	9/121	1.46e-06	0.000172	0.000126	Btla/Cd74/Ctnnb1/Gpr183/Laptm5/Pten/Ptpn6/Ripor2/St6gal1	GF	IgM plasma
	GO:0050868	negative regulation of T cell activation	7/121	1.59e-06	0.000179	0.000131	Btla/Cd74/Hspb1/Laptm5/Pten/Ptpn6/Ripor2	GF	IgM plasma
	GO:0046651	lymphocyte proliferation	10/121	1.94e-06	0.000211	0.000154	Btla/Cd74/Ctnnb1/Gpr183/Hspd1/Laptm5/Prkcd/Pten/Ptpn6/Ripor2	GF	IgM plasma
	GO:0044706	multi-multicellular organism process	8/121	2.42e-06	0.000252	0.000185	Arhgdib/Cited2/Csmd1/Ctsb/Fkbp4/Prdm1/Serpine2/Thbd	GF	IgM plasma
	GO:0032200	telomere organization	7/121	3.22e-06	0.000283	0.000208	Cct3/Cct5/Cct7/Ctnnb1/Hsp90aa1/Hsp90ab1/Ptges3	GF	IgM plasma
	GO:0070527	platelet aggregation	5/121	3.46e-06	0.000295	0.000216	Prkcd/Prkg1/Ptpn6/Serpine2/Stxbp3	GF	IgM plasma
	GO:0043434	response to peptide hormone	10/121	3.63e-06	0.000301	0.00022	Cacybp/Cpeb1/Ctnnb1/Ggh/Nucks1/Prkcd/Pten/Serpina3f/Stxbp3/Xbp1	GF	IgM plasma
	GO:0030098	lymphocyte differentiation	11/121	4.83e-06	0.000389	0.000285	Cd74/Ctnnb1/Gpr183/Hsp90aa1/Hspb1/Irf4/Laptm5/Prdm1/Ptpn6/Xbp1/Zfp36l2	GF	IgM plasma
	GO:1904851	positive regulation of establishment of protein localization to telomere	3/121	8.37e-06	0.000621	0.000455	Cct3/Cct5/Cct7	GF	IgM plasma
	GO:0006986	response to unfolded protein	6/121	9.61e-06	0.000689	0.000505	Hsp90aa1/Hspb1/Hspd1/Hsph1/Tmem33/Xbp1	GF	IgM plasma
	GO:0050670	regulation of lymphocyte proliferation	8/121	1.17e-05	0.000735	0.000538	Btla/Cd74/Ctnnb1/Gpr183/Laptm5/Pten/Ptpn6/Ripor2	GF	IgM plasma
	GO:0097090	presynaptic membrane organization	3/121	1.53e-05	0.00086	0.00063	Lrrtm4/Pten/Ptprd	GF	IgM plasma
	GO:0042113	B cell activation	10/121	1.68e-05	0.0009	0.00066	Btla/Cd74/Gpr183/Hspd1/Laptm5/Prkcd/Pten/Ptpn6/Xbp1/Zfp36l2	GF	IgM plasma
	GO:0031346	positive regulation of cell projection organization	10/121	1.71e-05	0.0009	0.00066	Akirin1/Auts2/Ccdc88a/Cpeb1/Hspb1/Ptprd/Rapgef1/Ripor2/Serpine2/Snx3	GF	IgM plasma
	GO:0061045	negative regulation of wound healing	5/121	1.71e-05	0.0009	0.00066	Prkcd/Prkg1/Pten/Serpine2/Thbd	GF	IgM plasma
	GO:0002181	cytoplasmic translation	17/83	5.21e-23	7.75e-20	6e-20	Rpl23/Rpl27/Rpl27a/Rpl30/Rpl38/Rpl39/Rpl4/Rpl41/Rpl9-ps6/Rplp0/Rplp1/Rplp2/Rps18/Rps24/Rps25/Rps29/Rps8	SPF	IgM plasma
	GO:0042254	ribosome biogenesis	9/83	2e-07	0.000149	0.000115	Isg20/Ncl/Rpl27/Rpl35/Rpl38/Rplp0/Rps24/Rps25/Rps8	SPF	IgM plasma
	GO:0042026	protein refolding	4/83	6.39e-07	0.00019	0.000147	Dnaja1/Hspa1a/Hspa1b/Hspa5	SPF	IgM plasma
	GO:0035967	cellular response to topologically incorrect protein	6/83	7.41e-07	0.00019	0.000147	Atf4/Derl3/Hspa1a/Hspa1b/Hspa5/Vcp	SPF	IgM plasma
	GO:0034976	response to endoplasmic reticulum stress	8/83	7.7e-07	0.00019	0.000147	Atf4/Derl3/H13/Hspa5/Jun/Sec61b/Ufc1/Vcp	SPF	IgM plasma
	GO:0030970	retrograde protein transport, ER to cytosol	4/83	8.96e-07	0.00019	0.000147	Derl3/H13/Sec61b/Vcp	SPF	IgM plasma
	GO:1903513	endoplasmic reticulum to cytosol transport	4/83	8.96e-07	0.00019	0.000147	Derl3/H13/Sec61b/Vcp	SPF	IgM plasma
	GO:0051085	chaperone cofactor-dependent protein refolding	4/83	2.13e-06	0.000395	0.000306	Dnajb1/Hspa1a/Hspa1b/Hspa5	SPF	IgM plasma
	GO:0006364	rRNA processing	7/83	2.91e-06	0.000434	0.000336	Isg20/Ncl/Rpl27/Rpl35/Rps24/Rps25/Rps8	SPF	IgM plasma
	GO:0035966	response to topologically incorrect protein	6/83	2.94e-06	0.000434	0.000336	Atf4/Derl3/Hspa1a/Hspa1b/Hspa5/Vcp	SPF	IgM plasma
	GO:0032527	protein exit from endoplasmic reticulum	4/83	6.48e-06	0.000642	0.000497	Derl3/H13/Sec61b/Vcp	SPF	IgM plasma
	GO:0006465	signal peptide processing	3/83	8.09e-06	0.000679	0.000526	H13/Sec11c/Spcs1	SPF	IgM plasma
	GO:1903320	regulation of protein modification by small protein conjugation or removal	7/83	8.25e-06	0.000679	0.000526	Dnaja1/Egr1/Hspa5/Rpl23/Sqstm1/Ubb/Vcp	SPF	IgM plasma
	GO:0016072	rRNA metabolic process	7/83	8.69e-06	0.000679	0.000526	Isg20/Ncl/Rpl27/Rpl35/Rps24/Rps25/Rps8	SPF	IgM plasma
	GO:0072599	establishment of protein localization to endoplasmic reticulum	4/83	1.11e-05	0.000788	0.000611	Hspa5/Sec61b/Sec61g/Spcs1	SPF	IgM plasma
	GO:0009266	response to temperature stimulus	6/83	1.11e-05	0.000788	0.000611	Dnaja1/Hspa1a/Hspa1b/Rbm3/Ucp2/Vcp	SPF	IgM plasma
	GO:0019730	antimicrobial humoral response	6/83	1.23e-05	0.000829	0.000643	Romo1/Rpl30/Rpl39/S100a9/Slpi/Trf	SPF	IgM plasma
	GO:0043618	regulation of transcription from RNA polymerase II promoter in response to stress	4/83	1.31e-05	0.000846	0.000656	Atf4/Dnajb1/Egr1/Jun	SPF	IgM plasma
	GO:0006397	mRNA processing	16/131	5.46e-10	1.47e-06	1.02e-06	Cpeb1/Cwc22/Ddx39b/Ddx5/Hnrnpa2b1/Hnrnpc/Hnrnph1/Hspa8/Pnn/Prpf19/Ptbp1/Sfpq/Srsf2/Srsf5/Srsf6/Zfp36l1	GF	Sell+ Cd8
	GO:0002253	activation of immune response	15/131	2.06e-09	2.78e-06	1.93e-06	Cd8a/Hexim1/Klhl6/Lck/Mndal/Myo1g/Nfkbid/Nr4a3/Prkcb/Ptpn22/Ptpn6/Rgcc/Sfpq/Tespa1/Wnk1	GF	Sell+ Cd8
	GO:1901652	response to peptide	14/131	1.04e-08	7.03e-06	4.89e-06	Actn2/Anxa5/Cpeb1/Foxo1/Irf1/Nfkbia/Nr4a1/Nr4a2/Nr4a3/Prkcb/Ptpn22/Srsf5/Tnfaip3/Zfp36l1	GF	Sell+ Cd8
	GO:0022407	regulation of cell-cell adhesion	14/131	6.33e-08	1.87e-05	1.3e-05	B2m/Irf1/Lck/Nfkbid/Nr4a3/Plaur/Prkar1a/Ptpn22/Ptpn6/Rasal3/Rgcc/Tespa1/Tnfaip3/Wnk1	GF	Sell+ Cd8
	GO:0071900	regulation of protein serine/threonine kinase activity	12/131	6.46e-08	1.87e-05	1.3e-05	Ccnd2/Dazap2/Ddx3x/Dusp1/Hexim1/Hsp90ab1/Prkag1/Prkar1a/Ptpn22/Ptpn6/Rgcc/Tnfaip3	GF	Sell+ Cd8
	GO:0006457	protein folding	9/131	8.19e-08	1.87e-05	1.3e-05	B2m/Cct3/Cct8/Fkbp4/Hsp90ab1/Hspa8/Hspe1/Ppig/St13	GF	Sell+ Cd8
	GO:2000278	regulation of DNA biosynthetic process	8/131	1.37e-07	2.83e-05	1.97e-05	Arrb2/Cct3/Cct8/Ddx39b/Dusp1/Hnrnpa2b1/Hsp90ab1/Rgcc	GF	Sell+ Cd8
	GO:0002697	regulation of immune effector process	13/131	2.04e-07	3.66e-05	2.55e-05	Acp5/Arrb2/B2m/H2-D1/H2-K1/H2-Q4/Hspa8/Irf1/Nfkbid/Nr4a3/Ptpn22/Ptpn6/Tnfaip3	GF	Sell+ Cd8
	GO:1901653	cellular response to peptide	11/131	2.64e-07	4.44e-05	3.09e-05	Actn2/Anxa5/Cpeb1/Foxo1/Irf1/Nr4a1/Nr4a2/Nr4a3/Prkcb/Ptpn22/Zfp36l1	GF	Sell+ Cd8
	GO:0007159	leukocyte cell-cell adhesion	12/131	3.98e-07	6.29e-05	4.38e-05	B2m/Irf1/Itgb7/Lck/Nfkbid/Nr4a3/Prkar1a/Ptpn22/Ptpn6/Rasal3/Tespa1/Wnk1	GF	Sell+ Cd8
	GO:0062197	cellular response to chemical stress	11/131	4.53e-07	6.56e-05	4.57e-05	Chchd2/Ddx3x/Foxo1/Kdm6b/Mcl1/Nr4a2/Nr4a3/Pdk1/Sfpq/Tnfaip3/Zfp36l1	GF	Sell+ Cd8
	GO:0002822	regulation of adaptive immune response based on somatic recombination of immune receptors built from immunoglobulin superfamily domains	9/131	8.53e-07	9.57e-05	6.66e-05	B2m/H2-D1/H2-K1/H2-Q4/Hspa8/Irf1/Nfkbid/Ptpn6/Tnfaip3	GF	Sell+ Cd8
	GO:0030098	lymphocyte differentiation	12/131	1.66e-06	0.000152	0.000106	B2m/Ccr9/Cd8a/Id2/Irf1/Lck/Nfkbid/Ptpn22/Ptpn6/Tespa1/Tnfaip3/Zfp36l1	GF	Sell+ Cd8
	GO:0002460	adaptive immune response based on somatic recombination of immune receptors built from immunoglobulin superfamily domains	12/131	2.29e-06	0.000181	0.000126	B2m/Cd8a/H2-D1/H2-K1/H2-Q4/Hspa8/Irf1/Klhl6/Myo1g/Nfkbid/Ptpn6/Tnfaip3	GF	Sell+ Cd8
	GO:0060537	muscle tissue development	12/131	2.71e-06	0.000208	0.000145	Actn2/Arrb2/Btg2/Ccnd2/Cntnap2/Ddx39b/Ddx5/Fgfr2/Id2/Kdm6b/Nr4a1/Prkar1a	GF	Sell+ Cd8
	GO:0001916	positive regulation of T cell mediated cytotoxicity	5/131	3.5e-06	0.000254	0.000177	B2m/H2-D1/H2-K1/H2-Q4/Hspa8	GF	Sell+ Cd8
	GO:0031341	regulation of cell killing	7/131	4.76e-06	0.000329	0.000229	Arrb2/B2m/H2-D1/H2-K1/H2-Q4/Hsp90ab1/Hspa8	GF	Sell+ Cd8
	GO:0002456	T cell mediated immunity	7/131	5.21e-06	0.000343	0.000239	B2m/Cd8a/H2-D1/H2-K1/H2-Q4/Hspa8/Myo1g	GF	Sell+ Cd8
	GO:0002474	antigen processing and presentation of peptide antigen via MHC class I	5/131	5.58e-06	0.000358	0.000249	B2m/H2-D1/H2-K1/H2-Q4/Tapbpl	GF	Sell+ Cd8
	GO:0050678	regulation of epithelial cell proliferation	11/131	5.71e-06	0.000358	0.000249	B2m/Ccnd2/Fgfr2/Hmgn1/Nr4a1/Nr4a3/Pik3cd/Rgcc/Srsf6/Tnfaip3/Zfp36l1	GF	Sell+ Cd8
	GO:0050863	regulation of T cell activation	10/131	9.11e-06	0.00053	0.000369	B2m/Irf1/Lat/Lck/Nfkbid/Prkar1a/Ptpn22/Ptpn6/Rasal3/Tespa1	GF	Sell+ Cd8
	GO:0033673	negative regulation of kinase activity	8/131	9.27e-06	0.00053	0.000369	Dusp1/Gadd45b/Hexim1/Prkar1a/Ptpn22/Ptpn6/Tnfaip3/Wnk1	GF	Sell+ Cd8
	GO:0045786	negative regulation of cell cycle	10/131	1.07e-05	0.000587	0.000408	Btg2/Ddx39b/Fgfr2/Gpr132/Hexim1/Nr4a1/Prpf19/Rgcc/Tnfaip3/Zfp36l1	GF	Sell+ Cd8
	GO:0001909	leukocyte mediated cytotoxicity	7/131	1.24e-05	0.000643	0.000447	Arrb2/B2m/H2-D1/H2-K1/H2-Q4/Hspa8/Ptpn6	GF	Sell+ Cd8
	GO:0051250	negative regulation of lymphocyte activation	7/131	1.34e-05	0.000668	0.000465	Id2/Irf1/Nfkbid/Prkar1a/Ptpn22/Ptpn6/Tnfaip3	GF	Sell+ Cd8
	GO:0032720	negative regulation of tumor necrosis factor production	5/131	1.68e-05	0.000795	0.000554	Acp5/Arrb2/Ptpn22/Ptpn6/Tnfaip3	GF	Sell+ Cd8
	GO:0006979	response to oxidative stress	10/131	1.72e-05	0.000795	0.000554	Chchd2/Foxo1/Kdm6b/Lck/Mcl1/Nr4a2/Nr4a3/Pdk1/Sfpq/Tnfaip3	GF	Sell+ Cd8
	GO:0030900	forebrain development	10/131	1.72e-05	0.000795	0.000554	B2m/Btg2/Cntnap2/D16Ertd472e/Fgfr2/Id2/Nr4a2/Nr4a3/Ryk/Sun2	GF	Sell+ Cd8
	GO:0034121	regulation of toll-like receptor signaling pathway	5/131	1.8e-05	0.000795	0.000554	Arrb2/Ddx3x/Irf1/Ptpn22/Tnfaip3	GF	Sell+ Cd8
	GO:1903556	negative regulation of tumor necrosis factor superfamily cytokine production	5/131	1.8e-05	0.000795	0.000554	Acp5/Arrb2/Ptpn22/Ptpn6/Tnfaip3	GF	Sell+ Cd8
	GO:0006470	protein dephosphorylation	8/131	2.03e-05	0.000855	0.000595	Dusp1/Hsp90ab1/Ppm1b/Ptbp1/Ptp4a2/Ptpn22/Ptpn6/Ptprd	GF	Sell+ Cd8
	GO:0007369	gastrulation	7/131	2.08e-05	0.00086	0.000599	Dusp1/Kdm6b/Ldb1/Nr4a3/Prkar1a/Tnfaip3/Wnk1	GF	Sell+ Cd8
	GO:0001910	regulation of leukocyte mediated cytotoxicity	6/131	2.31e-05	0.000915	0.000637	Arrb2/B2m/H2-D1/H2-K1/H2-Q4/Hspa8	GF	Sell+ Cd8
	GO:0030534	adult behavior	7/131	2.56e-05	0.000997	0.000694	Arrb2/Ccnd2/Chl1/Cntnap2/Id2/Nr4a2/Nr4a3	GF	Sell+ Cd8
	GO:0002181	cytoplasmic translation	23/59	2.94e-38	2.28e-35	1.77e-35	Rpl10a/Rpl11/Rpl13/Rpl14/Rpl23/Rpl27/Rpl27a/Rpl30/Rpl34/Rpl36/Rpl36a/Rpl37a/Rpl38/Rpl39/Rpl41/Rpl6/Rpl9-ps6/Rplp1/Rps13/Rps20/Rps21/Rps24/Rps7	SPF	Sell+ Cd8
	GO:0042254	ribosome biogenesis	11/59	2.14e-11	8.32e-09	6.46e-09	Rpl10a/Rpl11/Rpl14/Rpl27/Rpl35/Rpl38/Rpl6/Rps21/Rps24/Rps27rt/Rps7	SPF	Sell+ Cd8
	GO:0006364	rRNA processing	9/59	5.3e-10	1.37e-07	1.06e-07	Rpl10a/Rpl11/Rpl14/Rpl27/Rpl35/Rps21/Rps24/Rps27rt/Rps7	SPF	Sell+ Cd8
	GO:0016072	rRNA metabolic process	9/59	2.3e-09	3.56e-07	2.77e-07	Rpl10a/Rpl11/Rpl14/Rpl27/Rpl35/Rps21/Rps24/Rps27rt/Rps7	SPF	Sell+ Cd8
	GO:1901798	positive regulation of signal transduction by p53 class mediator	5/59	4.83e-09	6.24e-07	4.85e-07	Rpl11/Rpl23/Rpl37/Rps20/Rps7	SPF	Sell+ Cd8
	GO:1904667	negative regulation of ubiquitin protein ligase activity	3/59	1.31e-06	0.000102	7.9e-05	Rpl11/Rpl23/Rps7	SPF	Sell+ Cd8
	GO:1904666	regulation of ubiquitin protein ligase activity	3/59	1.38e-05	0.000834	0.000647	Rpl11/Rpl23/Rps7	SPF	Sell+ Cd8
	GO:0000027	ribosomal large subunit assembly	3/59	1.79e-05	0.000927	0.000719	Rpl11/Rpl38/Rpl6	SPF	Sell+ Cd8
	GO:0002181	cytoplasmic translation	17/63	2.82e-25	2.76e-22	2.15e-22	Rpl12/Rpl14/Rpl23a/Rpl30/Rpl31/Rpl36a/Rpl4/Rpl5/Rplp2/Rps12/Rps15/Rps17/Rps18/Rps20/Rps6/Rps7/Rps8	SPF	Ncr1+ NK
	GO:0042254	ribosome biogenesis	8/63	2.8e-07	0.000136	0.000106	Rpl14/Rpl23a/Rpl5/Rps15/Rps17/Rps6/Rps7/Rps8	SPF	Ncr1+ NK
	GO:0006364	rRNA processing	7/63	4.4e-07	0.000136	0.000106	Rpl14/Rpl5/Rps15/Rps17/Rps6/Rps7/Rps8	SPF	Ncr1+ NK
	GO:0042274	ribosomal small subunit biogenesis	5/63	5.57e-07	0.000136	0.000106	Rps15/Rps17/Rps6/Rps7/Rps8	SPF	Ncr1+ NK
	GO:0016072	rRNA metabolic process	7/63	1.34e-06	0.000263	0.000204	Rpl14/Rpl5/Rps15/Rps17/Rps6/Rps7/Rps8	SPF	Ncr1+ NK
	GO:0002181	cytoplasmic translation	8/52	2.16e-10	1.98e-07	1.47e-07	Rpl13a/Rpl23a/Rpl30/Rpl4/Rpl5/Rpl9-ps6/Rps15/Uba52	SPF	Sell+ CD4
	GO:0002181	cytoplasmic translation	15/123	7.36e-17	1.72e-13	1.15e-13	Fau/Rpl13a/Rpl14/Rpl23a/Rpl27/Rpl30/Rpl39/Rpl4/Rpl41/Rpl9-ps6/Rplp2/Rps12/Rps18/Rps23/Uba52	SPF	Foxp3+ Treg
	GO:0034341	response to interferon-gamma	10/123	4.45e-10	5.19e-07	3.47e-07	Ccl5/Gbp2/Gbp3/Gbp5/H2-Eb1/H2-Q7/Ifng/Rpl13a/Stat1/Vim	SPF	Foxp3+ Treg
	GO:0006986	response to unfolded protein	9/123	1.75e-09	1.02e-06	6.83e-07	Atf3/Bag3/Hsp90aa1/Hspa1a/Hspa1b/Hspa5/Hsph1/Ifng/Ppp1r15a	SPF	Foxp3+ Treg
	GO:0030099	myeloid cell differentiation	14/123	7.08e-09	3.16e-06	2.12e-06	Arid4a/Atpif1/Casp3/Ccl5/Fos/Ifng/Inpp4b/Isg15/Jun/Rabgap1l/Stat1/Tesc/Tob2/Zfp36	SPF	Foxp3+ Treg
	GO:0042832	defense response to protozoan	6/123	1.52e-08	5.05e-06	3.38e-06	Gbp2/Gbp3/Ifng/Iigp1/Il10/Nkg7	SPF	Foxp3+ Treg
	GO:1903706	regulation of hemopoiesis	13/123	4.59e-08	9.38e-06	6.28e-06	Ccl5/Fos/Hsp90aa1/Ifng/Il10/Inpp4b/Isg15/Jun/Ptprc/Stat1/Tesc/Tob2/Zfp36	SPF	Foxp3+ Treg
	GO:0045637	regulation of myeloid cell differentiation	10/123	4.8e-08	9.38e-06	6.28e-06	Ccl5/Fos/Ifng/Inpp4b/Isg15/Jun/Stat1/Tesc/Tob2/Zfp36	SPF	Foxp3+ Treg
	GO:0043618	regulation of transcription from RNA polymerase II promoter in response to stress	6/123	7.1e-08	1.26e-05	8.43e-06	Atf3/Bag3/Dnajb1/Egr1/Jun/Ppp1r15a	SPF	Foxp3+ Treg
	GO:0019882	antigen processing and presentation	8/123	7.89e-08	1.26e-05	8.43e-06	Gm7030/H2-Eb1/H2-Q6/H2-Q7/Ifng/Psmb8/Psme2/Trex1	SPF	Foxp3+ Treg
	GO:0050863	regulation of T cell activation	12/123	8.1e-08	1.26e-05	8.43e-06	Casp3/Ccl5/Cd274/H2-Eb1/Hsp90aa1/Hsph1/Ifng/Lgals1/Ptprc/Rac2/Slamf1/Trex1	SPF	Foxp3+ Treg
	GO:0034620	cellular response to unfolded protein	7/123	1.09e-07	1.59e-05	1.06e-05	Atf3/Bag3/Hspa1a/Hspa1b/Hspa5/Ifng/Ppp1r15a	SPF	Foxp3+ Treg
	GO:0035458	cellular response to interferon-beta	6/123	1.58e-07	1.94e-05	1.3e-05	Gbp2/Gbp3/Ifit1/Iigp1/Stat1/Trex1	SPF	Foxp3+ Treg
	GO:0007159	leukocyte cell-cell adhesion	12/123	2e-07	2.33e-05	1.56e-05	Casp3/Ccl5/Cd274/H2-Eb1/Hsp90aa1/Hsph1/Ifng/Klf4/Lgals1/Ptprc/Rac2/Slamf1	SPF	Foxp3+ Treg
	GO:0022407	regulation of cell-cell adhesion	13/123	2.13e-07	2.37e-05	1.58e-05	Casp3/Ccl5/Cd274/H2-Eb1/Hsp90aa1/Hsph1/Ifng/Il10/Klf4/Lgals1/Magi1/Ptprc/Slamf1	SPF	Foxp3+ Treg
	GO:0051085	chaperone cofactor-dependent protein refolding	5/123	2.35e-07	2.49e-05	1.66e-05	Dnajb1/Hspa1a/Hspa1b/Hspa5/Hsph1	SPF	Foxp3+ Treg
	GO:0048525	negative regulation of viral process	7/123	2.6e-07	2.64e-05	1.77e-05	Ccl5/Ifih1/Isg15/Ly6e/N4bp1/Stat1/Zfp36	SPF	Foxp3+ Treg
	GO:0035456	response to interferon-beta	6/123	3.51e-07	3.27e-05	2.19e-05	Gbp2/Gbp3/Ifit1/Iigp1/Stat1/Trex1	SPF	Foxp3+ Treg
	GO:0016032	viral process	11/123	3.67e-07	3.29e-05	2.2e-05	Ccl5/Ifih1/Ifng/Isg15/Jun/Lgals1/Ly6e/N4bp1/Slc3a2/Stat1/Zfp36	SPF	Foxp3+ Treg
	GO:0050870	positive regulation of T cell activation	9/123	1.13e-06	8.02e-05	5.36e-05	Ccl5/Cd274/H2-Eb1/Hsp90aa1/Hsph1/Ifng/Lgals1/Ptprc/Slamf1	SPF	Foxp3+ Treg
	GO:1903555	regulation of tumor necrosis factor superfamily cytokine production	8/123	1.55e-06	0.000103	6.9e-05	Cd274/Ifih1/Ifng/Il10/Ptprc/Slamf1/Trex1/Zfp36	SPF	Foxp3+ Treg
	GO:0071706	tumor necrosis factor superfamily cytokine production	8/123	2.03e-06	0.000128	8.58e-05	Cd274/Ifih1/Ifng/Il10/Ptprc/Slamf1/Trex1/Zfp36	SPF	Foxp3+ Treg
	GO:0071216	cellular response to biotic stimulus	10/123	2.03e-06	0.000128	8.58e-05	Ccl5/Cd274/Cxcl10/Gbp2/Hspa5/Ifng/Il10/Stat1/Vim/Zfp36	SPF	Foxp3+ Treg
	GO:0002824	positive regulation of adaptive immune response based on somatic recombination of immune receptors built from immunoglobulin superfamily domains	7/123	4.46e-06	0.000237	0.000158	Cd274/Gm7030/H2-Q6/H2-Q7/Ifng/Ptprc/Slamf1	SPF	Foxp3+ Treg
	GO:0002683	negative regulation of immune system process	11/123	5.01e-06	0.00026	0.000174	Casp3/Cd274/Cst7/Ifng/Il10/Inpp4b/Isg15/Ptprc/Slamf1/Tob2/Trex1	SPF	Foxp3+ Treg
	GO:0032496	response to lipopolysaccharide	10/123	6.24e-06	0.000303	0.000203	Ccl5/Cd274/Cxcl10/Gbp2/Ifng/Il10/Rpl13a/Stat1/Vim/Zfp36	SPF	Foxp3+ Treg
	GO:0071222	cellular response to lipopolysaccharide	9/123	6.39e-06	0.000304	0.000203	Ccl5/Cd274/Cxcl10/Gbp2/Ifng/Il10/Stat1/Vim/Zfp36	SPF	Foxp3+ Treg
	GO:0050670	regulation of lymphocyte proliferation	8/123	1.32e-05	0.000563	0.000376	Casp3/Ccl5/Cd274/Ifng/Il10/Ptprc/Rac2/Slamf1	SPF	Foxp3+ Treg
	GO:0045428	regulation of nitric oxide biosynthetic process	5/123	1.52e-05	0.000596	0.000399	Ddah1/Hsp90aa1/Ifng/Il10/Klf4	SPF	Foxp3+ Treg
	GO:0032944	regulation of mononuclear cell proliferation	8/123	1.52e-05	0.000596	0.000399	Casp3/Ccl5/Cd274/Ifng/Il10/Ptprc/Rac2/Slamf1	SPF	Foxp3+ Treg
	GO:1902947	regulation of tau-protein kinase activity	3/123	1.6e-05	0.000613	0.00041	Egr1/Hsp90aa1/Ifng	SPF	Foxp3+ Treg
	GO:0080164	regulation of nitric oxide metabolic process	5/123	1.98e-05	0.000732	0.00049	Ddah1/Hsp90aa1/Ifng/Il10/Klf4	SPF	Foxp3+ Treg
	GO:2000630	positive regulation of miRNA metabolic process	5/123	2.1e-05	0.000763	0.000511	Egr1/Fos/Il10/Jun/Klf4	SPF	Foxp3+ Treg
	GO:0042176	regulation of protein catabolic process	9/123	2.19e-05	0.000763	0.000511	Hsp90aa1/Hspa1a/Hspa1b/Ifng/Il10/N4bp1/Psme2/Tiparp/Ubb	SPF	Foxp3+ Treg
	GO:0002274	myeloid leukocyte activation	8/123	2.23e-05	0.000763	0.000511	Ccl5/Cst7/Ifng/Il10/Jun/Rac2/Slamf1/Trex1	SPF	Foxp3+ Treg
	GO:0001906	cell killing	8/123	2.28e-05	0.000772	0.000517	Cxcl10/Gm7030/H2-Q6/H2-Q7/Ifng/Nkg7/Ptprc/Rpl30	SPF	Foxp3+ Treg
	GO:0002711	positive regulation of T cell mediated immunity	5/123	2.68e-05	0.000894	0.000598	Gm7030/H2-Q6/H2-Q7/Ptprc/Slamf1	SPF	Foxp3+ Treg
	GO:0032103	positive regulation of response to external stimulus	10/123	2.77e-05	0.000899	0.000602	Ccl5/Cxcl10/Cxcr3/Gbp5/Hsp90aa1/Ifng/Lgals1/Nkg7/Rac2/Slamf1	SPF	Foxp3+ Treg
	GO:0002262	myeloid cell homeostasis	7/123	2.95e-05	0.000944	0.000632	Arid4a/Atpif1/Casp3/Ifng/Isg15/Stat1/Zfp36	SPF	Foxp3+ Treg
	GO:0002831	regulation of response to biotic stimulus	9/123	3.09e-05	0.000963	0.000645	Ccl5/Cd274/Gbp5/Hsp90aa1/Ifng/Isg15/N4bp1/Stat1/Trex1	SPF	Foxp3+ Treg
	GO:0051251	positive regulation of lymphocyte activation	10/123	3.1e-05	0.000963	0.000645	Ccl5/Cd274/H2-Eb1/Hsp90aa1/Hsph1/Ifng/Il10/Lgals1/Ptprc/Slamf1	SPF	Foxp3+ Treg
	GO:0006809	nitric oxide biosynthetic process	5/123	3.19e-05	0.000967	0.000647	Ddah1/Hsp90aa1/Ifng/Il10/Klf4	SPF	Foxp3+ Treg
	GO:0006457	protein folding	10/21	1.17e-17	8.71e-15	4.59e-15	Ahsa2/Cct3/Hsp90aa1/Hsp90ab1/Hsp90b1/Hspa8/Hspd1/Hspe1/Hsph1/Ptges3	GF	Cx3cr1+ Cd8 Tmem
	GO:0051085	chaperone cofactor-dependent protein refolding	4/21	7.27e-09	1.8e-06	9.46e-07	Hspa8/Hspe1/Hsph1/Ptges3	GF	Cx3cr1+ Cd8 Tmem
	GO:0031647	regulation of protein stability	6/21	7.08e-08	8.76e-06	4.61e-06	Cct3/Hsp90aa1/Hsp90ab1/Hspa8/Hspd1/Ptges3	GF	Cx3cr1+ Cd8 Tmem
	GO:0006278	RNA-templated DNA biosynthetic process	4/21	9.72e-08	9.02e-06	4.75e-06	Cct3/Hsp90aa1/Hsp90ab1/Ptges3	GF	Cx3cr1+ Cd8 Tmem
	GO:0007004	telomere maintenance via telomerase	4/21	9.72e-08	9.02e-06	4.75e-06	Cct3/Hsp90aa1/Hsp90ab1/Ptges3	GF	Cx3cr1+ Cd8 Tmem
	GO:2000573	positive regulation of DNA biosynthetic process	4/21	3.12e-07	1.96e-05	1.03e-05	Cct3/Hsp90aa1/Hsp90ab1/Ptges3	GF	Cx3cr1+ Cd8 Tmem
	GO:0051131	chaperone-mediated protein complex assembly	3/21	3.17e-07	1.96e-05	1.03e-05	Hsp90aa1/Hsp90ab1/Ptges3	GF	Cx3cr1+ Cd8 Tmem
	GO:0006986	response to unfolded protein	4/21	1.39e-06	7.37e-05	3.88e-05	Hsp90aa1/Hspa8/Hspd1/Hsph1	GF	Cx3cr1+ Cd8 Tmem
	GO:0032200	telomere organization	4/21	3.77e-06	0.000147	7.75e-05	Cct3/Hsp90aa1/Hsp90ab1/Ptges3	GF	Cx3cr1+ Cd8 Tmem
	GO:0007159	leukocyte cell-cell adhesion	5/21	9.51e-06	0.000321	0.000169	Hsp90aa1/Hspd1/Hsph1/S100a9/Tnfsf14	GF	Cx3cr1+ Cd8 Tmem
	GO:0072594	establishment of protein localization to organelle	5/21	1.16e-05	0.000373	0.000196	Cct3/Hsp90aa1/Hsp90ab1/Hspa8/Hspd1	GF	Cx3cr1+ Cd8 Tmem
	GO:0050870	positive regulation of T cell activation	4/21	2.72e-05	0.000834	0.000439	Hsp90aa1/Hspd1/Hsph1/Tnfsf14	GF	Cx3cr1+ Cd8 Tmem
	GO:0002711	positive regulation of T cell mediated immunity	3/21	2.81e-05	0.000834	0.000439	H2-D1/Hspa8/Hspd1	GF	Cx3cr1+ Cd8 Tmem
	GO:0002181	cytoplasmic translation	20/26	6.58e-42	2.73e-39	1.84e-39	Fau/Rpl11/Rpl18a/Rpl23/Rpl26/Rpl30/Rpl31/Rpl36/Rpl37a/Rpl39/Rpl41/Rps11/Rps16/Rps18/Rps23/Rps25/Rps28/Rps29/Rps7/Rps8	SPF	Cx3cr1+ Cd8 Tmem
	GO:0006364	rRNA processing	9/26	1.63e-13	3.38e-11	2.28e-11	Rpl11/Rpl26/Rpl35/Rps16/Rps25/Rps27/Rps28/Rps7/Rps8	SPF	Cx3cr1+ Cd8 Tmem
	GO:0016072	rRNA metabolic process	9/26	7.35e-13	9.79e-11	6.6e-11	Rpl11/Rpl26/Rpl35/Rps16/Rps25/Rps27/Rps28/Rps7/Rps8	SPF	Cx3cr1+ Cd8 Tmem
	GO:0042254	ribosome biogenesis	9/26	3.18e-12	2.64e-10	1.78e-10	Rpl11/Rpl26/Rpl35/Rps16/Rps25/Rps27/Rps28/Rps7/Rps8	SPF	Cx3cr1+ Cd8 Tmem
	GO:1901798	positive regulation of signal transduction by p53 class mediator	4/26	1.58e-08	8.21e-07	5.54e-07	Rpl11/Rpl23/Rpl26/Rps7	SPF	Cx3cr1+ Cd8 Tmem
	GO:1904667	negative regulation of ubiquitin protein ligase activity	3/26	1.06e-07	4.87e-06	3.29e-06	Rpl11/Rpl23/Rps7	SPF	Cx3cr1+ Cd8 Tmem
	GO:0042255	ribosome assembly	4/26	2.75e-07	1.14e-05	7.71e-06	Rpl11/Rps25/Rps27/Rps28	SPF	Cx3cr1+ Cd8 Tmem
	GO:0000028	ribosomal small subunit assembly	3/26	7.26e-07	2.74e-05	1.85e-05	Rps25/Rps27/Rps28	SPF	Cx3cr1+ Cd8 Tmem
	GO:1904666	regulation of ubiquitin protein ligase activity	3/26	1.13e-06	3.34e-05	2.25e-05	Rpl11/Rpl23/Rps7	SPF	Cx3cr1+ Cd8 Tmem
	GO:1902253	regulation of intrinsic apoptotic signaling pathway by p53 class mediator	3/26	3.45e-06	9.54e-05	6.44e-05	Rpl11/Rpl26/Rps7	SPF	Cx3cr1+ Cd8 Tmem
	GO:2000059	negative regulation of ubiquitin-dependent protein catabolic process	3/26	1.55e-05	0.000337	0.000228	Rpl11/Rpl23/Rps7	SPF	Cx3cr1+ Cd8 Tmem
	GO:0071826	ribonucleoprotein complex subunit organization	4/26	1.94e-05	0.000371	0.00025	Rpl11/Rps25/Rps27/Rps28	SPF	Cx3cr1+ Cd8 Tmem
	GO:0140694	non-membrane-bounded organelle assembly	5/26	1.97e-05	0.000371	0.00025	Rpl11/Rps23/Rps25/Rps27/Rps28	SPF	Cx3cr1+ Cd8 Tmem
	GO:0051607	defense response to virus	10/90	2.39e-08	1.5e-05	1.06e-05	Bcl2/Ccl5/Cd8a/Fgl2/Ifih1/Ifit1/Isg15/Serinc3/Stat1/Trim56	SPF	Socs2+ NKtr
	GO:0035458	cellular response to interferon-beta	6/90	2.44e-08	1.5e-05	1.06e-05	Gm12185/Ifi203/Ifi47/Ifit1/Mndal/Stat1	SPF	Socs2+ NKtr
	GO:0140546	defense response to symbiont	10/90	2.47e-08	1.5e-05	1.06e-05	Bcl2/Ccl5/Cd8a/Fgl2/Ifih1/Ifit1/Isg15/Serinc3/Stat1/Trim56	SPF	Socs2+ NKtr
	GO:0035456	response to interferon-beta	6/90	5.44e-08	2.47e-05	1.75e-05	Gm12185/Ifi203/Ifi47/Ifit1/Mndal/Stat1	SPF	Socs2+ NKtr
	GO:0009615	response to virus	10/90	1.32e-07	4.8e-05	3.4e-05	Bcl2/Ccl5/Cd8a/Fgl2/Ifih1/Ifit1/Isg15/Serinc3/Stat1/Trim56	SPF	Socs2+ NKtr
	GO:0002181	cytoplasmic translation	7/90	3.79e-07	0.000115	8.13e-05	Rpl14/Rpl27a/Rpl30/Rpl36/Rpl9-ps6/Rplp2/Rps18	SPF	Socs2+ NKtr
	GO:0045637	regulation of myeloid cell differentiation	8/90	5.46e-07	0.000142	0.0001	Ccl5/Csf1/Fos/Foxp1/Inpp4b/Isg15/Jun/Stat1	SPF	Socs2+ NKtr
	GO:0048525	negative regulation of viral process	6/90	7.63e-07	0.000174	0.000123	Ccl5/Ifih1/Isg15/Ly6e/Stat1/Trim56	SPF	Socs2+ NKtr
	GO:0070229	negative regulation of lymphocyte apoptotic process	5/90	1.05e-06	0.00019	0.000135	Bcl2/Bcl2a1a/Ccl5/Foxp1/Tsc22d3	SPF	Socs2+ NKtr
	GO:0002831	regulation of response to biotic stimulus	9/90	2.4e-06	0.000336	0.000238	Ccl5/Fgl2/Foxp1/Ifi203/Isg15/Klrd1/Mndal/Stat1/Trim56	SPF	Socs2+ NKtr
	GO:0019221	cytokine-mediated signaling pathway	9/90	6.68e-06	0.00075	0.000531	Ccl4/Ccl5/Csf1/Il10ra/Isg15/Jak1/Klf6/Stat1/Trim56	SPF	Socs2+ NKtr
	GO:0030099	myeloid cell differentiation	9/90	1.04e-05	0.000996	0.000705	Ccl5/Csf1/Fos/Foxp1/Inpp4b/Isg15/Jun/Klf2/Stat1	SPF	Socs2+ NKtr
	GO:2000516	positive regulation of CD4-positive, alpha-beta T cell activation	6/155	1.11e-07	0.000283	0.000236	Cd3e/Cd55/Gimap3/Gimap5/Il2rg/Il4ra	GF	S1pr1+ Sell+ CD4
	GO:0035710	CD4-positive, alpha-beta T cell activation	8/155	3.91e-07	0.000449	0.000375	Cd3e/Cd55/Gimap3/Gimap5/Il18r1/Il2rg/Il4ra/Il6ra	GF	S1pr1+ Sell+ CD4
	GO:0060428	lung epithelium development	6/155	5.57e-07	0.000449	0.000375	Creb1/Ctnnb1/Fgfr2/Klf2/Kras/Srsf6	GF	S1pr1+ Sell+ CD4
	GO:0002819	regulation of adaptive immune response	10/155	7.04e-07	0.000449	0.000375	Adcy7/Cd55/Gimap3/Gimap5/H2-D1/H2-K1/H2-Q4/Il18r1/Il4ra/Il7r	GF	S1pr1+ Sell+ CD4
	GO:0031341	regulation of cell killing	8/155	1.27e-06	0.00065	0.000542	Cd55/Gimap3/Gimap5/H2-D1/H2-K1/H2-Q4/Il7r/Prf1	GF	S1pr1+ Sell+ CD4
	GO:0002181	cytoplasmic translation	20/161	2.68e-22	7.6e-19	5.64e-19	Rpl10a/Rpl23a/Rpl27/Rpl27a/Rpl28/Rpl30/Rpl34/Rpl36/Rpl36a/Rpl37a/Rpl39/Rpl41/Rpl9-ps6/Rps18/Rps20/Rps25/Rps26/Rps28/Rps29/Rps8	SPF	S1pr1+ Sell+ CD4
	GO:0006338	chromatin remodeling	18/161	4.71e-13	6.68e-10	4.96e-10	Arid1a/Baz1b/Brd2/Chd2/Chd4/Ezh2/H3f3b/Jarid2/Kdm5b/Lmna/Mier1/Myb/Nr3c1/Rsf1/Satb1/Smchd1/Spty2d1/Zbtb1	SPF	S1pr1+ Sell+ CD4
	GO:0016570	histone modification	17/161	1.76e-09	1.67e-06	1.24e-06	Arid4a/Arid4b/Baz1b/Chd4/Ezh2/Jarid2/Kdm2b/Kdm5b/Kmt2e/Lmna/Lpin1/Mier1/Morf4l2/Mtf2/Myb/Satb1/Setd1b	SPF	S1pr1+ Sell+ CD4
	GO:1903706	regulation of hemopoiesis	15/161	2.38e-08	1.69e-05	1.25e-05	Arid1a/Ccr7/Cd24a/Ets1/Isg15/Jun/Myb/Sox4/Stat1/Stat3/Tnfsf11/Tob2/Zbtb1/Zeb1/Zfp36l2	SPF	S1pr1+ Sell+ CD4
	GO:0098727	maintenance of cell number	11/161	3.36e-08	1.91e-05	1.42e-05	Arid1a/Arid4a/Arid4b/Ezh2/Kdm2b/Klf4/Mtf2/Smc3/Sox4/Stat3/Zfp36l2	SPF	S1pr1+ Sell+ CD4
	GO:0018205	peptidyl-lysine modification	14/161	8.03e-08	2.85e-05	2.12e-05	Arid4a/Arid4b/Baz1b/Egr1/Ezh2/Jarid2/Kmt2e/Lmna/Morf4l2/Mtf2/Myb/Setd1b/Sox4/Topors	SPF	S1pr1+ Sell+ CD4
	GO:1901652	response to peptide	14/161	1.44e-07	4.53e-05	3.37e-05	Egr1/Erbin/Fyn/Lpin1/Nfe2l2/Nr4a2/Pde3b/Pip4k2a/Snx5/Srsf3/Stat1/Stat3/Vim/Zfp592	SPF	S1pr1+ Sell+ CD4
	GO:0019827	stem cell population maintenance	10/161	2.8e-07	7.21e-05	5.36e-05	Arid1a/Arid4a/Arid4b/Kdm2b/Klf4/Mtf2/Smc3/Sox4/Stat3/Zfp36l2	SPF	S1pr1+ Sell+ CD4
	GO:0030217	T cell differentiation	12/161	3.17e-07	7.49e-05	5.57e-05	Arid1a/Ccr7/Ctsl/Egr1/Gpr18/Myb/Satb1/Sox4/Stat3/Zbtb1/Zeb1/Zfp36l2	SPF	S1pr1+ Sell+ CD4
	GO:1903039	positive regulation of leukocyte cell-cell adhesion	11/161	3.96e-07	7.49e-05	5.57e-05	Arid1a/Ccr7/Cd24a/Ets1/Hsph1/Icos/Myb/Nfat5/Sox4/Tnfsf11/Zbtb1	SPF	S1pr1+ Sell+ CD4
	GO:0040029	epigenetic regulation of gene expression	9/161	7.02e-07	0.000117	8.7e-05	Arid4a/Arid4b/Ezh2/Gpx1/H3f3b/Jarid2/Lmna/Nr3c1/Smchd1	SPF	S1pr1+ Sell+ CD4
	GO:0071560	cellular response to transforming growth factor beta stimulus	10/161	1.12e-06	0.000176	0.000131	Arid4a/Arid4b/Fyn/Hspa5/Jun/Nr3c1/Pmepa1/Stat3/Zeb1/Zfp36l2	SPF	S1pr1+ Sell+ CD4
	GO:0071559	response to transforming growth factor beta	10/161	1.29e-06	0.000184	0.000136	Arid4a/Arid4b/Fyn/Hspa5/Jun/Nr3c1/Pmepa1/Stat3/Zeb1/Zfp36l2	SPF	S1pr1+ Sell+ CD4
	GO:0030099	myeloid cell differentiation	13/161	1.37e-06	0.000185	0.000138	Actn1/Arid4a/Ccr7/Ets1/Isg15/Jun/Kmt2e/Myb/Pip4k2a/Stat1/Stat3/Tnfsf11/Tob2	SPF	S1pr1+ Sell+ CD4
	GO:1901653	cellular response to peptide	11/161	2.06e-06	0.000266	0.000198	Fyn/Lpin1/Nfe2l2/Nr4a2/Pde3b/Pip4k2a/Snx5/Srsf3/Stat3/Vim/Zfp592	SPF	S1pr1+ Sell+ CD4
	GO:1902895	positive regulation of miRNA transcription	6/161	3.11e-06	0.000362	0.000269	Egr1/Ets1/Jun/Klf4/Nr3c1/Stat3	SPF	S1pr1+ Sell+ CD4
	GO:0007159	leukocyte cell-cell adhesion	12/161	3.56e-06	0.000389	0.000289	Arid1a/Ccr7/Cd24a/Ets1/Hsph1/Icos/Klf4/Myb/Nfat5/Sox4/Tnfsf11/Zbtb1	SPF	S1pr1+ Sell+ CD4
	GO:0006986	response to unfolded protein	7/161	4.06e-06	0.000426	0.000317	Eif2ak3/Hspa1a/Hspa1b/Hspa5/Hsph1/Nfe2l2/Ppp1r15a	SPF	S1pr1+ Sell+ CD4
	GO:0010586	miRNA metabolic process	7/161	4.29e-06	0.000435	0.000323	Ago2/Egr1/Ets1/Jun/Klf4/Nr3c1/Stat3	SPF	S1pr1+ Sell+ CD4
	GO:2000630	positive regulation of miRNA metabolic process	6/161	4.98e-06	0.000471	0.00035	Egr1/Ets1/Jun/Klf4/Nr3c1/Stat3	SPF	S1pr1+ Sell+ CD4
	GO:0043500	muscle adaptation	7/161	7.78e-06	0.000669	0.000497	Ezh2/Fbxo32/Jarid2/Klf4/Lmna/Nr3c1/Rgs2	SPF	S1pr1+ Sell+ CD4
	GO:0048872	homeostasis of number of cells	11/161	8.78e-06	0.000708	0.000526	Arid4a/Ccr7/Cd24a/Ets1/Ezh2/Isg15/Kmt2e/Myb/Sox4/Stat1/Stat3	SPF	S1pr1+ Sell+ CD4
	GO:0042026	protein refolding	4/161	8.99e-06	0.000708	0.000526	Dnaja1/Hspa1a/Hspa1b/Hspa5	SPF	S1pr1+ Sell+ CD4
	GO:0045765	regulation of angiogenesis	10/161	9.48e-06	0.000727	0.00054	Ago2/Ddah1/Ets1/Glul/Klf4/Nfe2l2/Pde3b/Ppp1r15a/Stat1/Stat3	SPF	S1pr1+ Sell+ CD4
	GO:0050870	positive regulation of T cell activation	9/161	1.04e-05	0.000741	0.000551	Arid1a/Ccr7/Cd24a/Hsph1/Icos/Myb/Sox4/Tnfsf11/Zbtb1	SPF	S1pr1+ Sell+ CD4
	GO:0034620	cellular response to unfolded protein	6/161	1.07e-05	0.000741	0.000551	Eif2ak3/Hspa1a/Hspa1b/Hspa5/Nfe2l2/Ppp1r15a	SPF	S1pr1+ Sell+ CD4
	GO:0061614	miRNA transcription	6/161	1.14e-05	0.000772	0.000573	Egr1/Ets1/Jun/Klf4/Nr3c1/Stat3	SPF	S1pr1+ Sell+ CD4
	GO:0046631	alpha-beta T cell activation	8/161	1.23e-05	0.000803	0.000596	Ccr7/Cd24a/Ctsl/Gpr18/Hsph1/Myb/Satb1/Stat3	SPF	S1pr1+ Sell+ CD4
	GO:0009749	response to glucose	8/161	1.38e-05	0.00084	0.000624	Abcg1/Dynll1/Egr1/Glul/Gpx1/Pde3b/Sox4/Tra2b	SPF	S1pr1+ Sell+ CD4
	GO:0001906	cell killing	9/84	1.03e-07	8.25e-05	5.91e-05	H2-D1/Hsp90ab1/Il7r/Klrb1b/Klrb1c/Klrc1/Lgals3/Ptpn6/Tyrobp	GF	NKT
	GO:0002697	regulation of immune effector process	11/84	1.04e-07	8.25e-05	5.91e-05	Anxa1/Fcer1g/H2-D1/Il7r/Klrb1b/Klrb1c/Klrc1/Lgals3/Ptpn6/Tyrobp/Xcl1	GF	NKT
	GO:0031341	regulation of cell killing	7/84	2.35e-07	9.88e-05	7.08e-05	H2-D1/Hsp90ab1/Il7r/Klrb1b/Klrb1c/Klrc1/Tyrobp	GF	NKT
	GO:0001909	leukocyte mediated cytotoxicity	7/84	6.34e-07	0.000168	0.000121	H2-D1/Il7r/Klrb1b/Klrb1c/Klrc1/Ptpn6/Tyrobp	GF	NKT
	GO:0001910	regulation of leukocyte mediated cytotoxicity	6/84	1.77e-06	0.000353	0.000253	H2-D1/Il7r/Klrb1b/Klrb1c/Klrc1/Tyrobp	GF	NKT
	GO:1903706	regulation of hemopoiesis	9/84	4.9e-06	0.000746	0.000535	Anxa1/Car2/Dtx1/Il7r/Nfkbia/Ptpn6/Tmem176a/Tmem176b/Tyrobp	GF	NKT
	GO:0002366	leukocyte activation involved in immune response	8/84	5.16e-06	0.000746	0.000535	Anxa1/Fcer1g/Gpr183/Klrc1/Lcp1/Lgals3/Ptpn6/Tyrobp	GF	NKT
	GO:0002181	cytoplasmic translation	13/115	2.5e-14	5.3e-11	3.83e-11	Hnrnpd/Rpl13a/Rpl14/Rpl26/Rpl30/Rpl31/Rps12/Rps17/Rps18/Rps25/Rps28/Rps29/Rps8	SPF	NKT
	GO:0002429	immune response-activating cell surface receptor signaling pathway	14/115	1.26e-10	8.4e-08	6.07e-08	Bcl2/Cd3e/Cd8a/Ctla4/Elf1/Fyb/Fyn/Itk/Klre1/Laptm5/Lilrb4a/Thy1/Trbc2/Trdc	SPF	NKT
	GO:0002757	immune response-activating signal transduction	14/115	1.31e-10	8.4e-08	6.07e-08	Bcl2/Cd3e/Cd8a/Ctla4/Elf1/Fyb/Fyn/Itk/Klre1/Laptm5/Lilrb4a/Thy1/Trbc2/Trdc	SPF	NKT
	GO:0002768	immune response-regulating cell surface receptor signaling pathway	14/115	1.89e-10	8.4e-08	6.07e-08	Bcl2/Cd3e/Cd8a/Ctla4/Elf1/Fyb/Fyn/Itk/Klre1/Laptm5/Lilrb4a/Thy1/Trbc2/Trdc	SPF	NKT
	GO:0050852	T cell receptor signaling pathway	10/115	1.98e-10	8.4e-08	6.07e-08	Cd3e/Cd8a/Ctla4/Elf1/Fyb/Fyn/Itk/Laptm5/Lilrb4a/Thy1	SPF	NKT
	GO:0002683	negative regulation of immune system process	14/115	5.1e-09	1.35e-06	9.78e-07	Acp5/Ctla4/Dusp1/Elf1/Fgl2/Gpr18/Isg15/Klre1/Laptm5/Lilrb4a/Nlrc5/Tap1/Thy1/Tigit	SPF	NKT
	GO:0022407	regulation of cell-cell adhesion	13/115	9.6e-08	2.26e-05	1.63e-05	Adam19/Ccl5/Cd3e/Cd6/Cited2/Ctla4/Ets1/Fgl2/Jak1/Laptm5/Lilrb4a/Thy1/Tigit	SPF	NKT
	GO:0071346	cellular response to interferon-gamma	7/115	3.34e-07	6.84e-05	4.94e-05	Ccl3/Ccl4/Ccl5/H2-Q7/Nlrc5/Rpl13a/Stat1	SPF	NKT
	GO:0045639	positive regulation of myeloid cell differentiation	7/115	3.55e-07	6.84e-05	4.94e-05	Ccl3/Ccl5/Ets1/Fos/Isg15/Jun/Stat1	SPF	NKT
	GO:0030217	T cell differentiation	10/115	7.51e-07	0.000133	9.59e-05	Bcl2/Cd3d/Cd3e/Cd3g/Cd8a/Ctla4/Fgl2/Gpr18/Itk/Lilrb4a	SPF	NKT
	GO:0019882	antigen processing and presentation	7/115	8.27e-07	0.000135	9.75e-05	Fgl2/H2-Q6/H2-Q7/H2-T22/Psmb8/Psmb9/Tap1	SPF	NKT
	GO:0050863	regulation of T cell activation	10/115	2.83e-06	0.000346	0.00025	Ccl5/Cd3e/Cd6/Ctla4/Fgl2/Laptm5/Lat/Lilrb4a/Thy1/Tigit	SPF	NKT
	GO:0007159	leukocyte cell-cell adhesion	10/115	5.92e-06	0.000621	0.000448	Ccl5/Cd3e/Cd6/Ctla4/Ets1/Fgl2/Laptm5/Lilrb4a/Thy1/Tigit	SPF	NKT
	GO:0002181	cytoplasmic translation	59/148	2.98e-100	6.19e-97	5.05e-97	Eef2/Fau/Rpl10a/Rpl11/Rpl12/Rpl13/Rpl13a/Rpl14/Rpl17/Rpl18a/Rpl21/Rpl22l1/Rpl23/Rpl23a/Rpl24/Rpl26/Rpl27/Rpl27a/Rpl28/Rpl3/Rpl30/Rpl32/Rpl34/Rpl35a/Rpl36/Rpl36a/Rpl37a/Rpl38/Rpl39/Rpl4/Rpl41/Rpl5/Rpl6/Rpl7/Rpl7a/Rpl9-ps6/Rplp2/Rps11/Rps12/Rps13/Rps15a/Rps16/Rps18/Rps20/Rps21/Rps23/Rps24/Rps25/Rps26/Rps27a/Rps28/Rps29/Rps4x/Rps5/Rps6/Rps7/Rps8/Rpsa/Uba52	SPF	CD8αα_2
	GO:0042254	ribosome biogenesis	30/148	4.22e-30	4.39e-27	3.58e-27	Chd7/Ncl/Nsa2/Rpl10/Rpl10a/Rpl11/Rpl14/Rpl23a/Rpl24/Rpl26/Rpl27/Rpl35/Rpl35a/Rpl38/Rpl5/Rpl6/Rpl7/Rpl7a/Rps16/Rps21/Rps24/Rps25/Rps27/Rps27rt/Rps28/Rps5/Rps6/Rps7/Rps8/Rpsa	SPF	CD8αα_2
	GO:0006364	rRNA processing	23/148	7.55e-24	3.92e-21	3.2e-21	Chd7/Ncl/Nsa2/Rpl10a/Rpl11/Rpl14/Rpl26/Rpl27/Rpl35/Rpl35a/Rpl5/Rpl7/Rpl7a/Rps16/Rps21/Rps24/Rps25/Rps27/Rps27rt/Rps28/Rps6/Rps7/Rps8	SPF	CD8αα_2
	GO:0016072	rRNA metabolic process	23/148	3.6e-22	1.5e-19	1.22e-19	Chd7/Ncl/Nsa2/Rpl10a/Rpl11/Rpl14/Rpl26/Rpl27/Rpl35/Rpl35a/Rpl5/Rpl7/Rpl7a/Rps16/Rps21/Rps24/Rps25/Rps27/Rps27rt/Rps28/Rps6/Rps7/Rps8	SPF	CD8αα_2
	GO:0042255	ribosome assembly	12/148	3.52e-16	9.14e-14	7.47e-14	Rpl10/Rpl11/Rpl23a/Rpl24/Rpl38/Rpl5/Rpl6/Rps25/Rps27/Rps28/Rps5/Rpsa	SPF	CD8αα_2
	GO:0022618	ribonucleoprotein complex assembly	13/148	5.55e-12	1.15e-09	9.42e-10	Rpl10/Rpl11/Rpl13a/Rpl23a/Rpl24/Rpl38/Rpl5/Rpl6/Rps25/Rps27/Rps28/Rps5/Rpsa	SPF	CD8αα_2
	GO:0071826	ribonucleoprotein complex subunit organization	13/148	9.89e-12	1.87e-09	1.53e-09	Rpl10/Rpl11/Rpl13a/Rpl23a/Rpl24/Rpl38/Rpl5/Rpl6/Rps25/Rps27/Rps28/Rps5/Rpsa	SPF	CD8αα_2
	GO:1901798	positive regulation of signal transduction by p53 class mediator	7/148	1.88e-10	3e-08	2.45e-08	Rpl11/Rpl23/Rpl26/Rpl37/Rps20/Rps7/Ubb	SPF	CD8αα_2
	GO:0140694	non-membrane-bounded organelle assembly	15/148	1.18e-09	1.53e-07	1.25e-07	Hspa1a/Hspa1b/Rpl10/Rpl11/Rpl23a/Rpl24/Rpl38/Rpl5/Rpl6/Rps23/Rps25/Rps27/Rps28/Rps5/Rpsa	SPF	CD8αα_2
	GO:1904667	negative regulation of ubiquitin protein ligase activity	4/148	2.11e-07	2.43e-05	1.99e-05	Rpl11/Rpl23/Rpl5/Rps7	SPF	CD8αα_2
	GO:0034341	response to interferon-gamma	8/148	6.18e-07	6.42e-05	5.25e-05	Ccl4/Ccl5/Cd74/H2-Aa/H2-Eb1/H2-Q7/Ifng/Rpl13a	SPF	CD8αα_2
	GO:1902253	regulation of intrinsic apoptotic signaling pathway by p53 class mediator	5/148	6.91e-07	6.83e-05	5.58e-05	Cd74/Rpl11/Rpl26/Rps7/Ubb	SPF	CD8αα_2
	GO:0030593	neutrophil chemotaxis	7/148	1.04e-06	9.84e-05	8.04e-05	Ccl4/Ccl5/Cd74/Cxcl10/Ifng/Itga1/Rac2	SPF	CD8αα_2
	GO:0019882	antigen processing and presentation	7/148	4.47e-06	0.000387	0.000316	Cd74/H2-Aa/H2-Eb1/H2-Q6/H2-Q7/Ifng/Psmb8	SPF	CD8αα_2
	GO:1904666	regulation of ubiquitin protein ligase activity	4/148	5.39e-06	0.000431	0.000352	Rpl11/Rpl23/Rpl5/Rps7	SPF	CD8αα_2
	GO:1990266	neutrophil migration	7/148	5.76e-06	0.000443	0.000362	Ccl4/Ccl5/Cd74/Cxcl10/Ifng/Itga1/Rac2	SPF	CD8αα_2
	GO:0001910	regulation of leukocyte mediated cytotoxicity	12/129	4.19e-13	9.41e-10	6.92e-10	Gimap3/H2-D1/H2-Q4/Klrb1b/Klrb1c/Klrc1/Klrc2/Klrd1/Klrk1/Ptprc/Serpinb9/Tyrobp	GF	RORγt+ ILC3
	GO:0001909	leukocyte mediated cytotoxicity	13/129	7.53e-13	9.41e-10	6.92e-10	Gimap3/H2-D1/H2-Q4/Klrb1b/Klrb1c/Klrc1/Klrc2/Klrd1/Klrk1/Nkg7/Ptprc/Serpinb9/Tyrobp	GF	RORγt+ ILC3
	GO:0002705	positive regulation of leukocyte mediated immunity	13/129	2.4e-12	1.35e-09	9.95e-10	Cd28/Gimap3/H2-D1/H2-Q4/Klrb1c/Klrc1/Klrc2/Klrd1/Klrk1/Ptprc/Tbx21/Tyrobp/Xcl1	GF	RORγt+ ILC3
	GO:0002706	regulation of lymphocyte mediated immunity	14/129	2.48e-12	1.35e-09	9.95e-10	Cd28/Gimap3/H2-D1/H2-Q4/Klrb1b/Klrb1c/Klrc1/Klrc2/Klrd1/Klrk1/Ptprc/Serpinb9/Tbx21/Xcl1	GF	RORγt+ ILC3
	GO:0031341	regulation of cell killing	12/129	2.71e-12	1.35e-09	9.95e-10	Gimap3/H2-D1/H2-Q4/Klrb1b/Klrb1c/Klrc1/Klrc2/Klrd1/Klrk1/Ptprc/Serpinb9/Tyrobp	GF	RORγt+ ILC3
	GO:0042267	natural killer cell mediated cytotoxicity	9/129	1.17e-10	2.91e-08	2.14e-08	Gimap3/Klrb1b/Klrb1c/Klrc1/Klrc2/Klrd1/Klrk1/Nkg7/Serpinb9	GF	RORγt+ ILC3
	GO:0001906	cell killing	13/129	3.13e-10	6.01e-08	4.42e-08	Gimap3/H2-D1/H2-Q4/Klrb1b/Klrb1c/Klrc1/Klrc2/Klrd1/Klrk1/Nkg7/Ptprc/Serpinb9/Tyrobp	GF	RORγt+ ILC3
	GO:0042269	regulation of natural killer cell mediated cytotoxicity	8/129	3.45e-10	6.16e-08	4.53e-08	Gimap3/Klrb1b/Klrb1c/Klrc1/Klrc2/Klrd1/Klrk1/Serpinb9	GF	RORγt+ ILC3
	GO:0002223	stimulatory C-type lectin receptor signaling pathway	5/129	1.26e-09	1.74e-07	1.28e-07	Klrc1/Klrc2/Klrd1/Klrk1/Tyrobp	GF	RORγt+ ILC3
	GO:1990840	response to lectin	5/129	1.26e-09	1.74e-07	1.28e-07	Klrc1/Klrc2/Klrd1/Klrk1/Tyrobp	GF	RORγt+ ILC3
	GO:1990858	cellular response to lectin	5/129	1.26e-09	1.74e-07	1.28e-07	Klrc1/Klrc2/Klrd1/Klrk1/Tyrobp	GF	RORγt+ ILC3
	GO:0030101	natural killer cell activation	9/129	2.47e-09	3.09e-07	2.27e-07	Id2/Klrb1c/Klrc1/Klrc2/Klrd1/Klrk1/Nkg7/Ptprc/Tyrobp	GF	RORγt+ ILC3
	GO:0002449	lymphocyte mediated immunity	15/129	4.59e-09	5.46e-07	4.01e-07	Cd28/Gimap3/H2-D1/H2-Q4/Klrb1b/Klrb1c/Klrc1/Klrc2/Klrd1/Klrk1/Nkg7/Ptprc/Serpinb9/Tbx21/Xcl1	GF	RORγt+ ILC3
	GO:1902105	regulation of leukocyte differentiation	11/129	5.02e-07	3.92e-05	2.88e-05	Cd28/Cd83/Clec2i/Ctnnb1/Gimap3/Id2/Lck/Ptprc/Tbx21/Tespa1/Tyrobp	GF	RORγt+ ILC3
	GO:0002831	regulation of response to biotic stimulus	11/129	9.14e-07	6.92e-05	5.09e-05	Apobec3/Gimap3/Klrb1b/Klrb1c/Klrc1/Klrc2/Klrd1/Klrk1/Serpinb9/Tyrobp/Xcl1	GF	RORγt+ ILC3
	GO:0031349	positive regulation of defense response	10/129	1.19e-06	8.72e-05	6.41e-05	Cd28/Gimap3/Klrb1c/Klrc1/Klrc2/Klrd1/Klrk1/Nkg7/Tyrobp/Xcl1	GF	RORγt+ ILC3
	GO:0051251	positive regulation of lymphocyte activation	12/129	1.23e-06	8.79e-05	6.46e-05	Bcl2/Cd28/Cd83/Gimap3/Klrc1/Klrc2/Lck/Ptprc/Tbx21/Tespa1/Tyrobp/Xcl1	GF	RORγt+ ILC3
	GO:0030098	lymphocyte differentiation	12/129	1.41e-06	9.76e-05	7.18e-05	Bcl2/Bcl2a1d/Cd28/Cd83/Ctnnb1/Gimap3/Id2/Lck/Nfatc1/Ptprc/Tbx21/Tespa1	GF	RORγt+ ILC3
	GO:0072503	cellular divalent inorganic cation homeostasis	10/129	1.83e-06	0.000123	9.07e-05	Atp1b1/Bcap31/Bcl2/Fasl/Lck/Mt1/Mt2/Prkcb/Ptprc/Xcl1	GF	RORγt+ ILC3
	GO:0046631	alpha-beta T cell activation	8/129	2.4e-06	0.00015	0.00011	Bcl2/Cd28/Cd83/Gimap3/Nkg7/Ptprc/Tbx21/Xcl1	GF	RORγt+ ILC3
	GO:0002714	positive regulation of B cell mediated immunity	5/129	4.32e-06	0.00024	0.000176	Cd28/Gimap3/Ptprc/Tbx21/Xcl1	GF	RORγt+ ILC3
	GO:0002891	positive regulation of immunoglobulin mediated immune response	5/129	4.32e-06	0.00024	0.000176	Cd28/Gimap3/Ptprc/Tbx21/Xcl1	GF	RORγt+ ILC3
	GO:0002456	T cell mediated immunity	7/129	4.71e-06	0.000256	0.000188	H2-D1/H2-Q4/Klrd1/Ptprc/Serpinb9/Tbx21/Xcl1	GF	RORγt+ ILC3
	GO:0072507	divalent inorganic cation homeostasis	10/129	5.06e-06	0.000269	0.000198	Atp1b1/Bcap31/Bcl2/Fasl/Lck/Mt1/Mt2/Prkcb/Ptprc/Xcl1	GF	RORγt+ ILC3
	GO:0050863	regulation of T cell activation	10/129	7.95e-06	0.000382	0.000281	Cd28/Cd83/Clec2i/Ctnnb1/Gimap3/Lck/Ptprc/Tbx21/Tespa1/Xcl1	GF	RORγt+ ILC3
	GO:0032663	regulation of interleukin-2 production	5/129	1.26e-05	0.000542	0.000399	Cd28/Cd83/Clec2i/Ptprc/Tbx21	GF	RORγt+ ILC3
	GO:0002573	myeloid leukocyte differentiation	8/129	1.53e-05	0.000648	0.000476	Clec2i/Ctnnb1/Gimap3/Glo1/Id2/Nfatc1/Trf/Tyrobp	GF	RORγt+ ILC3
	GO:0046645	positive regulation of gamma-delta T cell activation	3/129	1.85e-05	0.000733	0.000539	Gimap3/Lck/Ptprc	GF	RORγt+ ILC3
	GO:0032623	interleukin-2 production	5/129	2.05e-05	0.000775	0.00057	Cd28/Cd83/Clec2i/Ptprc/Tbx21	GF	RORγt+ ILC3
	GO:0043320	natural killer cell degranulation	3/129	2.39e-05	0.000854	0.000628	Klrc1/Klrc2/Nkg7	GF	RORγt+ ILC3
	GO:0048304	positive regulation of isotype switching to IgG isotypes	3/129	2.39e-05	0.000854	0.000628	Cd28/Ptprc/Tbx21	GF	RORγt+ ILC3
	GO:0071294	cellular response to zinc ion	3/129	3.04e-05	0.000998	0.000734	Hvcn1/Mt1/Mt2	GF	RORγt+ ILC3
	GO:0002181	cytoplasmic translation	16/129	4.96e-18	1.05e-14	7.97e-15	Rpl12/Rpl27/Rpl27a/Rpl30/Rpl36/Rpl36a/Rpl37a/Rpl38/Rpl39/Rpl41/Rpl9-ps6/Rplp2/Rps18/Rps28/Rps7/Rps8	SPF	RORγt+ ILC3
	GO:0042026	protein refolding	6/129	8.79e-10	9.26e-07	7.05e-07	Dnaja4/Hsp90aa1/Hspa1a/Hspa1b/Hspa8/Hspd1	SPF	RORγt+ ILC3
	GO:0006986	response to unfolded protein	8/129	5.31e-08	3.73e-05	2.84e-05	Bag3/Hsp90aa1/Hspa1a/Hspa1b/Hspa8/Hspd1/Hsph1/Ppp1r15a	SPF	RORγt+ ILC3
	GO:0097201	negative regulation of transcription from RNA polymerase II promoter in response to stress	4/129	1.81e-07	7.18e-05	5.47e-05	Bag3/Dnajb1/Jun/Ppp1r15a	SPF	RORγt+ ILC3
	GO:0051085	chaperone cofactor-dependent protein refolding	5/129	2.97e-07	8.96e-05	6.82e-05	Dnajb1/Hspa1a/Hspa1b/Hspa8/Hsph1	SPF	RORγt+ ILC3
	GO:1903037	regulation of leukocyte cell-cell adhesion	11/129	9.14e-07	0.000193	0.000147	Cd3e/Ctla4/Gstp1/H2-Aa/H2-Ab1/H2-Eb1/Hsp90aa1/Hspd1/Hsph1/Klf4/Thy1	SPF	RORγt+ ILC3
	GO:0002683	negative regulation of immune system process	12/129	1.23e-06	0.000236	0.00018	Blk/Ctla4/Dusp1/Gpx1/H2-Aa/Irak3/Isg15/Nr1d1/Samsn1/Thy1/Tmem176a/Tmem176b	SPF	RORγt+ ILC3
	GO:0002221	pattern recognition receptor signaling pathway	8/129	1.67e-06	0.000294	0.000224	Ffar2/Hspd1/Ifih1/Irak3/Nr1d1/Oasl1/Reg3g/Rsad2	SPF	RORγt+ ILC3
	GO:0007159	leukocyte cell-cell adhesion	11/129	2.46e-06	0.000371	0.000282	Cd3e/Ctla4/Gstp1/H2-Aa/H2-Ab1/H2-Eb1/Hsp90aa1/Hspd1/Hsph1/Klf4/Thy1	SPF	RORγt+ ILC3
	GO:0034620	cellular response to unfolded protein	6/129	2.99e-06	0.000421	0.00032	Bag3/Hspa1a/Hspa1b/Hspa8/Hspd1/Ppp1r15a	SPF	RORγt+ ILC3
	GO:0001933	negative regulation of protein phosphorylation	10/129	3.66e-06	0.000482	0.000367	Ctdsp2/Dusp1/Gadd45a/Gadd45g/Gstp1/Irak3/Jun/Ppp1r15a/Samsn1/Thy1	SPF	RORγt+ ILC3
	GO:0048525	negative regulation of viral process	6/129	6.25e-06	0.000775	0.00059	Ifih1/Isg15/Ly6e/Oasl1/Rsad2/Zfp36	SPF	RORγt+ ILC3
	GO:0002181	cytoplasmic translation	53/175	6.65e-82	1.76e-78	1.33e-78	Eef2/Eif4a1/Fau/Pabpc1/Rpl10a/Rpl12/Rpl13a/Rpl14/Rpl17/Rpl21/Rpl22l1/Rpl23/Rpl23a/Rpl26/Rpl27/Rpl27a/Rpl3/Rpl30/Rpl32/Rpl35a/Rpl36/Rpl36a/Rpl37a/Rpl38/Rpl39/Rpl4/Rpl41/Rpl5/Rpl6/Rpl7/Rpl7a/Rpl9-ps6/Rplp0/Rplp1/Rplp2/Rps12/Rps13/Rps17/Rps18/Rps20/Rps23/Rps25/Rps26/Rps27a/Rps28/Rps29/Rps4x/Rps6/Rps7/Rps8/Rps9/Rpsa/Slbp	SPF	ILC2
	GO:0042254	ribosome biogenesis	27/175	7.6e-24	1.01e-20	7.57e-21	Glul/Ncl/Nop58/Npm1/Rpl10/Rpl10a/Rpl14/Rpl23a/Rpl26/Rpl27/Rpl35/Rpl35a/Rpl38/Rpl5/Rpl6/Rpl7/Rpl7a/Rplp0/Rps17/Rps25/Rps27/Rps27rt/Rps28/Rps6/Rps7/Rps8/Rpsa	SPF	ILC2
	GO:0006364	rRNA processing	19/175	7.05e-17	3.73e-14	2.81e-14	Ncl/Npm1/Rpl10a/Rpl14/Rpl26/Rpl27/Rpl35/Rpl35a/Rpl5/Rpl7/Rpl7a/Rps17/Rps25/Rps27/Rps27rt/Rps28/Rps6/Rps7/Rps8	SPF	ILC2
	GO:0016072	rRNA metabolic process	19/175	1.56e-15	6.87e-13	5.17e-13	Ncl/Npm1/Rpl10a/Rpl14/Rpl26/Rpl27/Rpl35/Rpl35a/Rpl5/Rpl7/Rpl7a/Rps17/Rps25/Rps27/Rps27rt/Rps28/Rps6/Rps7/Rps8	SPF	ILC2
	GO:0006457	protein folding	15/175	1.35e-13	5.12e-11	3.85e-11	Calr/Cct4/Cd74/Dnaja1/Dnajb1/Dnajb4/Hsp90aa1/Hspa1a/Hspa1b/Hspa5/Hspa8/Hspd1/Hsph1/Nudcd3/Unc45a	SPF	ILC2
	GO:0042255	ribosome assembly	10/175	4.13e-12	1.21e-09	9.14e-10	Rpl10/Rpl23a/Rpl38/Rpl5/Rpl6/Rplp0/Rps25/Rps27/Rps28/Rpsa	SPF	ILC2
	GO:0051085	chaperone cofactor-dependent protein refolding	8/175	1.41e-11	3.4e-09	2.56e-09	Cd74/Dnajb1/Dnajb4/Hspa1a/Hspa1b/Hspa5/Hspa8/Hsph1	SPF	ILC2
	GO:0022618	ribonucleoprotein complex assembly	13/175	4.65e-11	9.47e-09	7.13e-09	Hsp90aa1/Rpl10/Rpl13a/Rpl23a/Rpl38/Rpl5/Rpl6/Rplp0/Rps25/Rps27/Rps28/Rpsa/Sf3b1	SPF	ILC2
	GO:1901796	regulation of signal transduction by p53 class mediator	10/175	6.54e-11	1.08e-08	8.14e-09	Cd74/Npm1/Rpl23/Rpl26/Rpl37/Rpl5/Rps20/Rps7/Rrm2b/Ubb	SPF	ILC2
	GO:0071826	ribonucleoprotein complex subunit organization	13/175	8.23e-11	1.22e-08	9.19e-09	Hsp90aa1/Rpl10/Rpl13a/Rpl23a/Rpl38/Rpl5/Rpl6/Rplp0/Rps25/Rps27/Rps28/Rpsa/Sf3b1	SPF	ILC2
	GO:0006986	response to unfolded protein	11/175	1.31e-10	1.82e-08	1.37e-08	Atf4/Bag3/Ddit3/Hsp90aa1/Hspa1a/Hspa1b/Hspa5/Hspa8/Hspd1/Hsph1/Ppp1r15a	SPF	ILC2
	GO:0043618	regulation of transcription from RNA polymerase II promoter in response to stress	8/175	6.58e-10	8.7e-08	6.55e-08	Atf4/Bag3/Cited2/Ddit3/Dnajb1/Egr1/Jun/Ppp1r15a	SPF	ILC2
	GO:0140694	non-membrane-bounded organelle assembly	16/175	1.5e-09	1.73e-07	1.3e-07	Hspa1a/Hspa1b/Mapre1/Neb/Npm1/Rpl10/Rpl23a/Rpl38/Rpl5/Rpl6/Rplp0/Rps23/Rps25/Rps27/Rps28/Rpsa	SPF	ILC2
	GO:0006417	regulation of translation	16/175	2.62e-09	2.89e-07	2.17e-07	Calr/Eef2/Eif4g2/Ncl/Npm1/Pabpc1/Ppp1r15a/Rgs2/Rpl10/Rpl13a/Rpl26/Rpl38/Rpl5/Rplp1/Rps9/Zfp36	SPF	ILC2
	GO:0034620	cellular response to unfolded protein	9/175	3.69e-09	3.9e-07	2.94e-07	Atf4/Bag3/Ddit3/Hspa1a/Hspa1b/Hspa5/Hspa8/Hspd1/Ppp1r15a	SPF	ILC2
	GO:2000112	regulation of cellular macromolecule biosynthetic process	17/175	6.72e-09	6.59e-07	4.96e-07	Calr/Eef2/Eif4g2/Klf4/Ncl/Npm1/Pabpc1/Ppp1r15a/Rgs2/Rpl10/Rpl13a/Rpl26/Rpl38/Rpl5/Rplp1/Rps9/Zfp36	SPF	ILC2
	GO:0034248	regulation of cellular amide metabolic process	16/175	1.87e-08	1.71e-06	1.29e-06	Calr/Eef2/Eif4g2/Ncl/Npm1/Pabpc1/Ppp1r15a/Rgs2/Rpl10/Rpl13a/Rpl26/Rpl38/Rpl5/Rplp1/Rps9/Zfp36	SPF	ILC2
	GO:1903320	regulation of protein modification by small protein conjugation or removal	12/175	4.89e-08	3.92e-06	2.95e-06	Dnaja1/Egr1/Hsp90aa1/Hspa5/Isg15/Npm1/Rpl23/Rpl5/Rps7/Sqstm1/Tnfaip3/Ubb	SPF	ILC2
	GO:0050821	protein stabilization	10/175	3.03e-07	2.23e-05	1.68e-05	Bag3/Calr/Cct4/Cd74/Hsp90aa1/Hspd1/Npm1/Rpl23/Rpl5/Rps7	SPF	ILC2
	GO:0050870	positive regulation of T cell activation	11/175	3.37e-07	2.41e-05	1.81e-05	Ccl5/Cd74/Gata3/H2-Aa/H2-Ab1/H2-Eb1/Hes1/Hsp90aa1/Hspd1/Hsph1/Irf1	SPF	ILC2
	GO:0048002	antigen processing and presentation of peptide antigen	7/175	5.26e-07	3.66e-05	2.76e-05	Calr/Cd74/H2-Aa/H2-Ab1/H2-Eb1/H2-Q6/H2-Q7	SPF	ILC2
	GO:0022409	positive regulation of cell-cell adhesion	12/175	7.27e-07	4.93e-05	3.71e-05	Ccl5/Cd74/Cited2/Gata3/H2-Aa/H2-Ab1/H2-Eb1/Hes1/Hsp90aa1/Hspd1/Hsph1/Irf1	SPF	ILC2
	GO:0071353	cellular response to interleukin-4	5/175	9.62e-07	6.06e-05	4.56e-05	Gata3/Hspa5/Rpl3/Rplp0/Tuba1b	SPF	ILC2
	GO:0070670	response to interleukin-4	5/175	1.35e-06	8.1e-05	6.09e-05	Gata3/Hspa5/Rpl3/Rplp0/Tuba1b	SPF	ILC2
	GO:1902253	regulation of intrinsic apoptotic signaling pathway by p53 class mediator	5/175	1.58e-06	9.28e-05	6.99e-05	Cd74/Rpl26/Rps7/Rrm2b/Ubb	SPF	ILC2
	GO:0002396	MHC protein complex assembly	4/175	1.67e-06	9.42e-05	7.09e-05	Calr/H2-Aa/H2-Ab1/H2-Eb1	SPF	ILC2
	GO:0002501	peptide antigen assembly with MHC protein complex	4/175	1.67e-06	9.42e-05	7.09e-05	Calr/H2-Aa/H2-Ab1/H2-Eb1	SPF	ILC2
	GO:0016032	viral process	12/175	1.89e-06	0.000104	7.83e-05	Ccl5/Cd74/Hspa8/Ifih1/Isg15/Jun/Ly6e/Oasl1/Pabpc1/Pou2f3/Rab1a/Zfp36	SPF	ILC2
	GO:0002819	regulation of adaptive immune response	10/175	2.12e-06	0.000113	8.49e-05	Cd74/Gata3/H2-Ab1/H2-Q6/H2-Q7/Hspa8/Hspd1/Irf1/Samsn1/Tnfaip3	SPF	ILC2
	GO:0034341	response to interferon-gamma	8/175	2.18e-06	0.000113	8.49e-05	Ccl5/Cd74/H2-Aa/H2-Ab1/H2-Eb1/H2-Q7/Irf1/Rpl13a	SPF	ILC2
	GO:0043484	regulation of RNA splicing	9/175	2.22e-06	0.000113	8.49e-05	Clk1/Hspa8/Ncl/Npm1/Rps13/Rps26/Slc38a2/Srsf3/Tra2b	SPF	ILC2
	GO:0048525	negative regulation of viral process	7/175	2.79e-06	0.000137	0.000103	Ccl5/Cd74/Ifih1/Isg15/Ly6e/Oasl1/Zfp36	SPF	ILC2
	GO:1901214	regulation of neuron death	12/175	6.23e-06	0.000284	0.000214	Atf4/Ccl5/Ddit3/Egr1/Fos/Gata3/Hspd1/Hsph1/Jun/Npm1/Reg3b/Ubb	SPF	ILC2
	GO:0007159	leukocyte cell-cell adhesion	12/175	8.39e-06	0.000376	0.000283	Ccl5/Cd74/Gata3/H2-Aa/H2-Ab1/H2-Eb1/Hes1/Hsp90aa1/Hspd1/Hsph1/Irf1/Klf4	SPF	ILC2
	GO:0070997	neuron death	12/175	2.06e-05	0.000818	0.000616	Atf4/Ccl5/Ddit3/Egr1/Fos/Gata3/Hspd1/Hsph1/Jun/Npm1/Reg3b/Ubb	SPF	ILC2
	GO:0050863	regulation of T cell activation	11/175	2.07e-05	0.000818	0.000616	Ccl5/Cd74/Gata3/H2-Aa/H2-Ab1/H2-Eb1/Hes1/Hsp90aa1/Hspd1/Hsph1/Irf1	SPF	ILC2
	GO:0007159	leukocyte cell-cell adhesion	20/117	3.38e-16	7.72e-13	5.54e-13	Cd24a/Cd27/Cd28/Dpp4/Dtx1/Il7r/Itgal/Itgb7/Lck/Lef1/Peli1/Prkar1a/Rasal3/Sell/Selplg/Skap1/Sox4/Tespa1/Thy1/Tspan32	GF	Gamma delta T cell
	GO:0050863	regulation of T cell activation	19/117	1.1e-15	1.25e-12	9.01e-13	Cd24a/Cd27/Cd28/Ctnnb1/Dpp4/Dtx1/Il7r/Itgal/Lat/Lck/Lef1/Peli1/Prkar1a/Rasal3/Sox4/Tcf7/Tespa1/Thy1/Tspan32	GF	Gamma delta T cell
	GO:1903037	regulation of leukocyte cell-cell adhesion	17/117	1.76e-13	1.34e-10	9.66e-11	Cd24a/Cd27/Cd28/Dpp4/Dtx1/Il7r/Itgal/Lck/Lef1/Peli1/Prkar1a/Rasal3/Skap1/Sox4/Tespa1/Thy1/Tspan32	GF	Gamma delta T cell
	GO:0030217	T cell differentiation	16/117	3.35e-13	1.92e-10	1.38e-10	Bcl11b/Ccr9/Cd27/Cd28/Ctnnb1/Dtx1/Il7r/Itk/Lck/Lef1/Satb1/Slamf6/Sox4/Tcf7/Tespa1/Themis	GF	Gamma delta T cell
	GO:0032943	mononuclear cell proliferation	15/117	1.38e-11	4.52e-09	3.25e-09	Cd24a/Cd27/Cd28/Ctnnb1/Cxcr4/Il7r/Itgal/Lef1/Peli1/Prkar1a/Rasal3/Satb1/Slamf6/St6gal1/Tspan32	GF	Gamma delta T cell
	GO:0051251	positive regulation of lymphocyte activation	16/117	6.95e-11	1.59e-08	1.14e-08	Cd24a/Cd27/Cd28/Dpp4/Il7r/Itgal/Klrc1/Lck/Lef1/Peli1/Rasal3/Sox4/Tespa1/Thy1/Trbc1/Trbc2	GF	Gamma delta T cell
	GO:0046651	lymphocyte proliferation	14/117	1.32e-10	2.51e-08	1.8e-08	Cd24a/Cd27/Cd28/Ctnnb1/Cxcr4/Il7r/Itgal/Lef1/Peli1/Prkar1a/Rasal3/Satb1/Slamf6/Tspan32	GF	Gamma delta T cell
	GO:0002429	immune response-activating cell surface receptor signaling pathway	14/117	1.59e-10	2.7e-08	1.94e-08	Cd28/Itk/Klrc1/Lck/Pde4b/Plcg1/Prkcb/Skap1/Sla2/Tespa1/Themis/Thy1/Trbc1/Trbc2	GF	Gamma delta T cell
	GO:0002757	immune response-activating signal transduction	14/117	1.65e-10	2.7e-08	1.94e-08	Cd28/Itk/Klrc1/Lck/Pde4b/Plcg1/Prkcb/Skap1/Sla2/Tespa1/Themis/Thy1/Trbc1/Trbc2	GF	Gamma delta T cell
	GO:0046629	gamma-delta T cell activation	6/117	2.71e-10	3.65e-08	2.62e-08	Ccr9/Itk/Lck/Lef1/Sox4/Tcf7	GF	Gamma delta T cell
	GO:0050870	positive regulation of T cell activation	12/117	3.79e-10	4.64e-08	3.33e-08	Cd24a/Cd27/Cd28/Dpp4/Il7r/Itgal/Lck/Lef1/Rasal3/Sox4/Tespa1/Thy1	GF	Gamma delta T cell
	GO:1902105	regulation of leukocyte differentiation	12/117	1.93e-08	1.92e-06	1.38e-06	Cd24a/Cd27/Cd28/Ctnnb1/Dtx1/Il7r/Lck/Lef1/Sox4/Tcf7/Tespa1/Tmem64	GF	Gamma delta T cell
	GO:0019932	second-messenger-mediated signaling	11/117	5.47e-08	4.81e-06	3.45e-06	Atp1b1/Cap1/Ccr9/Cd24a/Cxcr4/Itgal/Lat/Pde7a/Plcg1/Sla2/Tenm2	GF	Gamma delta T cell
	GO:2000106	regulation of leukocyte apoptotic process	7/117	5.67e-07	4.05e-05	2.91e-05	Bcl11b/Cd24a/Cd27/Gimap8/Il7r/Pik3cd/St6gal1	GF	Gamma delta T cell
	GO:0032944	regulation of mononuclear cell proliferation	9/117	1.1e-06	7.65e-05	5.5e-05	Cd24a/Cd28/Ctnnb1/Itgal/Peli1/Prkar1a/Rasal3/St6gal1/Tspan32	GF	Gamma delta T cell
	GO:1904064	positive regulation of cation transmembrane transport	8/117	1.15e-06	7.71e-05	5.54e-05	Actn2/Atp1b1/Atp1b3/Ifngr1/Ifngr2/Plcg1/Ramp3/Thy1	GF	Gamma delta T cell
	GO:0042129	regulation of T cell proliferation	8/117	1.39e-06	9.09e-05	6.53e-05	Cd24a/Cd28/Ctnnb1/Itgal/Peli1/Prkar1a/Rasal3/Tspan32	GF	Gamma delta T cell
	GO:0042113	B cell activation	11/117	1.81e-06	0.000115	8.26e-05	Cd24a/Cd27/Cd28/Dpp4/Il7r/Lef1/Peli1/Pik3cd/Prkcb/Trbc1/Trbc2	GF	Gamma delta T cell
	GO:0071887	leukocyte apoptotic process	7/117	2.46e-06	0.000148	0.000106	Bcl11b/Cd24a/Cd27/Gimap8/Il7r/Pik3cd/St6gal1	GF	Gamma delta T cell
	GO:0034113	heterotypic cell-cell adhesion	5/117	3.51e-06	0.0002	0.000144	Cd2/Itgb7/Lck/Skap1/Thy1	GF	Gamma delta T cell
	GO:0050900	leukocyte migration	10/117	3.89e-06	0.000217	0.000156	Cd24a/Dpp4/Il17ra/Itgal/Itgb7/Pde4b/S1pr1/Sell/Selplg/Thy1	GF	Gamma delta T cell
	GO:0060326	cell chemotaxis	9/117	5.5e-06	0.000299	0.000215	Bin2/Ccr9/Cxcr4/Dpp4/Il17ra/Lef1/Pde4b/S1pr1/Sell	GF	Gamma delta T cell
	GO:0043270	positive regulation of ion transport	9/117	1.12e-05	0.000567	0.000407	Actn2/Atp1b1/Atp1b3/Cxcr4/Ifngr1/Ifngr2/Plcg1/Ramp3/Thy1	GF	Gamma delta T cell
	GO:0006816	calcium ion transport	10/117	1.49e-05	0.000654	0.000469	Atp1b1/Ctnnb1/Cxcr4/Lck/Pde4b/Plcg1/Prkcb/Ramp1/Ramp3/Thy1	GF	Gamma delta T cell
	GO:0032103	positive regulation of response to external stimulus	10/117	1.79e-05	0.00076	0.000546	Cd24a/Cd28/Cxcr4/Dpp4/Il17ra/Klrc1/Nkg7/S1pr1/Sell/Slamf6	GF	Gamma delta T cell
	GO:0002683	negative regulation of immune system process	10/117	2.01e-05	0.000819	0.000588	Cd24a/Ctnnb1/Dpp4/Dtx1/Il7r/Peli1/Prkar1a/Sla2/Thy1/Tspan32	GF	Gamma delta T cell
	GO:0031589	cell-substrate adhesion	9/117	2.07e-05	0.000832	0.000598	Actn2/Ctnnb1/Itgal/Itgb7/Rpl29/S100a10/Skap1/St6gal1/Thy1	GF	Gamma delta T cell
	GO:0002228	natural killer cell mediated immunity	5/117	2.51e-05	0.000911	0.000654	Cd2/Dpp4/Klrc1/Nkg7/Slamf6	GF	Gamma delta T cell
	GO:0002449	lymphocyte mediated immunity	10/117	2.77e-05	0.00099	0.000711	Cd2/Cd24a/Cd28/Dpp4/Il7r/Klrc1/Nkg7/Slamf6/Trbc1/Trbc2	GF	Gamma delta T cell
	GO:0002181	cytoplasmic translation	50/192	2.82e-73	7.49e-70	5.81e-70	Fau/Hnrnpd/Rpl11/Rpl12/Rpl13/Rpl14/Rpl17/Rpl18a/Rpl21/Rpl22l1/Rpl23/Rpl23a/Rpl26/Rpl27/Rpl27a/Rpl3/Rpl30/Rpl32/Rpl34/Rpl35a/Rpl36/Rpl36a/Rpl37a/Rpl38/Rpl39/Rpl4/Rpl41/Rpl5/Rpl6/Rpl7/Rpl9-ps6/Rplp1/Rplp2/Rps10/Rps12/Rps13/Rps16/Rps17/Rps18/Rps20/Rps21/Rps23/Rps25/Rps27a/Rps28/Rps29/Rps4x/Rps7/Rps8/Uba52	SPF	Gamma delta T cell
	GO:0042254	ribosome biogenesis	20/192	1.41e-14	1.87e-11	1.45e-11	Rpl11/Rpl14/Rpl23a/Rpl26/Rpl27/Rpl35/Rpl35a/Rpl38/Rpl5/Rpl6/Rpl7/Rps16/Rps17/Rps21/Rps25/Rps27/Rps27rt/Rps28/Rps7/Rps8	SPF	Gamma delta T cell
	GO:0006364	rRNA processing	17/192	9.55e-14	6.35e-11	4.92e-11	Rpl11/Rpl14/Rpl26/Rpl27/Rpl35/Rpl35a/Rpl5/Rpl7/Rps16/Rps17/Rps21/Rps25/Rps27/Rps27rt/Rps28/Rps7/Rps8	SPF	Gamma delta T cell
	GO:0016072	rRNA metabolic process	17/192	1.44e-12	7.65e-10	5.93e-10	Rpl11/Rpl14/Rpl26/Rpl27/Rpl35/Rpl35a/Rpl5/Rpl7/Rps16/Rps17/Rps21/Rps25/Rps27/Rps27rt/Rps28/Rps7/Rps8	SPF	Gamma delta T cell
	GO:1901798	positive regulation of signal transduction by p53 class mediator	7/192	1.16e-09	3.87e-07	3e-07	Rpl11/Rpl23/Rpl26/Rpl37/Rps20/Rps7/Ubb	SPF	Gamma delta T cell
	GO:0006986	response to unfolded protein	10/192	5.79e-09	1.54e-06	1.19e-06	Atf3/Bag3/Hsp90aa1/Hspa1a/Hspa1b/Hspa5/Hspd1/Hsph1/Ifng/Ppp1r15a	SPF	Gamma delta T cell
	GO:0042255	ribosome assembly	8/192	8.06e-09	1.95e-06	1.51e-06	Rpl11/Rpl23a/Rpl38/Rpl5/Rpl6/Rps25/Rps27/Rps28	SPF	Gamma delta T cell
	GO:0042026	protein refolding	6/192	9.6e-09	2.13e-06	1.65e-06	B2m/Hsp90aa1/Hspa1a/Hspa1b/Hspa5/Hspd1	SPF	Gamma delta T cell
	GO:0034620	cellular response to unfolded protein	8/192	1.45e-07	2.56e-05	1.99e-05	Atf3/Bag3/Hspa1a/Hspa1b/Hspa5/Hspd1/Ifng/Ppp1r15a	SPF	Gamma delta T cell
	GO:0022618	ribonucleoprotein complex assembly	10/192	2.46e-07	4.1e-05	3.18e-05	Hsp90aa1/Rpl11/Rpl23a/Rpl38/Rpl5/Rpl6/Rps25/Rps27/Rps28/Snrpg	SPF	Gamma delta T cell
	GO:0071826	ribonucleoprotein complex subunit organization	10/192	3.75e-07	5.59e-05	4.33e-05	Hsp90aa1/Rpl11/Rpl23a/Rpl38/Rpl5/Rpl6/Rps25/Rps27/Rps28/Snrpg	SPF	Gamma delta T cell
	GO:0032609	interferon-gamma production	9/192	3.78e-07	5.59e-05	4.33e-05	Cd96/Crtam/Eomes/Gadd45g/Hspd1/Il10/Irf8/Isg15/Klre1	SPF	Gamma delta T cell
	GO:1904667	negative regulation of ubiquitin protein ligase activity	4/192	5.97e-07	7.94e-05	6.16e-05	Rpl11/Rpl23/Rpl5/Rps7	SPF	Gamma delta T cell
	GO:0002237	response to molecule of bacterial origin	14/192	6.41e-07	8.12e-05	6.3e-05	B2m/Cd96/Cxcl10/Hnrnpa0/Ifng/Il10/Irf8/Itgav/Litaf/Ncf2/Nfkb1/S100a8/Slc12a2/Trim5	SPF	Gamma delta T cell
	GO:0022407	regulation of cell-cell adhesion	15/192	1.3e-06	0.000144	0.000112	B2m/Cblb/Crtam/Epcam/Gcnt1/Hsp90aa1/Hspd1/Hsph1/Icam1/Ifng/Il10/Klf4/Magi1/Map2k1/Nfkbiz	SPF	Gamma delta T cell
	GO:0009615	response to virus	12/192	3.91e-06	0.000382	0.000296	Cxcl10/Hsp90aa1/Ifih1/Ifit1/Ifit3/Ifng/Isg15/Nfkb1/Oasl1/Serinc3/Tagap/Trim5	SPF	Gamma delta T cell
	GO:0051607	defense response to virus	11/192	4.03e-06	0.000382	0.000296	Cxcl10/Hsp90aa1/Ifih1/Ifit1/Ifit3/Ifng/Isg15/Oasl1/Serinc3/Tagap/Trim5	SPF	Gamma delta T cell
	GO:0140546	defense response to symbiont	11/192	4.16e-06	0.000382	0.000296	Cxcl10/Hsp90aa1/Ifih1/Ifit1/Ifit3/Ifng/Isg15/Oasl1/Serinc3/Tagap/Trim5	SPF	Gamma delta T cell
	GO:0031343	positive regulation of cell killing	7/192	5.5e-06	0.000487	0.000378	B2m/Crtam/Gm7030/H2-Q6/H2-Q7/Ifng/Klre1	SPF	Gamma delta T cell
	GO:2001244	positive regulation of intrinsic apoptotic signaling pathway	6/192	7.89e-06	0.000656	0.000508	Rpl11/Rpl26/Rps7/S100a8/Serinc3/Ubb	SPF	Gamma delta T cell
	GO:1902895	positive regulation of miRNA transcription	6/192	8.56e-06	0.00067	0.000519	Egr1/Fos/Il10/Jun/Klf4/Nfkb1	SPF	Gamma delta T cell
	GO:0045428	regulation of nitric oxide biosynthetic process	6/192	9.27e-06	0.000705	0.000546	Dynll1/Hsp90aa1/Icam1/Ifng/Il10/Klf4	SPF	Gamma delta T cell
	GO:0140694	non-membrane-bounded organelle assembly	12/192	9.54e-06	0.000705	0.000547	Hck/Hspa1a/Hspa1b/Rpl11/Rpl23a/Rpl38/Rpl5/Rpl6/Rps23/Rps25/Rps27/Rps28	SPF	Gamma delta T cell
	GO:0002708	positive regulation of lymphocyte mediated immunity	8/192	1.22e-05	0.000862	0.000668	B2m/Crtam/Gm7030/H2-Q6/H2-Q7/Hspd1/Ifng/Klre1	SPF	Gamma delta T cell
	GO:0080164	regulation of nitric oxide metabolic process	6/192	1.26e-05	0.000862	0.000668	Dynll1/Hsp90aa1/Icam1/Ifng/Il10/Klf4	SPF	Gamma delta T cell
	GO:2000630	positive regulation of miRNA metabolic process	6/192	1.36e-05	0.000905	0.000702	Egr1/Fos/Il10/Jun/Klf4/Nfkb1	SPF	Gamma delta T cell
	GO:1904666	regulation of ubiquitin protein ligase activity	4/192	1.51e-05	0.000977	0.000757	Rpl11/Rpl23/Rpl5/Rps7	SPF	Gamma delta T cell
	GO:0030217	T cell differentiation	17/171	1.18e-11	3.79e-08	2.69e-08	Bcl2/Bcl2a1d/Ctnnb1/Dusp10/Fgl2/Gimap3/Gimap5/Il6ra/Il7r/Nfkbiz/Prex1/Ptpn22/Sh2b3/Tbx21/Tespa1/Txk/Zbtb16	GF	Th17
	GO:0022407	regulation of cell-cell adhesion	18/171	1.07e-09	1.15e-06	8.14e-07	Apoa1/Dusp10/Fgl2/Gcnt2/Gimap3/Gimap5/Icam1/Il6ra/Il7r/Nfkbiz/Pde4d/Pik3r1/Ptpn22/Sh2b3/Tbx21/Tespa1/Xcl1/Zbtb16	GF	Th17
	GO:1902105	regulation of leukocyte differentiation	15/171	2.86e-09	2.3e-06	1.63e-06	Clec2i/Ctnnb1/Dusp10/Fgl2/Gimap3/Gimap5/Il7r/Itgb3/Nfkbiz/Pik3r1/Sh2b3/Tbx21/Tespa1/Tmem64/Zbtb16	GF	Th17
	GO:0002683	negative regulation of immune system process	16/171	1.94e-08	1.1e-05	7.76e-06	Apoa1/Clec2i/Ctnnb1/Dusp10/Fgl2/Gimap3/Gimap5/Ifi204/Il7r/Padi2/Pik3r1/Ptpn22/Samhd1/Samsn1/Serpinb9/Tbx21	GF	Th17
	GO:0046631	alpha-beta T cell activation	11/171	2.04e-08	1.1e-05	7.76e-06	Bcl2/Gimap3/Gimap5/Il6ra/Nfkbiz/Nkg7/Ptpn22/Tbx21/Txk/Xcl1/Zbtb16	GF	Th17
	GO:0050863	regulation of T cell activation	14/171	6.3e-08	2.54e-05	1.8e-05	Clec2i/Ctnnb1/Dusp10/Fgl2/Gimap3/Gimap5/Il7r/Nfkbiz/Ptpn22/Sh2b3/Tbx21/Tespa1/Xcl1/Zbtb16	GF	Th17
	GO:0007159	leukocyte cell-cell adhesion	14/171	1.75e-07	5.13e-05	3.63e-05	Apoa4/Dusp10/Fgl2/Gimap3/Gimap5/Icam1/Il7r/Itgb1/Nfkbiz/Ptpn22/Tbx21/Tespa1/Xcl1/Zbtb16	GF	Th17
	GO:0050892	intestinal absorption	6/171	2.28e-07	5.66e-05	4.01e-05	Abcb1a/Apoa1/Apoa4/Epb41/Fabp1/Fabp2	GF	Th17
	GO:0002573	myeloid leukocyte differentiation	11/171	2.67e-07	6.15e-05	4.35e-05	Clec2i/Ctnnb1/Gimap3/Gimap5/Glo1/Ifi204/Itgb3/Nfatc1/Pik3r1/Tmem64/Trf	GF	Th17
	GO:0001909	leukocyte mediated cytotoxicity	9/171	7.89e-07	0.00015	0.000106	Gimap3/Gimap5/Gzmb/H2-D1/H2-Q4/Il7r/Klrk1/Nkg7/Serpinb9	GF	Th17
	GO:0002460	adaptive immune response based on somatic recombination of immune receptors built from immunoglobulin superfamily domains	14/171	1.29e-06	0.000209	0.000148	Fgl2/Gimap3/Gimap5/Gzmb/H2-D1/H2-Q4/Icam1/Il6ra/Il7r/Klhl6/Nfkbiz/Serpinb9/Tbx21/Xcl1	GF	Th17
	GO:0002819	regulation of adaptive immune response	10/171	1.72e-06	0.000265	0.000187	Dusp10/Gimap3/Gimap5/H2-D1/H2-Q4/Il7r/Nfkbiz/Samsn1/Tbx21/Xcl1	GF	Th17
	GO:0002831	regulation of response to biotic stimulus	12/171	2.33e-06	0.000327	0.000232	Apobec3/Dusp10/Fgl2/Gimap3/Gimap5/Ifi204/Klrk1/Ptpn22/Samhd1/Serpinb9/Txk/Xcl1	GF	Th17
	GO:0031341	regulation of cell killing	8/171	2.66e-06	0.000357	0.000253	Bcl2l11/Gimap3/Gimap5/H2-D1/H2-Q4/Il7r/Klrk1/Serpinb9	GF	Th17
	GO:0002456	T cell mediated immunity	8/171	2.94e-06	0.000379	0.000268	Gzmb/H2-D1/H2-Q4/Icam1/Il7r/Serpinb9/Tbx21/Xcl1	GF	Th17
	GO:0050994	regulation of lipid catabolic process	6/171	3.43e-06	0.000425	0.000301	Apoa1/Apoa4/Fabp1/Gimap3/Gimap5/Pde3b	GF	Th17
	GO:1904478	regulation of intestinal absorption	4/171	4.25e-06	0.000508	0.00036	Abcb1a/Apoa1/Apoa4/Epb41	GF	Th17
	GO:0001906	cell killing	10/171	5.62e-06	0.000585	0.000414	Bcl2l11/Gimap3/Gimap5/Gzmb/H2-D1/H2-Q4/Il7r/Klrk1/Nkg7/Serpinb9	GF	Th17
	GO:0002449	lymphocyte mediated immunity	13/171	6.53e-06	0.000657	0.000465	Fgl2/Gimap3/Gimap5/Gzmb/H2-D1/H2-Q4/Icam1/Il7r/Klrk1/Nkg7/Serpinb9/Tbx21/Xcl1	GF	Th17
	GO:0046635	positive regulation of alpha-beta T cell activation	6/171	7.04e-06	0.000677	0.000479	Gimap3/Gimap5/Nfkbiz/Ptpn22/Xcl1/Zbtb16	GF	Th17
	GO:0002429	immune response-activating cell surface receptor signaling pathway	11/171	7.94e-06	0.00073	0.000517	Bcl2/Bcl2a1d/Clec2i/Klhl6/Klrk1/Nfkbiz/Pde4d/Prkcb/Ptpn22/Tespa1/Txk	GF	Th17
	GO:0002757	immune response-activating signal transduction	11/171	8.16e-06	0.00073	0.000517	Bcl2/Bcl2a1d/Clec2i/Klhl6/Klrk1/Nfkbiz/Pde4d/Prkcb/Ptpn22/Tespa1/Txk	GF	Th17
	GO:0001910	regulation of leukocyte mediated cytotoxicity	7/171	9.87e-06	0.000815	0.000577	Gimap3/Gimap5/H2-D1/H2-Q4/Il7r/Klrk1/Serpinb9	GF	Th17
	GO:0070232	regulation of T cell apoptotic process	5/171	1.05e-05	0.000815	0.000577	Bcl2/Bcl2l11/Gimap8/Il7r/Serpinb9	GF	Th17
	GO:0043029	T cell homeostasis	5/171	1.28e-05	0.000959	0.000679	Bcl2/Bcl2l11/Gimap3/Gimap5/Il7r	GF	Th17
	GO:1903706	regulation of hemopoiesis	20/170	1.48e-12	4.25e-09	3.13e-09	Actb/Ccl5/Cd4/Cd74/Ctla2a/Ctla4/Fes/Fos/H2-Aa/Hif1a/Il17a/Isg15/Jun/Leo1/Nme2/Tesc/Tgfbr2/Tmem176a/Tmem176b/Tob2	SPF	Th17
	GO:0030099	myeloid cell differentiation	18/170	1.66e-10	1.59e-07	1.17e-07	Ccl5/Cd4/Cd74/Fes/Fos/Gpr183/Hif1a/Il17a/Isg15/Jun/Leo1/Myh9/Ncor1/Nme2/Rbpj/Tesc/Tgfbr2/Tob2	SPF	Th17
	GO:0007159	leukocyte cell-cell adhesion	17/170	3.92e-10	2.81e-07	2.07e-07	Actb/Ccl5/Cd4/Cd5/Cd6/Cd74/Ctla4/H2-Aa/Hsph1/Il23r/Itgb7/Klf4/Lgals1/Rac2/Slamf1/Tgfbr2/Thy1	SPF	Th17
	GO:0050863	regulation of T cell activation	16/170	9.46e-10	4.58e-07	3.37e-07	Actb/Ccl5/Cd4/Cd5/Cd6/Cd74/Ctla2a/Ctla4/H2-Aa/Hsph1/Il23r/Lgals1/Rac2/Slamf1/Tgfbr2/Thy1	SPF	Th17
	GO:0050870	positive regulation of T cell activation	13/170	2.68e-09	8.55e-07	6.3e-07	Actb/Ccl5/Cd4/Cd5/Cd6/Cd74/H2-Aa/Hsph1/Il23r/Lgals1/Slamf1/Tgfbr2/Thy1	SPF	Th17
	GO:1903037	regulation of leukocyte cell-cell adhesion	15/170	6e-09	1.72e-06	1.27e-06	Actb/Ccl5/Cd4/Cd5/Cd6/Cd74/Ctla4/H2-Aa/Hsph1/Il23r/Klf4/Lgals1/Slamf1/Tgfbr2/Thy1	SPF	Th17
	GO:0009205	purine ribonucleoside triphosphate metabolic process	12/170	3.39e-08	6.95e-06	5.11e-06	Atp5l/Gapdh/Gpi1/Hif1a/Hk2/Ncor1/Ndufa1/Nme2/Pgk1/Pkm/Tspo/Vcp	SPF	Th17
	GO:0046034	ATP metabolic process	11/170	9.81e-08	1.34e-05	9.86e-06	Atp5l/Gapdh/Gpi1/Hif1a/Hk2/Ncor1/Ndufa1/Pgk1/Pkm/Tspo/Vcp	SPF	Th17
	GO:0030098	lymphocyte differentiation	15/170	1.38e-07	1.8e-05	1.32e-05	Actb/Ccr6/Cd3g/Cd4/Cd74/Ctla2a/Ctla4/Gpr183/H2-Aa/Lgals1/Ncor1/Nfil3/Rbpj/Slamf1/Tgfbr2	SPF	Th17
	GO:0002181	cytoplasmic translation	9/170	2.18e-07	2.72e-05	2e-05	Pkm/Rpl10a/Rpl27a/Rpl41/Rpl7a/Rpl9-ps6/Rps26/Rps8/Ybx1	SPF	Th17
	GO:0050670	regulation of lymphocyte proliferation	11/170	3.33e-07	3.67e-05	2.7e-05	Ccl5/Cd4/Cd6/Cd74/Ctla4/Gpr183/H2-Aa/Il23r/Rac2/Slamf1/Tgfbr2	SPF	Th17
	GO:0046939	nucleotide phosphorylation	8/170	3.64e-07	3.87e-05	2.84e-05	Gapdh/Gpi1/Hif1a/Hk2/Ncor1/Nme2/Pgk1/Pkm	SPF	Th17
	GO:0032944	regulation of mononuclear cell proliferation	11/170	4.04e-07	4.14e-05	3.05e-05	Ccl5/Cd4/Cd6/Cd74/Ctla4/Gpr183/H2-Aa/Il23r/Rac2/Slamf1/Tgfbr2	SPF	Th17
	GO:0051251	positive regulation of lymphocyte activation	14/170	7.17e-07	6.85e-05	5.04e-05	Actb/Ccl5/Cd4/Cd5/Cd6/Cd74/Gpr183/H2-Aa/Hsph1/Il23r/Lgals1/Slamf1/Tgfbr2/Thy1	SPF	Th17
	GO:0051085	chaperone cofactor-dependent protein refolding	5/170	1.17e-06	0.000101	7.46e-05	Cd74/Dnajb1/Hspa1a/Hspa1b/Hsph1	SPF	Th17
	GO:0006096	glycolytic process	7/170	1.23e-06	0.000103	7.62e-05	Gapdh/Gpi1/Hif1a/Hk2/Ncor1/Pgk1/Pkm	SPF	Th17
	GO:0034341	response to interferon-gamma	8/170	1.76e-06	0.000133	9.77e-05	Capg/Ccl5/Cd74/Gapdh/H2-Aa/H2-Q7/Il23r/Vim	SPF	Th17
	GO:0061077	chaperone-mediated protein folding	6/170	2.13e-06	0.000156	0.000115	Cd74/Dnajb1/Hspa1a/Hspa1b/Hsph1/Unc45a	SPF	Th17
	GO:0006735	NADH regeneration	4/170	2.58e-06	0.000157	0.000116	Gapdh/Gpi1/Pgk1/Pkm	SPF	Th17
	GO:0061718	glucose catabolic process to pyruvate	4/170	2.58e-06	0.000157	0.000116	Gapdh/Gpi1/Pgk1/Pkm	SPF	Th17
	GO:0006734	NADH metabolic process	5/170	3.23e-06	0.000175	0.000129	Gapdh/Gpi1/Pgk1/Pkm/Vcp	SPF	Th17
	GO:0019693	ribose phosphate metabolic process	13/170	3.29e-06	0.000175	0.000129	Aprt/Atp5l/Gapdh/Gpi1/Hif1a/Hk2/Ncor1/Ndufa1/Nme2/Pgk1/Pkm/Tspo/Vcp	SPF	Th17
	GO:0002687	positive regulation of leukocyte migration	8/170	5.02e-06	0.000253	0.000186	Ccl5/Ccr6/Cd74/Cxcl10/Il1r1/Rac2/Slamf1/Thy1	SPF	Th17
	GO:0046651	lymphocyte proliferation	11/170	6.55e-06	0.000313	0.000231	Ccl5/Cd4/Cd6/Cd74/Ctla4/Gpr183/H2-Aa/Il23r/Rac2/Slamf1/Tgfbr2	SPF	Th17
	GO:0006090	pyruvate metabolic process	7/170	7.67e-06	0.000361	0.000265	Gapdh/Gpi1/Hif1a/Hk2/Ncor1/Pgk1/Pkm	SPF	Th17
	GO:0032943	mononuclear cell proliferation	11/170	7.92e-06	0.000362	0.000266	Ccl5/Cd4/Cd6/Cd74/Ctla4/Gpr183/H2-Aa/Il23r/Rac2/Slamf1/Tgfbr2	SPF	Th17
	GO:0019221	cytokine-mediated signaling pathway	12/170	7.95e-06	0.000362	0.000266	Ccl5/Cd4/Cd74/Cxcl10/Hif1a/Il17a/Il17f/Il1r1/Il1r2/Il23r/Isg15/Klf6	SPF	Th17
	GO:0050900	leukocyte migration	11/170	1.87e-05	0.00079	0.000581	Ccl5/Ccr6/Cd74/Cxcl10/Gpr183/Il17a/Il1r1/Itgb7/Rac2/Slamf1/Thy1	SPF	Th17
	GO:0001778	plasma membrane repair	4/170	2.11e-05	0.000855	0.000629	Anxa2/Anxa6/Myh9/S100a10	SPF	Th17
	GO:1900017	positive regulation of cytokine production involved in inflammatory response	4/170	2.11e-05	0.000855	0.000629	Cd6/Hif1a/Il17a/Il17f	SPF	Th17
	GO:0002699	positive regulation of immune effector process	10/170	2.12e-05	0.000855	0.000629	Cd74/Fes/Gpi1/H2-Q6/H2-Q7/Il17a/Il17f/Il1r1/Rac2/Slamf1	SPF	Th17
	GO:0001667	ameboidal-type cell migration	12/170	2.41e-05	0.000962	0.000708	Anxa6/Arhgdib/Ccr6/Gpi1/Gpx1/Hif1a/Itgb7/Jun/Klf4/Myh9/Tgfbr2/Zfand5	SPF	Th17
	GO:0098742	cell-cell adhesion via plasma-membrane adhesion molecules	23/295	7.06e-17	2.43e-13	1.95e-13	Adgrl3/Cadm2/Cdh18/Cntn5/Dab1/Gpc6/Grid2/Itga4/Itgal/Lrrc4c/Magi2/Mdga2/Nlgn1/Nrg1/Nrxn1/Pcdh15/Ptprd/Ptprt/Pvr/Robo1/Sdk1/Sell/Tenm2	GF	DPT (Q)
	GO:0007416	synapse assembly	19/295	1.58e-13	2.71e-10	2.18e-10	Adgrb3/Adgrl3/Asic2/Cntn5/Cntnap2/Colq/Erbb4/Gpc6/Grid2/Lingo2/Lrrtm4/Magi2/Mdga2/Nlgn1/Nrg1/Nrxn1/Nrxn3/Ptprd/Sdk1	GF	DPT (Q)
	GO:0050808	synapse organization	27/295	1.93e-12	2.21e-09	1.78e-09	Adgrb3/Adgrl3/Asic2/Cntn5/Cntnap2/Colq/Ctnna2/Dgkb/Erbb4/Fgfr2/Gpc6/Grid2/Lingo2/Lrrc4c/Lrrtm4/Magi2/Mdga2/Ndrg1/Nedd4/Nlgn1/Nrg1/Nrxn1/Nrxn3/Ptprd/Ptprt/Sdk1/Slc7a11	GF	DPT (Q)
	GO:0034329	cell junction assembly	24/295	4.18e-11	3.58e-08	2.88e-08	Adgrb3/Adgrl3/Asic2/Cdh18/Cntn5/Cntnap2/Colq/Erbb4/Gpc6/Grid2/Hdac7/Lims1/Lingo2/Lrrtm4/Magi2/Mdga2/Nlgn1/Nrg1/Nrxn1/Nrxn3/Ptprd/Sdk1/Ston1/Thy1	GF	DPT (Q)
	GO:0050807	regulation of synapse organization	18/295	2.97e-10	2.04e-07	1.64e-07	Adgrb3/Adgrl3/Asic2/Colq/Ctnna2/Dgkb/Gpc6/Grid2/Lingo2/Lrrtm4/Magi2/Mdga2/Nedd4/Nlgn1/Nrxn1/Ptprd/Ptprt/Slc7a11	GF	DPT (Q)
	GO:0043113	receptor clustering	11/295	3.77e-10	2.16e-07	1.73e-07	Clec2i/Colq/Dlg2/Itga4/Itgal/Lrrtm4/Magi2/Nlgn1/Nrxn1/Slc7a11/Thy1	GF	DPT (Q)
	GO:0050803	regulation of synapse structure or activity	18/295	4.8e-10	2.36e-07	1.9e-07	Adgrb3/Adgrl3/Asic2/Colq/Ctnna2/Dgkb/Gpc6/Grid2/Lingo2/Lrrtm4/Magi2/Mdga2/Nedd4/Nlgn1/Nrxn1/Ptprd/Ptprt/Slc7a11	GF	DPT (Q)
	GO:0099560	synaptic membrane adhesion	8/295	1.53e-09	6.56e-07	5.28e-07	Gpc6/Lrrc4c/Magi2/Mdga2/Nlgn1/Nrg1/Nrxn1/Ptprd	GF	DPT (Q)
	GO:0050863	regulation of T cell activation	20/295	2.55e-09	9.74e-07	7.84e-07	Cd28/Cd47/Clec2i/Dock8/Il6st/Irf1/Itgal/Lat/Lck/Prkcq/Ptpn22/Ptpn6/Pycard/Rag1/Rasgrp1/Rorc/Sash3/Tcf7/Tespa1/Thy1	GF	DPT (Q)
	GO:1903039	positive regulation of leukocyte cell-cell adhesion	17/295	3.5e-09	1.2e-06	9.66e-07	Cd28/Cd47/Dock8/Il6st/Irf1/Itga4/Itgal/Lck/Prkcq/Ptpn22/Pycard/Rag1/Rasgrp1/Sash3/Skap1/Tespa1/Thy1	GF	DPT (Q)
	GO:1901890	positive regulation of cell junction assembly	12/295	6.36e-09	1.82e-06	1.46e-06	Adgrb3/Adgrl3/Asic2/Cntnap2/Grid2/Lims1/Lingo2/Lrrtm4/Nlgn1/Nrxn1/Ptprd/Thy1	GF	DPT (Q)
	GO:0002253	activation of immune response	21/295	8.58e-09	2.27e-06	1.82e-06	Cd28/Cd47/Cd8a/Clec2i/Csmd3/Ifi203/Klhl6/Lck/Lcp2/Mndal/Ptpn22/Ptpn6/Pycard/Skap1/Stap1/Tespa1/Themis/Thy1/Trat1/Trim12c/Xrcc6	GF	DPT (Q)
	GO:0030098	lymphocyte differentiation	21/295	2.04e-08	4.12e-06	3.31e-06	Cd28/Cd3g/Cd8a/Hdac7/Hdac9/Ikzf1/Irf1/Lck/Mr1/Psap/Ptpn22/Ptpn6/Rag1/Rasgrp1/Rorc/Sash3/Satb1/Tcf7/Tespa1/Themis/Xrcc6	GF	DPT (Q)
	GO:0050870	positive regulation of T cell activation	15/295	4.1e-08	7.05e-06	5.67e-06	Cd28/Cd47/Dock8/Il6st/Irf1/Itgal/Lck/Prkcq/Ptpn22/Pycard/Rag1/Rasgrp1/Sash3/Tespa1/Thy1	GF	DPT (Q)
	GO:0007159	leukocyte cell-cell adhesion	19/295	5.55e-08	8.29e-06	6.67e-06	Cd28/Cd47/Dock8/Il6st/Irf1/Itga4/Itgal/Lck/Prkcq/Ptpn22/Ptpn6/Pycard/Rag1/Rasgrp1/Sash3/Sell/Skap1/Tespa1/Thy1	GF	DPT (Q)
	GO:0042098	T cell proliferation	14/295	1.72e-07	2.28e-05	1.83e-05	Cd28/Clec2i/Dock8/Il6st/Irf1/Itgal/Prkcq/Ptpn22/Ptpn6/Pycard/Rasgrp1/Sash3/Satb1/Sh2d2a	GF	DPT (Q)
	GO:0044091	membrane biogenesis	7/295	2.9e-06	0.000332	0.000267	Clec2i/Exoc4/Magi2/Nlgn1/Nrxn1/Psap/Ptprd	GF	DPT (Q)
	GO:0030534	adult behavior	11/295	4.21e-06	0.000413	0.000333	Cntnap2/Dab1/Gigyf2/Grm7/Nrxn1/Nrxn3/Oxr1/Pcdh15/Ppt1/Sdk1/Slc7a11	GF	DPT (Q)
	GO:1902414	protein localization to cell junction	9/295	5.01e-06	0.000435	0.00035	Arhgef18/Asic2/Dlg2/Dlgap1/Gpc6/Magi2/Mapk9/Nlgn1/Nrxn1	GF	DPT (Q)
	GO:0016358	dendrite development	14/295	5.03e-06	0.000435	0.00035	Adgrb3/Cntnap2/Csmd3/Ctnna2/Dab1/Kidins220/Nedd4/Nlgn1/Nr3c1/Prkg1/Ptprd/Robo1/Sdk1/Tmem106b	GF	DPT (Q)
	GO:0050905	neuromuscular process	11/295	5.41e-06	0.000453	0.000365	Cntnap2/Csmd1/Ctnna2/Dmd/Gigyf2/Grid2/Nrxn1/Pcdh15/Psap/Rbfox1/Rcsd1	GF	DPT (Q)
	GO:0002181	cytoplasmic translation	72/389	4.47e-96	1.78e-92	1.23e-92	Cnbp/Eef2/Eif2s2/Eif3a/Eif4a1/Eif5/Fau/Pabpc1/Rpl10a/Rpl11/Rpl12/Rpl13/Rpl13a/Rpl14/Rpl15/Rpl17/Rpl19/Rpl21/Rpl23/Rpl23a/Rpl24/Rpl26/Rpl27/Rpl27a/Rpl28/Rpl30/Rpl31/Rpl32/Rpl34/Rpl35a/Rpl36/Rpl36a/Rpl37a/Rpl38/Rpl39/Rpl4/Rpl41/Rpl5/Rpl6/Rpl7/Rpl7a/Rpl8/Rpl9-ps6/Rplp0/Rplp1/Rplp2/Rps10/Rps11/Rps12/Rps13/Rps15/Rps15a/Rps17/Rps18/Rps2/Rps20/Rps21/Rps23/Rps24/Rps25/Rps26/Rps27a/Rps28/Rps29/Rps6/Rps7/R…	SPF	DPT (Q)
	GO:0022613	ribonucleoprotein complex biogenesis	48/389	3.1e-30	6.17e-27	4.28e-27	Ago2/Ddx21/Eif2s2/Eif3a/Eif5/Ftsj3/Hsp90aa1/Hsp90ab1/Isy1/Ncl/Nop9/Npm1/Pa2g4/Ptges3/Ran/Rpl10/Rpl10a/Rpl11/Rpl13a/Rpl14/Rpl23a/Rpl24/Rpl26/Rpl27/Rpl35/Rpl35a/Rpl38/Rpl5/Rpl6/Rpl7/Rpl7a/Rplp0/Rps15/Rps17/Rps2/Rps21/Rps24/Rps25/Rps27/Rps27rt/Rps28/Rps6/Rps7/Rps8/Rpsa/Snrpg/Srpk2/Ythdc1	SPF	DPT (Q)
	GO:0071826	ribonucleoprotein complex subunit organization	27/389	1.69e-20	1.68e-17	1.16e-17	Ago2/Eif2s2/Eif3a/Eif5/Hsp90aa1/Hsp90ab1/Isy1/Ptges3/Rpl10/Rpl11/Rpl13a/Rpl23a/Rpl24/Rpl38/Rpl5/Rpl6/Rplp0/Rps15/Rps2/Rps25/Rps27/Rps28/Rpsa/Snrpg/Srpk2/Vcp/Ythdc1	SPF	DPT (Q)
	GO:0022618	ribonucleoprotein complex assembly	26/389	7.15e-20	5.68e-17	3.95e-17	Ago2/Eif2s2/Eif3a/Eif5/Hsp90aa1/Hsp90ab1/Isy1/Ptges3/Rpl10/Rpl11/Rpl13a/Rpl23a/Rpl24/Rpl38/Rpl5/Rpl6/Rplp0/Rps15/Rps2/Rps25/Rps27/Rps28/Rpsa/Snrpg/Srpk2/Ythdc1	SPF	DPT (Q)
	GO:0006364	rRNA processing	27/389	1.89e-18	1.25e-15	8.71e-16	Ddx21/Ftsj3/Ncl/Nop9/Npm1/Pa2g4/Rpl10a/Rpl11/Rpl14/Rpl26/Rpl27/Rpl35/Rpl35a/Rpl5/Rpl7/Rpl7a/Rps15/Rps17/Rps21/Rps24/Rps25/Rps27/Rps27rt/Rps28/Rps6/Rps7/Rps8	SPF	DPT (Q)
	GO:0016072	rRNA metabolic process	28/389	1.43e-17	8.14e-15	5.65e-15	Ddx21/Ftsj3/Ncl/Nop9/Npm1/Pa2g4/Rpl10a/Rpl11/Rpl14/Rpl26/Rpl27/Rpl35/Rpl35a/Rpl5/Rpl7/Rpl7a/Rps15/Rps17/Rps21/Rps24/Rps25/Rps27/Rps27rt/Rps28/Rps6/Rps7/Rps8/Top1	SPF	DPT (Q)
	GO:0006417	regulation of translation	30/389	2.46e-14	1.09e-11	7.56e-12	Ago2/Bzw1/Calr/Cnbp/Ddx6/Eef2/Eif1/Eif4g1/Eif4g2/Eif5/Eif5a/Eif5b/Foxo3/Gapdh/Mknk2/Ncl/Npm1/Pa2g4/Pabpc1/Rc3h1/Rgs2/Rpl10/Rpl13a/Rpl26/Rpl38/Rpl5/Rplp1/Rps9/Syncrip/Ybx1	SPF	DPT (Q)
	GO:0042255	ribosome assembly	14/389	8.06e-14	2.67e-11	1.85e-11	Rpl10/Rpl11/Rpl23a/Rpl24/Rpl38/Rpl5/Rpl6/Rplp0/Rps15/Rps2/Rps25/Rps27/Rps28/Rpsa	SPF	DPT (Q)
	GO:2000112	regulation of cellular macromolecule biosynthetic process	32/389	1.45e-13	4.44e-11	3.09e-11	Ago2/Bzw1/Calr/Chp1/Cnbp/Ddx6/Eef2/Eif1/Eif4g1/Eif4g2/Eif5/Eif5a/Eif5b/Foxo3/Gapdh/Klf4/Mknk2/Ncl/Npm1/Pa2g4/Pabpc1/Rc3h1/Rgs2/Rpl10/Rpl13a/Rpl26/Rpl38/Rpl5/Rplp1/Rps9/Syncrip/Ybx1	SPF	DPT (Q)
	GO:0034248	regulation of cellular amide metabolic process	31/389	1.59e-13	4.51e-11	3.13e-11	Ago2/Bzw1/Calr/Cnbp/Ddx6/Eef2/Eif1/Eif4g1/Eif4g2/Eif5/Eif5a/Eif5b/Foxo3/Gapdh/Mknk2/Ncl/Npm1/Pa2g4/Pabpc1/Rc3h1/Rgs2/Rpl10/Rpl13a/Rpl26/Rpl38/Rpl5/Rplp1/Rps9/Rtn4/Syncrip/Ybx1	SPF	DPT (Q)
	GO:0140694	non-membrane-bounded organelle assembly	28/389	3.87e-13	1.03e-10	7.13e-11	Actg1/Cltc/Ddx6/Ezr/G3bp1/Hspa1a/Hspa1b/Mapre1/Npm1/Plec/Prrc2c/Rc3h1/Rpl10/Rpl11/Rpl23a/Rpl24/Rpl38/Rpl5/Rpl6/Rplp0/Rps15/Rps2/Rps23/Rps25/Rps27/Rps28/Rpsa/Smc3	SPF	DPT (Q)
	GO:0006338	chromatin remodeling	26/389	6.3e-13	1.57e-10	1.09e-10	Anp32e/Arid1a/Baz1a/Brd4/Chd2/Chd4/Ddx21/Dek/Gnas/Hdac1/Hmgb1/Jarid2/Kdm5b/Kdm6b/Lmna/Nasp/Npm1/Pak1/Ptma/Set/Setd2/Smarca5/Supt6/Top1/Yy1/Zbtb7a	SPF	DPT (Q)
	GO:0072331	signal transduction by p53 class mediator	17/389	2.28e-11	5.35e-09	3.71e-09	Cdkn1a/Ddit4/Foxo3/Jmy/Npm1/Ppp2r5c/Rbm38/Rpl11/Rpl23/Rpl26/Rpl37/Rpl5/Rps15/Rps20/Rps7/Spred2/Stk11	SPF	DPT (Q)
	GO:0006913	nucleocytoplasmic transport	24/389	7.58e-11	1.59e-08	1.1e-08	Alkbh5/Calr/Cdkn1a/Chp1/Emd/Hsp90ab1/Lmna/Mapk14/Nfkbia/Nop9/Npm1/Nup98/Phip/Ppp2ca/Ran/Rangap1/Rps15/Setd2/Stat3/Supt6/Ubr5/Ythdc1/Ywhae/Zc3h11a	SPF	DPT (Q)
	GO:0051169	nuclear transport	24/389	7.58e-11	1.59e-08	1.1e-08	Alkbh5/Calr/Cdkn1a/Chp1/Emd/Hsp90ab1/Lmna/Mapk14/Nfkbia/Nop9/Npm1/Nup98/Phip/Ppp2ca/Ran/Rangap1/Rps15/Setd2/Stat3/Supt6/Ubr5/Ythdc1/Ywhae/Zc3h11a	SPF	DPT (Q)
	GO:0042692	muscle cell differentiation	27/389	1.16e-10	2.31e-08	1.6e-08	Actg1/Actn1/Ankrd17/Arid1a/Atp2a2/Eif5a/Foxo4/Gpx1/Homer1/Ifrd1/Il4ra/Kdm6b/Lmna/Mapk14/Myh9/Naca/Pak1/Plec/Ptbp1/Rbm38/Rgs2/Sik1/Ski/Spag9/Supt6/Ybx1/Yy1	SPF	DPT (Q)
	GO:1903311	regulation of mRNA metabolic process	22/389	4.45e-10	8.42e-08	5.85e-08	Ago2/Alkbh5/Gtpbp1/Hnrnpa0/Hnrnpab/Malat1/Ncl/Npm1/Nup98/Pabpc1/Ptbp1/Rbm38/Rc3h1/Sap18/Srpk2/Srsf7/Supt6/Syncrip/Tra2a/Ybx1/Ythdc1/Zbtb7a	SPF	DPT (Q)
	GO:0006457	protein folding	16/389	1.31e-09	2.17e-07	1.51e-07	B2m/Calr/Dnajb6/Hsp90aa1/Hsp90ab1/Hsp90b1/Hspa1a/Hspa1b/Hspa5/Hsph1/Nudcd3/P4hb/Pdia3/Ptges3/St13/Unc45a	SPF	DPT (Q)
	GO:0016570	histone modification	26/389	2.37e-09	3.77e-07	2.61e-07	Arid4a/Arid4b/Brd1/Brd4/Chd4/Ddx21/Dek/Ep400/Hdac1/Jarid2/Kdm2b/Kdm5b/Kdm6b/Kmt2e/Lmna/Mettl23/Morf4l2/Msl1/Mtf2/Nsd3/Setd1b/Setd2/Smarca5/Supt6/Ubr5/Usp7	SPF	DPT (Q)
	GO:0000082	G1/S transition of mitotic cell cycle	18/389	2.65e-09	4.06e-07	2.82e-07	Ankrd17/Arid1a/Bach1/Brd4/Camk2b/Cdkn1a/Ctdsp2/Eif4g1/Klf4/Kmt2e/Nasp/Ppp2ca/Ppp2r5c/Rbm38/Rgcc/Rpl17/Rpl26/Rps6	SPF	DPT (Q)
	GO:0002262	myeloid cell homeostasis	17/389	3.3e-09	4.86e-07	3.38e-07	Arid4a/B2m/Brd1/Foxo3/Hmgb1/Itpkb/Klf2/Kmt2e/Mapk14/Prdx1/Rps17/Rps24/Rps6/Stat3/Stat5a/Stat5b/Zbtb7a	SPF	DPT (Q)
	GO:0009895	negative regulation of catabolic process	21/389	3.78e-09	5.37e-07	3.73e-07	Cyp51/Ddit4/Eif4g1/Eif4g2/Hnrnpa0/Hnrnpab/Hsp90ab1/Pabpc1/Pde3b/Rbm38/Rpl11/Rpl23/Rpl5/Rps7/Sdcbp/Smad3/Stat3/Syncrip/Usp7/Usp9x/Ybx1	SPF	DPT (Q)
	GO:1903706	regulation of hemopoiesis	24/389	6.93e-09	8.62e-07	5.99e-07	Arid1a/B2m/Braf/Brd1/Fos/Foxo3/Gnas/Hmgb1/Hsp90aa1/Il4ra/Itpkb/Mapk14/Nfkbia/Nfkbid/Nme2/Prdx2/Rc3h1/Socs1/Stat3/Stat5a/Stat5b/Tob2/Trib1/Zbtb7a	SPF	DPT (Q)
	GO:0050821	protein stabilization	16/389	8.99e-09	1.08e-06	7.52e-07	Calr/Chp1/Gapdh/Hsp90aa1/Hsp90ab1/Npm1/Pim1/Ptges3/Rpl11/Rpl23/Rpl5/Rps7/Rtn4/Smad3/Usp7/Usp9x	SPF	DPT (Q)
	GO:0044843	cell cycle G1/S phase transition	18/389	1.51e-08	1.7e-06	1.18e-06	Ankrd17/Arid1a/Bach1/Brd4/Camk2b/Cdkn1a/Ctdsp2/Eif4g1/Klf4/Kmt2e/Nasp/Ppp2ca/Ppp2r5c/Rbm38/Rgcc/Rpl17/Rpl26/Rps6	SPF	DPT (Q)
	GO:0016311	dephosphorylation	21/389	1.54e-08	1.7e-06	1.18e-06	Calm1/Chp1/Ctdsp2/Dusp2/Gnai2/Hsp90ab1/Hsp90b1/Ppm1g/Ppp1r16b/Ppp2ca/Ppp2r5a/Ppp2r5c/Ppp6r1/Ptbp1/Ptp4a2/Rpl5/Smad3/Ssh2/Stk11/Tns3/Ywhae	SPF	DPT (Q)
	GO:0034504	protein localization to nucleus	20/389	1.64e-08	1.77e-06	1.23e-06	Calr/Cdkn1a/Chp1/Dnajb6/Hsp90ab1/Lmna/Mapk14/Nfkbia/Npm1/Nup98/Phip/Ppp2ca/Ran/Rangap1/Rpl11/Stat3/Stk11/Ubr5/Ywhae/Zbtb7a	SPF	DPT (Q)
	GO:0030217	T cell differentiation	20/389	2.24e-08	2.34e-06	1.63e-06	Arid1a/B2m/Braf/Egr1/Foxo3/Gadd45g/Hmgb1/Hsp90aa1/Il4ra/Itpkb/Lmbr1l/Nfkbid/Prdx2/Rc3h1/Rps6/Socs1/Stat3/Stat5a/Stat5b/Stk11	SPF	DPT (Q)
	GO:0031330	negative regulation of cellular catabolic process	17/389	2.52e-08	2.53e-06	1.76e-06	Eif4g1/Eif4g2/Hnrnpa0/Hnrnpab/Hsp90ab1/Pabpc1/Rbm38/Rpl11/Rpl23/Rpl5/Rps7/Sdcbp/Stat3/Syncrip/Usp7/Usp9x/Ybx1	SPF	DPT (Q)
	GO:1901652	response to peptide	23/389	2.54e-08	2.53e-06	1.76e-06	Atp2a2/Atp2b1/Egr1/Erbin/Foxo4/Gnai2/Grb2/Mapk14/Ncl/Nfkb1/Nfkbia/Nr4a3/Pak1/Pde3b/Phip/Rangap1/Rpl23/Socs1/Socs7/Stat3/Stat5a/Stat5b/Ybx1	SPF	DPT (Q)
	GO:0035303	regulation of dephosphorylation	13/389	4.17e-08	4.04e-06	2.81e-06	Calm1/Chp1/Gnai2/Hsp90ab1/Hsp90b1/Ppp1r16b/Ppp2ca/Ppp2r5a/Ppp6r1/Ptbp1/Rpl5/Smad3/Ywhae	SPF	DPT (Q)
	GO:0098760	response to interleukin-7	6/389	6.19e-08	5.73e-06	3.98e-06	Atp5b/Hmgb1/Hnrnph1/P4hb/Pdia3/Ybx1	SPF	DPT (Q)
	GO:0098761	cellular response to interleukin-7	6/389	6.19e-08	5.73e-06	3.98e-06	Atp5b/Hmgb1/Hnrnph1/P4hb/Pdia3/Ybx1	SPF	DPT (Q)
	GO:0006470	protein dephosphorylation	17/389	6.58e-08	5.95e-06	4.13e-06	Calm1/Ctdsp2/Dusp2/Gnai2/Hsp90ab1/Hsp90b1/Ppm1g/Ppp1r16b/Ppp2ca/Ppp2r5a/Ppp2r5c/Ppp6r1/Ptbp1/Ptp4a2/Ssh2/Stk11/Ywhae	SPF	DPT (Q)
	GO:0007179	transforming growth factor beta receptor signaling pathway	15/389	1.13e-07	9.36e-06	6.5e-06	Arid4a/Arid4b/Fos/Hdac1/Hsp90ab1/Hspa5/Pmepa1/Sdcbp/Ski/Smad3/Spred2/Stat3/Stk11/Usp9x/Zbtb7a	SPF	DPT (Q)
	GO:0040029	epigenetic regulation of gene expression	14/389	1.38e-07	1.03e-05	7.18e-06	Arid4a/Arid4b/Baz1a/Eif1/Gnas/Gpx1/Hdac1/Hmgb1/Jarid2/Klf2/Lmna/Msl1/Smarca5/Ythdc1	SPF	DPT (Q)
	GO:0019827	stem cell population maintenance	15/389	1.65e-07	1.18e-05	8.16e-06	Arid1a/Arid4a/Arid4b/Braf/Ddx6/Foxo3/Gnl3/Hdac1/Kdm2b/Klf4/Mtf2/Ski/Smc3/Srrt/Stat3	SPF	DPT (Q)
	GO:0051098	regulation of binding	21/389	1.97e-07	1.31e-05	9.1e-06	Aplp2/Atp2a2/B2m/Brd4/Calm1/Cdkn1a/Eif4g1/Gzma/Hmgb1/Hsp90ab1/Klf4/Mapre1/Ppp2ca/Ran/Rpl11/Ski/Smad3/Ttbk2/Usp9x/Wapl/Zbtb7a	SPF	DPT (Q)
	GO:0034728	nucleosome organization	11/389	1.99e-07	1.31e-05	9.1e-06	Anp32e/Arid1a/Baz1a/Chd2/Nasp/Npm1/Ptma/Set/Setd2/Smarca5/Supt6	SPF	DPT (Q)
	GO:0030099	myeloid cell differentiation	22/389	2.01e-07	1.31e-05	9.1e-06	Actn1/Arid4a/B2m/Brd1/Fos/Foxo3/Gnas/Hmgb1/Itpkb/Klf2/Kmt2e/Mapk14/Myh9/Nfkbia/Nme2/Rps6/Stat3/Stat5a/Stat5b/Tob2/Trib1/Zbtb7a	SPF	DPT (Q)
	GO:0098727	maintenance of cell number	15/389	2.25e-07	1.41e-05	9.79e-06	Arid1a/Arid4a/Arid4b/Braf/Ddx6/Foxo3/Gnl3/Hdac1/Kdm2b/Klf4/Mtf2/Ski/Smc3/Srrt/Stat3	SPF	DPT (Q)
	GO:0051147	regulation of muscle cell differentiation	13/389	2.27e-07	1.41e-05	9.79e-06	Ankrd17/Eif5a/Foxo4/Mapk14/Naca/Pak1/Ptbp1/Rbm38/Rgs2/Sik1/Supt6/Ybx1/Yy1	SPF	DPT (Q)
	GO:0071375	cellular response to peptide hormone stimulus	17/389	2.68e-07	1.59e-05	1.11e-05	Atp2b1/Foxo4/Gnai2/Grb2/Ncl/Nfkb1/Nr4a3/Pak1/Pde3b/Phip/Rangap1/Socs1/Socs7/Stat3/Stat5a/Stat5b/Ybx1	SPF	DPT (Q)
	GO:0060828	regulation of canonical Wnt signaling pathway	16/389	3.1e-07	1.76e-05	1.22e-05	Egr1/Emd/Foxo3/G3bp1/Hdac1/Lmbr1l/Mapk14/Nfkb1/Rps12/Smad3/Stk11/Tle3/Tle4/Ubr5/Vcp/Wnk1	SPF	DPT (Q)
	GO:2000058	regulation of ubiquitin-dependent protein catabolic process	13/389	4.96e-07	2.62e-05	1.82e-05	Arih1/Hsp90ab1/Hspa1a/Hspa1b/Rpl11/Rpl23/Rpl5/Rps7/Sdcbp/Trib1/Usp7/Usp9x/Vcp	SPF	DPT (Q)
	GO:2000045	regulation of G1/S transition of mitotic cell cycle	13/389	5.68e-07	2.86e-05	1.98e-05	Ankrd17/Arid1a/Cdkn1a/Ctdsp2/Eif4g1/Klf4/Kmt2e/Ppp2ca/Ppp2r5c/Rbm38/Rgcc/Rpl17/Rpl26	SPF	DPT (Q)
	GO:0035304	regulation of protein dephosphorylation	10/389	6.92e-07	3.36e-05	2.33e-05	Calm1/Gnai2/Hsp90ab1/Hsp90b1/Ppp1r16b/Ppp2ca/Ppp2r5a/Ppp6r1/Ptbp1/Ywhae	SPF	DPT (Q)
	GO:0006403	RNA localization	13/389	8.98e-07	4.2e-05	2.92e-05	Alkbh5/Eif5a/Npm1/Nup98/Ran/Setd2/Sidt2/Srsf7/Supt6/Ybx1/Ythdc1/Yy1/Zc3h11a	SPF	DPT (Q)
	GO:0050657	nucleic acid transport	12/389	1.1e-06	4.75e-05	3.3e-05	Alkbh5/Eif5a/Npm1/Nup98/Ran/Setd2/Sidt2/Srsf7/Supt6/Ybx1/Ythdc1/Zc3h11a	SPF	DPT (Q)
	GO:0050658	RNA transport	12/389	1.1e-06	4.75e-05	3.3e-05	Alkbh5/Eif5a/Npm1/Nup98/Ran/Setd2/Sidt2/Srsf7/Supt6/Ybx1/Ythdc1/Zc3h11a	SPF	DPT (Q)
	GO:0043502	regulation of muscle adaptation	10/389	1.11e-06	4.75e-05	3.3e-05	Atp2a2/Foxo3/Jarid2/Klf4/Lmna/Nr4a3/Pak1/Rgs2/Smad3/Yy1	SPF	DPT (Q)
	GO:0060537	muscle tissue development	22/389	1.16e-06	4.86e-05	3.37e-05	Arid1a/Egr1/Emd/Fos/Gpx1/Homer1/Ifrd1/Jarid2/Kdm6b/Lmna/Mapk14/Naca/Nr1d2/Pak1/Pim1/Plec/Rgs2/Sik1/Ski/Smad3/Yy1/Zfand5	SPF	DPT (Q)
	GO:0071559	response to transforming growth factor beta	15/389	1.4e-06	5.69e-05	3.95e-05	Arid4a/Arid4b/Fos/Hdac1/Hsp90ab1/Hspa5/Pmepa1/Sdcbp/Ski/Smad3/Spred2/Stat3/Stk11/Usp9x/Zbtb7a	SPF	DPT (Q)
	GO:0046822	regulation of nucleocytoplasmic transport	11/389	1.82e-06	6.95e-05	4.83e-05	Chp1/Emd/Hsp90ab1/Mapk14/Ppp2ca/Ran/Rangap1/Setd2/Supt6/Ubr5/Ywhae	SPF	DPT (Q)
	GO:1903320	regulation of protein modification by small protein conjugation or removal	15/389	1.89e-06	7.17e-05	4.98e-05	Chp1/Egr1/Gnl3/Hsp90aa1/Hsp90ab1/Hspa5/Npm1/Rpl11/Rpl23/Rpl5/Rps2/Rps7/Trib1/Ubr5/Vcp	SPF	DPT (Q)
	GO:1902806	regulation of cell cycle G1/S phase transition	13/389	2.66e-06	9.11e-05	6.33e-05	Ankrd17/Arid1a/Cdkn1a/Ctdsp2/Eif4g1/Klf4/Kmt2e/Ppp2ca/Ppp2r5c/Rbm38/Rgcc/Rpl17/Rpl26	SPF	DPT (Q)
	GO:1902893	regulation of miRNA transcription	9/389	2.93e-06	9.95e-05	6.91e-05	Egr1/Fos/Foxo3/Gnl3/Klf4/Nfkb1/Smad3/Stat3/Yy1	SPF	DPT (Q)
	GO:1903037	regulation of leukocyte cell-cell adhesion	18/389	3.38e-06	0.000112	7.78e-05	Arid1a/B2m/Foxo3/Hmgb1/Hsp90aa1/Hsph1/Il4ra/Itpkb/Klf4/Lgals1/Nfkbid/Nr4a3/Prdx2/Rc3h1/Socs1/Stat5a/Stat5b/Wnk1	SPF	DPT (Q)
	GO:0061614	miRNA transcription	9/389	3.53e-06	0.000115	8.02e-05	Egr1/Fos/Foxo3/Gnl3/Klf4/Nfkb1/Smad3/Stat3/Yy1	SPF	DPT (Q)
	GO:0051085	chaperone cofactor-dependent protein refolding	6/389	3.82e-06	0.000121	8.38e-05	Hspa1a/Hspa1b/Hspa5/Hsph1/Ptges3/St13	SPF	DPT (Q)
	GO:0070670	response to interleukin-4	6/389	3.82e-06	0.000121	8.38e-05	Hsp90ab1/Hspa5/Impdh2/Rplp0/Rps2/Stat5b	SPF	DPT (Q)
	GO:0007015	actin filament organization	20/389	5.09e-06	0.000159	0.000111	Actg1/Actn1/Baiap2/Braf/Cotl1/Ezr/Grb2/Hsp90b1/Jmy/Marcksl1/Pak1/Plec/Ppfia1/Rgcc/Smad3/Sptan1/Ssh2/Tmsb10/Tpm3/Tpm4	SPF	DPT (Q)
	GO:0006606	protein import into nucleus	12/389	5.41e-06	0.000167	0.000116	Cdkn1a/Chp1/Hsp90ab1/Lmna/Mapk14/Nfkbia/Nup98/Phip/Ppp2ca/Ran/Stat3/Ubr5	SPF	DPT (Q)
	GO:0000056	ribosomal small subunit export from nucleus	4/389	6.33e-06	0.000188	0.00013	Nop9/Npm1/Ran/Rps15	SPF	DPT (Q)
	GO:0071824	protein-DNA complex subunit organization	13/389	6.64e-06	0.000196	0.000136	Anp32e/Arid1a/Baz1a/Chd2/Hmgb1/Nasp/Npm1/Ptma/Rpl23/Set/Setd2/Smarca5/Supt6	SPF	DPT (Q)
	GO:0042176	regulation of protein catabolic process	17/389	7.49e-06	0.000216	0.00015	Arih1/Cyp51/Ezr/Gpx1/Hsp90aa1/Hsp90ab1/Hspa1a/Hspa1b/Odc1/Ppp2ca/Rpl11/Sdcbp/Smad3/Trib1/Usp7/Usp9x/Vcp	SPF	DPT (Q)
	GO:0045787	positive regulation of cell cycle	17/389	8.36e-06	0.000234	0.000163	Ankrd17/Brd4/Calr/Camk2b/Eif4g1/Hmgb1/Kmt2e/Npm1/Nr4a3/Phip/Pim1/Rgcc/Rpl17/Rps15a/Srpk2/Stat5a/Stat5b	SPF	DPT (Q)
	GO:0043500	muscle adaptation	10/389	9.52e-06	0.000256	0.000178	Atp2a2/Foxo3/Jarid2/Klf4/Lmna/Nr4a3/Pak1/Rgs2/Smad3/Yy1	SPF	DPT (Q)
	GO:0070988	demethylation	8/389	1.13e-05	0.000293	0.000203	Alkbh5/Hnrnpab/Kdm2b/Kdm5b/Kdm6b/Syncrip/Usp7/Usp9x	SPF	DPT (Q)
	GO:0009199	ribonucleoside triphosphate metabolic process	14/389	1.14e-05	0.000295	0.000205	Atp5b/Atp5l/Ddit4/Gapdh/Gm3839/Gtpbp1/Impdh2/Nme2/Ran/Stat3/Tpi1/Uck2/Vcp/Zbtb7a	SPF	DPT (Q)
	GO:0007159	leukocyte cell-cell adhesion	18/389	1.37e-05	0.000351	0.000243	Arid1a/B2m/Foxo3/Hmgb1/Hsp90aa1/Hsph1/Il4ra/Itpkb/Klf4/Lgals1/Nfkbid/Nr4a3/Prdx2/Rc3h1/Socs1/Stat5a/Stat5b/Wnk1	SPF	DPT (Q)
	GO:0051348	negative regulation of transferase activity	14/389	1.42e-05	0.000362	0.000251	Cdkn1a/Chp1/Gadd45b/Gadd45g/Npm1/Plec/Ppp2r5a/Rgs2/Rpl11/Rpl23/Rpl5/Rps7/Trib1/Wnk1	SPF	DPT (Q)
	GO:1901535	regulation of DNA demethylation	4/389	1.46e-05	0.00037	0.000257	Hnrnpab/Syncrip/Usp7/Usp9x	SPF	DPT (Q)
	GO:0048511	rhythmic process	15/389	1.95e-05	0.00047	0.000326	Crem/Egr1/Foxo3/Hdac1/Impdh2/Kdm5b/Nfkb2/Nr1d1/Nr1d2/Sik1/Stat5a/Stat5b/Top1/Usp7/Usp9x	SPF	DPT (Q)
	GO:0006977	DNA damage response, signal transduction by p53 class mediator resulting in cell cycle arrest	4/389	2.09e-05	0.000494	0.000343	Cdkn1a/Ppp2r5c/Rbm38/Rpl26	SPF	DPT (Q)
	GO:0046777	protein autophosphorylation	13/389	2.6e-05	0.00059	0.00041	Brd4/Calm1/Camk2b/Chp1/Mapk14/Mknk2/Nme2/Pak1/Pim1/Ppp2ca/Sik1/Stk11/Wnk1	SPF	DPT (Q)
	GO:0072593	reactive oxygen species metabolic process	13/389	3.08e-05	0.000689	0.000478	Arf4/Cdkn1a/Ddit4/Eef1a1/Eif5a/Foxo3/Gnai2/Gpx1/Grb2/Mapk14/Prdx1/Prdx2/Stat3	SPF	DPT (Q)
	GO:0050870	positive regulation of T cell activation	13/389	3.21e-05	0.000713	0.000495	Arid1a/B2m/Foxo3/Hmgb1/Hsp90aa1/Hsph1/Il4ra/Itpkb/Lgals1/Nfkbid/Socs1/Stat5a/Stat5b	SPF	DPT (Q)
	GO:1900151	regulation of nuclear-transcribed mRNA catabolic process, deadenylation-dependent decay	5/389	3.26e-05	0.000713	0.000495	Ago2/Pabpc1/Rc3h1/Syncrip/Ybx1	SPF	DPT (Q)
	GO:0071353	cellular response to interleukin-4	5/389	4.62e-05	0.000962	0.000668	Hsp90ab1/Hspa5/Impdh2/Rplp0/Rps2	SPF	DPT (Q)
	GO:0001909	leukocyte mediated cytotoxicity	11/227	1.06e-07	0.000319	0.000257	Arrb2/Coro1a/Cx3cr1/Gimap3/H2-D1/Il7r/Klrb1c/Nkg7/Prf1/Ptpn6/Raet1e	GF	Icam1+ NK
	GO:0007015	actin filament organization	16/227	8.27e-07	0.000713	0.000573	Actr3/Add1/Add3/Capg/Coro1a/Coro1b/Evl/Lcp1/Myo1f/Myo1g/Pcdh15/Pfn1/Prkcq/S100a10/Tmsb4x/Wipf1	GF	Icam1+ NK
	GO:0002683	negative regulation of immune system process	16/227	9.52e-07	0.000713	0.000573	Arrb2/Banf1/Cnn2/Cx3cr1/Dtx1/Dusp1/Gimap3/Ifi204/Il7r/Nlrc3/Nme1/Parp3/Ptpn6/Sla2/Spn/Tbc1d10c	GF	Icam1+ NK
	GO:0007159	leukocyte cell-cell adhesion	15/227	1.01e-06	0.000713	0.000573	Coro1a/Cx3cr1/Dtx1/Gimap3/Il2rg/Il7r/Itgb7/Lck/Prkcq/Ptpn6/Rasal3/Sell/Selplg/Spn/Tespa1	GF	Icam1+ NK
	GO:0032970	regulation of actin filament-based process	15/227	1.18e-06	0.000713	0.000573	Actr3/Add1/Add3/Arhgdib/Capg/Cnn2/Coro1a/Coro1b/Evl/Myo1f/Pfn1/Prkcq/S100a10/Sri/Tmsb4x	GF	Icam1+ NK
	GO:0002181	cytoplasmic translation	27/299	4.75e-26	1.8e-22	1.19e-22	Cpeb2/Eif4a1/Etf1/Fau/Pabpc1/Rpl27/Rpl27a/Rpl30/Rpl34/Rpl36/Rpl38/Rpl39/Rpl41/Rpl7/Rpl9-ps6/Rplp2/Rps10/Rps17/Rps18/Rps23/Rps25/Rps28/Rps29/Rps7/Rps8/Slbp/Uba52	SPF	Icam1+ NK
	GO:0006338	chromatin remodeling	27/299	1.4e-16	2.65e-13	1.75e-13	Baz1a/Brd2/Chd2/Chd4/Chd7/Ddx21/Dek/Eomes/H3f3b/Hdac1/Jarid2/Kdm5b/Lmna/Mthfr/Nasp/Npm1/Nr3c1/Rsf1/Setd2/Sf3b1/Sirt1/Smarca5/Spty2d1/Top1/Ubr2/Yy1/Zbtb1	SPF	Icam1+ NK
	GO:0022613	ribonucleoprotein complex biogenesis	24/299	1.51e-11	1.91e-08	1.26e-08	Ago2/Bysl/Chd7/Ddx21/Glul/Hsp90aa1/Luc7l/Ncl/Nop2/Nop56/Nop9/Npm1/Rpl27/Rpl38/Rpl7/Rps17/Rps25/Rps27rt/Rps28/Rps7/Rps8/Sf3b1/Snrpg/Ythdc1	SPF	Icam1+ NK
	GO:0016570	histone modification	25/299	4.55e-11	4.3e-08	2.84e-08	Arid4a/Arid4b/Chd4/Crebbp/Ddx21/Dek/Eomes/Ep400/Hdac1/Jarid2/Kdm2b/Kdm5b/Kmt2e/Lmna/Mthfr/Nsd3/Rybp/Setd2/Sf3b1/Sirt1/Smarca5/Tgfb1/Ubr2/Usp7/Wac	SPF	Icam1+ NK
	GO:1903311	regulation of mRNA metabolic process	20/299	1.51e-10	1.15e-07	7.58e-08	Ago2/Alkbh5/Fxr1/Hnrnpa0/Hnrnpab/Malat1/Mapkapk2/Ncl/Npm1/Nup98/Pabpc1/Rbm25/Rbm38/Sap18/Son/Tra2a/Tra2b/Ythdc1/Zc3hav1/Zfp36l2	SPF	Icam1+ NK
	GO:0031396	regulation of protein ubiquitination	16/299	1.23e-09	6.64e-07	4.38e-07	Cblb/Chp1/Dnaja1/Fbxo33/Hsp90aa1/Hspa5/Isg15/Npm1/Rassf1/Rps7/Smad7/Sqstm1/Tgfbr1/Topors/Ubb/Ube2s	SPF	Icam1+ NK
	GO:0042026	protein refolding	7/299	3.49e-09	1.32e-06	8.72e-07	Dnaja1/Hsp90aa1/Hspa1a/Hspa1b/Hspa2/Hspa5/Hspd1	SPF	Icam1+ NK
	GO:0040029	epigenetic regulation of gene expression	14/299	5.17e-09	1.78e-06	1.18e-06	Arid4a/Arid4b/Baz1a/Cggbp1/Gpx1/H3f3b/Hdac1/Jarid2/Lmna/Nr3c1/Sirt1/Smarca5/Ubr2/Ythdc1	SPF	Icam1+ NK
	GO:0042176	regulation of protein catabolic process	19/299	6.67e-09	2.1e-06	1.39e-06	Arih1/Azin1/Cblb/Csnk1d/Ezr/Gpx1/Hsp90aa1/Hspa1a/Hspa1b/Odc1/Ppp2ca/Rnf19b/Rybp/Smad7/Tiparp/Ubb/Usp7/Vgll4/Wac	SPF	Icam1+ NK
	GO:0016072	rRNA metabolic process	16/299	1.1e-08	2.32e-06	1.53e-06	Bysl/Chd7/Ddx21/Ncl/Nop2/Nop9/Npm1/Rpl27/Rpl7/Rps17/Rps25/Rps27rt/Rps28/Rps7/Rps8/Top1	SPF	Icam1+ NK
	GO:0032479	regulation of type I interferon production	11/299	1.53e-08	3.05e-06	2.02e-06	Crebbp/G3bp1/Gapdh/Hsp90aa1/Hspd1/Irf8/Isg15/Rel/Setd2/Yy1/Zc3hav1	SPF	Icam1+ NK
	GO:0032606	type I interferon production	11/299	2.48e-08	4.48e-06	2.96e-06	Crebbp/G3bp1/Gapdh/Hsp90aa1/Hspd1/Irf8/Isg15/Rel/Setd2/Yy1/Zc3hav1	SPF	Icam1+ NK
	GO:0097193	intrinsic apoptotic signaling pathway	17/299	2.96e-08	5.1e-06	3.37e-06	Bcl2a1a/Bcl2a1b/Bcl2l11/Bclaf1/Casp3/Cdkn1a/Dnaja1/Gpx1/Hdac1/Jmy/Pnp/Rps7/Sirt1/Skil/Slc9a3r1/Topors/Ubb	SPF	Icam1+ NK
	GO:0071559	response to transforming growth factor beta	15/299	4.9e-08	8.06e-06	5.33e-06	Arid4a/Arid4b/Crebbp/Hdac1/Hspa5/Nr3c1/Pmepa1/Runx3/Sirt1/Skil/Smad7/Stat3/Tgfb1/Tgfbr1/Zfp36l2	SPF	Icam1+ NK
	GO:0060537	muscle tissue development	21/299	5.78e-08	9.07e-06	5.99e-06	Cacybp/Chd7/Eomes/Gpx1/Homer1/Ifrd1/Jarid2/Lmna/Luc7l/Nr3c1/Rbpj/Rgs2/Sirt1/Skil/Smad7/Tgfb1/Tgfbr1/Tiparp/Vgll4/Yy1/Zfand5	SPF	Icam1+ NK
	GO:0008213	protein alkylation	14/299	6.47e-08	9.07e-06	5.99e-06	Arid4a/Arid4b/Crebbp/Etf1/Ilf3/Jarid2/Kmt2e/Lmna/Mthfr/Nsd3/Rab6a/Setd2/Sirt1/Smarca5	SPF	Icam1+ NK
	GO:0006913	nucleocytoplasmic transport	17/299	1.5e-07	1.83e-05	1.21e-05	Alkbh5/Cdkn1a/Chp1/Lmna/Nop9/Npm1/Nup98/Phax/Ppp2ca/Rangap1/Setd2/Sqstm1/Stat3/Tgfb1/Ythdc1/Ywhae/Zc3h11a	SPF	Icam1+ NK
	GO:0051169	nuclear transport	17/299	1.5e-07	1.83e-05	1.21e-05	Alkbh5/Cdkn1a/Chp1/Lmna/Nop9/Npm1/Nup98/Phax/Ppp2ca/Rangap1/Setd2/Sqstm1/Stat3/Tgfb1/Ythdc1/Ywhae/Zc3h11a	SPF	Icam1+ NK
	GO:0034728	nucleosome organization	10/299	1.58e-07	1.87e-05	1.24e-05	Baz1a/Brd2/Chd2/H3f3b/Nasp/Npm1/Rsf1/Setd2/Smarca5/Spty2d1	SPF	Icam1+ NK
	GO:2001233	regulation of apoptotic signaling pathway	18/299	2.36e-07	2.63e-05	1.74e-05	Bcl2l11/Bclaf1/Camk2b/Cdk11b/Dnaja1/Gpx1/Hdac1/Icam1/Lmna/Nr4a2/Rps7/Runx3/Sirt1/Skil/Slc9a3r1/Tgfbr1/Tnfrsf12a/Ubb	SPF	Icam1+ NK
	GO:0071560	cellular response to transforming growth factor beta stimulus	14/299	2.62e-07	2.83e-05	1.87e-05	Arid4a/Arid4b/Crebbp/Hdac1/Hspa5/Nr3c1/Pmepa1/Sirt1/Skil/Smad7/Stat3/Tgfb1/Tgfbr1/Zfp36l2	SPF	Icam1+ NK
	GO:0043502	regulation of muscle adaptation	9/299	1.08e-06	9.2e-05	6.08e-05	Atp2b4/Jarid2/Klf4/Lmna/Nr3c1/Nr4a3/Rgs2/Sirt1/Yy1	SPF	Icam1+ NK
	GO:0006334	nucleosome assembly	8/299	1.09e-06	9.2e-05	6.08e-05	Baz1a/Brd2/H3f3b/Nasp/Npm1/Rsf1/Smarca5/Spty2d1	SPF	Icam1+ NK
	GO:0010611	regulation of cardiac muscle hypertrophy	8/299	1.09e-06	9.2e-05	6.08e-05	Atp2b4/Jarid2/Lmna/Nr3c1/Nr4a3/Rgs2/Sirt1/Yy1	SPF	Icam1+ NK
	GO:0031330	negative regulation of cellular catabolic process	13/299	1.22e-06	0.0001	6.63e-05	Atp2b4/Herc1/Hnrnpa0/Hnrnpab/Mapkapk2/Pabpc1/Phax/Rbm38/Rps7/Rybp/Stat3/Usp7/Wac	SPF	Icam1+ NK
	GO:0044772	mitotic cell cycle phase transition	18/299	1.29e-06	0.000104	6.85e-05	Ankrd17/Calm2/Camk2b/Cdkn1a/Cks2/Crebbp/Hspa2/Klf4/Kmt2e/Mad2l1bp/Nasp/Ppp2ca/Rbm38/Rgcc/Tgfb1/Ube2s/Wac/Zfp36l2	SPF	Icam1+ NK
	GO:0034504	protein localization to nucleus	15/299	1.42e-06	0.000108	7.16e-05	Cdkn1a/Chp1/Dnajb6/Glul/Lmna/Npm1/Nup98/Ppp2ca/Rangap1/Sirt1/Sqstm1/Stat3/Tgfb1/Topors/Ywhae	SPF	Icam1+ NK
	GO:1903037	regulation of leukocyte cell-cell adhesion	16/299	1.87e-06	0.000129	8.51e-05	Casp3/Cblb/Ccl5/Hsp90aa1/Hspd1/Hsph1/Icam1/Itpkb/Klf4/Nfat5/Nr4a3/Pnp/Runx3/Smad7/Tgfb1/Zbtb1	SPF	Icam1+ NK
	GO:0019827	stem cell population maintenance	12/299	1.94e-06	0.000131	8.68e-05	Arid4a/Arid4b/Braf/Crebbp/Ddx6/Eomes/Hdac1/Kdm2b/Klf4/Rbpj/Stat3/Zfp36l2	SPF	Icam1+ NK
	GO:0006401	RNA catabolic process	14/299	2.35e-06	0.000147	9.71e-05	Ago2/Alkbh5/Etf1/Fxr1/Hnrnpa0/Hnrnpab/Mapkapk2/Npm1/Pabpc1/Phax/Rbm38/Rnaset2a/Zc3hav1/Zfp36l2	SPF	Icam1+ NK
	GO:0030098	lymphocyte differentiation	18/299	2.37e-06	0.000147	9.71e-05	Braf/Chd7/Eomes/Fnip1/Hsp90aa1/Irf8/Itpkb/Lmbr1l/Pnp/Rbpj/Runx3/Smad7/Stat3/Tgfb1/Tnfrsf9/Yy1/Zbtb1/Zfp36l2	SPF	Icam1+ NK
	GO:0055021	regulation of cardiac muscle tissue growth	8/299	2.38e-06	0.000147	9.71e-05	Jarid2/Nr3c1/Rbpj/Rgs2/Sirt1/Tgfbr1/Vgll4/Yy1	SPF	Icam1+ NK
	GO:0140694	non-membrane-bounded organelle assembly	16/299	2.46e-06	0.000147	9.72e-05	Actg1/Cltc/Csnk1d/Ddx6/Ezr/G3bp1/G3bp2/Hspa1a/Hspa1b/Nop2/Npm1/Prrc2c/Rpl38/Rps23/Rps25/Rps28	SPF	Icam1+ NK
	GO:0098727	maintenance of cell number	12/299	2.49e-06	0.000147	9.72e-05	Arid4a/Arid4b/Braf/Crebbp/Ddx6/Eomes/Hdac1/Kdm2b/Klf4/Rbpj/Stat3/Zfp36l2	SPF	Icam1+ NK
	GO:0032259	methylation	16/299	2.72e-06	0.000159	0.000105	Arid4a/Arid4b/Crebbp/Eomes/Etf1/Ilf3/Jarid2/Kmt2e/Lmna/Mthfr/Nop2/Nsd3/Rab6a/Setd2/Sirt1/Smarca5	SPF	Icam1+ NK
	GO:0071826	ribonucleoprotein complex subunit organization	11/299	2.99e-06	0.000172	0.000113	Ago2/Hsp90aa1/Luc7l/Nop2/Rpl38/Rps25/Rps28/Sf3b1/Snrpg/Tfip11/Ythdc1	SPF	Icam1+ NK
	GO:0044843	cell cycle G1/S phase transition	13/299	3.13e-06	0.000176	0.000117	Ankrd17/Atp2b4/Camk2b/Cdkn1a/Crebbp/Klf4/Kmt2e/Nasp/Ppp2ca/Rassf1/Rbm38/Rgcc/Wac	SPF	Icam1+ NK
	GO:1903050	regulation of proteolysis involved in protein catabolic process	12/299	3.32e-06	0.000182	0.00012	Arih1/Csnk1d/Gpx1/Hspa1a/Hspa1b/Rnf19b/Rps7/Rybp/Smad7/Ubb/Usp7/Wac	SPF	Icam1+ NK
	GO:0051090	regulation of DNA-binding transcription factor activity	17/299	3.47e-06	0.000187	0.000124	Bhlhe40/Chp1/Crebbp/Eomes/Erbin/Icam1/Ifrd1/Jmy/Klf4/Med13/Npm1/Rgcc/Sirt1/Smad7/Stat3/Tgfb1/Usp7	SPF	Icam1+ NK
	GO:0060324	face development	7/299	3.95e-06	0.000205	0.000135	Ankrd11/Braf/Chd7/Crebbp/Tgfb1/Tiparp/Zfand5	SPF	Icam1+ NK
	GO:0016032	viral process	15/299	5.03e-06	0.000248	0.000164	Bcl2l11/Ccl5/Crebbp/Ddx6/Etf1/Hdac1/Icam1/Ilf3/Isg15/Pabpc1/Rab1a/Rab43/Rsf1/Slc3a2/Zc3hav1	SPF	Icam1+ NK
	GO:0070997	neuron death	17/299	5.28e-06	0.000253	0.000167	Bcl2l11/Braf/Casp3/Ccl5/Chp1/Gapdh/Gpx1/Hspd1/Hsph1/Kdm2b/Npm1/Nr3c1/Nr4a2/Nr4a3/Sirt1/Stat3/Ubb	SPF	Icam1+ NK
	GO:0010563	negative regulation of phosphorus metabolic process	17/299	5.76e-06	0.00026	0.000171	Casp3/Cblb/Cdkn1a/Chp1/Dnaja1/Dynll1/Hspa4/Iqgap1/Npm1/Pmepa1/Ppp2ca/Rgs2/Sirt1/Smad7/Stat3/Tgfb1/Ywhae	SPF	Icam1+ NK
	GO:0045936	negative regulation of phosphate metabolic process	17/299	5.76e-06	0.00026	0.000171	Casp3/Cblb/Cdkn1a/Chp1/Dnaja1/Dynll1/Hspa4/Iqgap1/Npm1/Pmepa1/Ppp2ca/Rgs2/Sirt1/Smad7/Stat3/Tgfb1/Ywhae	SPF	Icam1+ NK
	GO:1902806	regulation of cell cycle G1/S phase transition	11/299	6.46e-06	0.000281	0.000186	Ankrd17/Atp2b4/Cdkn1a/Crebbp/Klf4/Kmt2e/Ppp2ca/Rassf1/Rbm38/Rgcc/Wac	SPF	Icam1+ NK
	GO:0061082	myeloid leukocyte cytokine production	7/299	6.62e-06	0.000285	0.000188	Ddx21/Litaf/Mapkapk2/Nr4a3/Sirt1/Tgfb1/Ube2j1	SPF	Icam1+ NK
	GO:0007159	leukocyte cell-cell adhesion	16/299	6.88e-06	0.000293	0.000193	Casp3/Cblb/Ccl5/Hsp90aa1/Hspd1/Hsph1/Icam1/Itpkb/Klf4/Nfat5/Nr4a3/Pnp/Runx3/Smad7/Tgfb1/Zbtb1	SPF	Icam1+ NK
	GO:0043500	muscle adaptation	9/299	7.74e-06	0.000322	0.000213	Atp2b4/Jarid2/Klf4/Lmna/Nr3c1/Nr4a3/Rgs2/Sirt1/Yy1	SPF	Icam1+ NK
	GO:0009895	negative regulation of catabolic process	14/299	8.08e-06	0.000329	0.000217	Atp2b4/Azin1/Herc1/Hnrnpa0/Hnrnpab/Mapkapk2/Pabpc1/Phax/Rbm38/Rps7/Rybp/Stat3/Usp7/Wac	SPF	Icam1+ NK
	GO:0010761	fibroblast migration	7/299	8.84e-06	0.000345	0.000228	Braf/Gna13/Iqgap1/Pip5k1a/Slc9a3r1/Tgfb1/Zfand5	SPF	Icam1+ NK
	GO:0034063	stress granule assembly	5/299	9.2e-06	0.000352	0.000232	Ddx6/G3bp1/G3bp2/Prrc2c/Rps23	SPF	Icam1+ NK
	GO:2000112	regulation of cellular macromolecule biosynthetic process	17/299	1.29e-05	0.000469	0.00031	Ago2/Chp1/Cpeb2/Ddx6/Eif5b/Etf1/Fxr1/Gapdh/Ilf3/Klf4/Mknk2/Ncl/Npm1/Pabpc1/Rgs2/Rpl38/Zfp36l2	SPF	Icam1+ NK
	GO:0022618	ribonucleoprotein complex assembly	10/299	1.31e-05	0.000471	0.000311	Ago2/Hsp90aa1/Luc7l/Nop2/Rpl38/Rps25/Rps28/Sf3b1/Snrpg/Ythdc1	SPF	Icam1+ NK
	GO:0046700	heterocycle catabolic process	16/299	1.43e-05	0.000506	0.000334	Ago2/Alkbh5/Casp3/Etf1/Fxr1/Hnrnpa0/Hnrnpab/Mapkapk2/Npm1/Pabpc1/Phax/Pnp/Rbm38/Rnaset2a/Zc3hav1/Zfp36l2	SPF	Icam1+ NK
	GO:0007492	endoderm development	7/299	1.52e-05	0.000527	0.000348	Ankrd17/Dusp2/Dusp5/Eomes/Hdac1/Setd2/Tgfb1	SPF	Icam1+ NK
	GO:0003300	cardiac muscle hypertrophy	8/299	1.59e-05	0.000547	0.000361	Atp2b4/Jarid2/Lmna/Nr3c1/Nr4a3/Rgs2/Sirt1/Yy1	SPF	Icam1+ NK
	GO:0006403	RNA localization	10/299	1.68e-05	0.000567	0.000375	Alkbh5/G3bp2/Npm1/Nup98/Phax/Setd2/Slbp/Ythdc1/Yy1/Zc3h11a	SPF	Icam1+ NK
	GO:0006417	regulation of translation	15/299	1.73e-05	0.000572	0.000378	Ago2/Cpeb2/Ddx6/Eif5b/Etf1/Fxr1/Gapdh/Ilf3/Mknk2/Ncl/Npm1/Pabpc1/Rgs2/Rpl38/Zfp36l2	SPF	Icam1+ NK
	GO:0044270	cellular nitrogen compound catabolic process	16/299	1.74e-05	0.000572	0.000378	Ago2/Alkbh5/Casp3/Etf1/Fxr1/Hnrnpa0/Hnrnpab/Mapkapk2/Npm1/Pabpc1/Phax/Pnp/Rbm38/Rnaset2a/Zc3hav1/Zfp36l2	SPF	Icam1+ NK
	GO:0051085	chaperone cofactor-dependent protein refolding	5/299	1.82e-05	0.00058	0.000383	Hspa1a/Hspa1b/Hspa2/Hspa5/Hsph1	SPF	Icam1+ NK
	GO:1901214	regulation of neuron death	15/299	2e-05	0.000632	0.000417	Bcl2l11/Braf/Casp3/Ccl5/Chp1/Hspd1/Hsph1/Kdm2b/Npm1/Nr3c1/Nr4a2/Nr4a3/Sirt1/Stat3/Ubb	SPF	Icam1+ NK
	GO:0042692	muscle cell differentiation	16/299	2.05e-05	0.000635	0.000419	Actg1/Ankrd17/Cacybp/Gpx1/H3f3b/Homer1/Ifrd1/Lmna/Nr3c1/Rbm38/Rbpj/Rgs2/Sirt1/Spag9/Tgfb1/Yy1	SPF	Icam1+ NK
	GO:0034248	regulation of cellular amide metabolic process	16/299	2.28e-05	0.000689	0.000455	Ago2/Casp3/Cpeb2/Ddx6/Eif5b/Etf1/Fxr1/Gapdh/Ilf3/Mknk2/Ncl/Npm1/Pabpc1/Rgs2/Rpl38/Zfp36l2	SPF	Icam1+ NK
	GO:0033002	muscle cell proliferation	12/299	2.35e-05	0.000689	0.000455	Ccl5/Cdkn1a/Gna13/Jarid2/Klf4/Nr4a3/Rbpj/Sirt1/Stat3/Tgfb1/Tgfbr1/Vgll4	SPF	Icam1+ NK
	GO:2000108	positive regulation of leukocyte apoptotic process	5/299	2.48e-05	0.000698	0.000461	Bcl2l11/Ccl5/Fnip1/Nr4a3/Sirt1	SPF	Icam1+ NK
	GO:0071887	leukocyte apoptotic process	9/299	2.48e-05	0.000698	0.000461	Bcl2a1a/Bcl2l11/Ccl5/Fnip1/Itpkb/Lmbr1l/Nr4a3/Pnp/Sirt1	SPF	Icam1+ NK
	GO:0031647	regulation of protein stability	13/299	2.49e-05	0.000698	0.000461	Casp3/Chp1/Crebbp/Gapdh/Hsp90aa1/Hspd1/Lmna/Npm1/Rassf1/Rps7/Sirt1/Smad7/Usp7	SPF	Icam1+ NK
	GO:0019439	aromatic compound catabolic process	16/299	2.6e-05	0.000724	0.000478	Ago2/Alkbh5/Casp3/Etf1/Fxr1/Hnrnpa0/Hnrnpab/Mapkapk2/Npm1/Pabpc1/Phax/Pnp/Rbm38/Rnaset2a/Zc3hav1/Zfp36l2	SPF	Icam1+ NK
	GO:0009411	response to UV	9/299	2.91e-05	0.000803	0.00053	Casp3/Cdkn1a/Crebbp/Gpx1/Npm1/Pcna/Sirt1/Yy1/Zbtb1	SPF	Icam1+ NK
	GO:0050657	nucleic acid transport	9/299	3.07e-05	0.000812	0.000537	Alkbh5/G3bp2/Npm1/Nup98/Phax/Setd2/Slbp/Ythdc1/Zc3h11a	SPF	Icam1+ NK
	GO:0050658	RNA transport	9/299	3.07e-05	0.000812	0.000537	Alkbh5/G3bp2/Npm1/Nup98/Phax/Setd2/Slbp/Ythdc1/Zc3h11a	SPF	Icam1+ NK
	GO:0046631	alpha-beta T cell activation	10/299	3.23e-05	0.000831	0.000549	Braf/Cblb/Eomes/Hsph1/Itpkb/Pnp/Runx3/Smad7/Stat3/Tgfb1	SPF	Icam1+ NK
	GO:0007517	muscle organ development	14/299	3.63e-05	0.000894	0.000591	Chd2/Chd7/Eomes/Fxr1/Gpx1/Homer1/Lmna/Luc7l/Rbpj/Sirt1/Skil/Smad7/Tgfb1/Tgfbr1	SPF	Icam1+ NK
	GO:0031507	heterochromatin formation	7/299	3.91e-05	0.000937	0.000619	Baz1a/H3f3b/Hdac1/Lmna/Sirt1/Smarca5/Ubr2	SPF	Icam1+ NK
	GO:0050863	regulation of T cell activation	27/315	1.47e-14	2.88e-11	2.03e-11	Btla/Cd47/Cd5/Cd6/Clec2i/Egr3/Gimap3/Gimap5/Il2rg/Il7r/Irf1/Jak3/Lat/Lck/Malt1/Nfkbid/Pbrm1/Ppp3ca/Prkcq/Rac2/Rasal3/Rasgrp1/Slfn1/Tcf7/Tespa1/Thy1/Tspan32	GF	Cd4 & Cd8 SP
	GO:0007159	leukocyte cell-cell adhesion	28/315	1.53e-14	2.88e-11	2.03e-11	Btla/Cd47/Cd5/Cd6/Egr3/Gimap3/Gimap5/Il2rg/Il7r/Irf1/Itga4/Itgb7/Jak3/Lck/Malt1/Nfkbid/Pbrm1/Ppp3ca/Prkcq/Rac2/Rasal3/Rasgrp1/Sell/Skap1/Slfn1/Tespa1/Thy1/Tspan32	GF	Cd4 & Cd8 SP
	GO:0030217	T cell differentiation	25/315	2.87e-14	3.61e-11	2.55e-11	Batf/Bcl11b/Bcl2/Cd3d/Cd3g/Cd8a/Egr1/Egr3/Gimap1/Gimap3/Gimap5/Gpr183/Ikzf1/Il2rg/Il7r/Irf1/Irf4/Jak3/Lck/Malt1/Nfkbid/Pbrm1/Rasgrp1/Tcf7/Tespa1	GF	Cd4 & Cd8 SP
	GO:0022407	regulation of cell-cell adhesion	29/315	2.62e-13	1.97e-10	1.39e-10	Btla/Cd47/Cd5/Cd6/Egr3/Gimap3/Gimap5/Il2rg/Il7r/Irf1/Itga4/Jak3/Lck/Magi2/Malt1/Nfkbid/Pbrm1/Plaur/Ppp3ca/Prkcq/Prkg1/Rasal3/Rasgrp1/Skap1/Slfn1/Tespa1/Thy1/Tnfaip3/Tspan32	GF	Cd4 & Cd8 SP
	GO:0098742	cell-cell adhesion via plasma-membrane adhesion molecules	19/315	3.76e-12	1.5e-09	1.06e-09	Cd6/Cdh13/Cdh18/Cntn5/Dab1/Gpc6/Grid2/Itga4/Lrrc4c/Magi2/Nlgn1/Nrg1/Nrxn1/Pcdh15/Ptprd/Ptprt/Sell/Tenm2/Tnfaip3	GF	Cd4 & Cd8 SP
	GO:0050870	positive regulation of T cell activation	20/315	3.98e-12	1.5e-09	1.06e-09	Cd47/Cd5/Cd6/Egr3/Gimap3/Gimap5/Il2rg/Il7r/Irf1/Jak3/Lck/Malt1/Nfkbid/Pbrm1/Ppp3ca/Prkcq/Rasal3/Rasgrp1/Tespa1/Thy1	GF	Cd4 & Cd8 SP
	GO:0002819	regulation of adaptive immune response	19/315	2.05e-11	7.02e-09	4.96e-09	Adcy7/Cd226/Cd48/Csmd3/Gimap3/Gimap5/H2-D1/H2-K1/H2-Q4/H2-T23/Il7r/Irf1/Jak3/Malt1/Nfkbid/Parp3/Prkcq/Skap1/Tnfaip3	GF	Cd4 & Cd8 SP
	GO:0046631	alpha-beta T cell activation	17/315	4.03e-11	1.26e-08	8.93e-09	Batf/Bcl11b/Bcl2/Btla/Gimap1/Gimap3/Gimap5/Gpr183/Il2rg/Irf1/Irf4/Jak3/Malt1/Nfkbid/Prkcq/Rasal3/Tcf7	GF	Cd4 & Cd8 SP
	GO:0002697	regulation of immune effector process	23/315	2e-09	5.23e-07	3.69e-07	Acp5/Arrb2/Cd226/Cd47/Cd84/Cd96/Csmd3/Dnajb9/Gimap3/Gimap5/H2-D1/H2-K1/H2-Q4/H2-T23/Il7r/Irf1/Jak3/Malt1/Nfkbid/Parp3/Rac2/Rasgrp1/Tnfaip3	GF	Cd4 & Cd8 SP
	GO:0002683	negative regulation of immune system process	23/315	2.08e-09	5.23e-07	3.69e-07	Acp5/Arrb2/Btla/Cd47/Cd84/Cd96/Clec2i/Csmd3/Dusp1/Gimap3/Gimap5/Ifi204/Il7r/Irf1/Jak3/Nfkbid/Parp3/Slfn1/Tbc1d10c/Thy1/Tnfaip3/Tsc22d3/Tspan32	GF	Cd4 & Cd8 SP
	GO:0051251	positive regulation of lymphocyte activation	22/315	1.05e-08	2.2e-06	1.55e-06	Bcl2/Cd47/Cd5/Cd6/Egr3/Gimap3/Gimap5/Gpr183/Il2rg/Il7r/Irf1/Jak3/Lck/Malt1/Nfkbid/Pbrm1/Ppp3ca/Prkcq/Rasal3/Rasgrp1/Tespa1/Thy1	GF	Cd4 & Cd8 SP
	GO:1902107	positive regulation of leukocyte differentiation	15/315	1.19e-08	2.23e-06	1.58e-06	Egr3/Fos/Gimap3/Gimap5/Ikzf1/Il2rg/Il7r/Irf1/Lck/Malt1/Nfkbid/Pbrm1/Ppp3ca/Rasgrp1/Tespa1	GF	Cd4 & Cd8 SP
	GO:1903708	positive regulation of hemopoiesis	15/315	1.19e-08	2.23e-06	1.58e-06	Egr3/Fos/Gimap3/Gimap5/Ikzf1/Il2rg/Il7r/Irf1/Lck/Malt1/Nfkbid/Pbrm1/Ppp3ca/Rasgrp1/Tespa1	GF	Cd4 & Cd8 SP
	GO:0070661	leukocyte proliferation	19/315	5.38e-08	7.41e-06	5.23e-06	Bcl2/Btla/Cd6/Clec2i/Cxcr4/Gpr183/Il7r/Irf1/Jak3/Junb/Malt1/Ppp3ca/Prkcq/Rac2/Rasal3/Rasgrp1/Slfn1/St6gal1/Tspan32	GF	Cd4 & Cd8 SP
	GO:0070232	regulation of T cell apoptotic process	8/315	5.51e-08	7.41e-06	5.23e-06	Bbc3/Bcl11b/Bcl2/Il7r/Jak3/Nfkbid/Prkcq/Tsc22d3	GF	Cd4 & Cd8 SP
	GO:0099560	synaptic membrane adhesion	7/315	7.08e-08	8.63e-06	6.09e-06	Gpc6/Lrrc4c/Magi2/Nlgn1/Nrg1/Nrxn1/Ptprd	GF	Cd4 & Cd8 SP
	GO:0060537	muscle tissue development	21/315	1.39e-07	1.54e-05	1.09e-05	Actn2/Arrb2/Bcl2/Btg2/Cntnap2/Ddx5/Dmd/Egr1/Erbb4/Fgfr2/Fos/Hdac7/Hivep3/Ly6e/Maff/Nr4a1/Nrg1/Ppp3ca/Rbfox1/Sgcd/Sgcz	GF	Cd4 & Cd8 SP
	GO:0002831	regulation of response to biotic stimulus	18/315	1.62e-07	1.66e-05	1.17e-05	Arrb2/Cd226/Cd84/Cd96/Gbp4/Gimap3/Gimap5/Ifi203/Ifi204/Igtp/Ikbke/Irf1/Mndal/Rasgrp1/Stat1/Tnfaip3/Trim12c/Tspan32	GF	Cd4 & Cd8 SP
	GO:0007517	muscle organ development	18/315	1.62e-07	1.66e-05	1.17e-05	Bcl2/Btg2/Cntnap2/Ddx5/Dmd/Egr1/Fgfr2/Fos/Hdac7/Hivep3/Id3/Ly6e/Maff/Nr4a1/Nrg1/Ppp3ca/Rbfox1/Zfhx3	GF	Cd4 & Cd8 SP
	GO:0007416	synapse assembly	13/315	2.37e-07	2.29e-05	1.61e-05	Cntn5/Cntnap2/Erbb4/Gpc6/Grid2/Lingo2/Magi2/Nlgn1/Nrg1/Nrxn1/Nrxn3/Ptprd/Xlr4b	GF	Cd4 & Cd8 SP
	GO:0019722	calcium-mediated signaling	13/315	2.67e-07	2.51e-05	1.77e-05	Atp1b1/Cd8a/Cdh13/Cxcr4/Dmd/Igtp/Lat/Nrg1/Ppp3ca/Sgcd/Tbc1d10c/Tenm2/Trat1	GF	Cd4 & Cd8 SP
	GO:0046651	lymphocyte proliferation	17/315	2.78e-07	2.51e-05	1.77e-05	Bcl2/Btla/Cd6/Clec2i/Cxcr4/Gpr183/Il7r/Irf1/Jak3/Malt1/Ppp3ca/Prkcq/Rac2/Rasal3/Rasgrp1/Slfn1/Tspan32	GF	Cd4 & Cd8 SP
	GO:0042113	B cell activation	19/315	4.39e-07	3.34e-05	2.36e-05	Batf/Bcl2/Btla/Dnajb9/Gimap1/Gpr183/Hdac7/Ikzf1/Il2rg/Il7r/Itm2a/Jak3/Malt1/Parp3/Pik3cd/Prkcb/Rasgrp1/Tbc1d10c/Tnfaip3	GF	Cd4 & Cd8 SP
	GO:0045088	regulation of innate immune response	14/315	4.44e-07	3.34e-05	2.36e-05	Arrb2/Cd226/Cd96/Gimap3/Gimap5/Ifi203/Ifi204/Igtp/Ikbke/Irf1/Mndal/Rasgrp1/Tnfaip3/Trim12c	GF	Cd4 & Cd8 SP
	GO:0002460	adaptive immune response based on somatic recombination of immune receptors built from immunoglobulin superfamily domains	20/315	4.64e-07	3.43e-05	2.42e-05	Batf/Cd226/Cd8a/Csmd3/Gimap3/Gimap5/H2-D1/H2-K1/H2-Q4/H2-T23/Il7r/Irf1/Irf4/Jak3/Klhl6/Malt1/Nfkbid/Parp3/Prkcq/Tnfaip3	GF	Cd4 & Cd8 SP
	GO:0002260	lymphocyte homeostasis	9/315	5.66e-07	4.09e-05	2.88e-05	Bcl2/Gimap3/Gimap5/Il7r/Jak3/Lat/Pik3cd/Tnfaip3/Tsc22d3	GF	Cd4 & Cd8 SP
	GO:0006816	calcium ion transport	19/315	5.95e-07	4.1e-05	2.89e-05	Arrb2/Atp1b1/Bbc3/Bcl2/Cd84/Cxcr4/Dmd/Gimap3/Gimap5/Jak3/Lck/Micu2/Ppp3ca/Prkcb/Ramp1/Rrad/Sri/Thy1/Tspo	GF	Cd4 & Cd8 SP
	GO:0070231	T cell apoptotic process	8/315	5.98e-07	4.1e-05	2.89e-05	Bbc3/Bcl11b/Bcl2/Il7r/Jak3/Nfkbid/Prkcq/Tsc22d3	GF	Cd4 & Cd8 SP
	GO:0050808	synapse organization	20/315	6.37e-07	4.29e-05	3.02e-05	Cntn5/Cntnap2/Ctnna2/Erbb4/Fgfr2/Gpc6/Grid2/Lingo2/Lrrc4c/Magi2/Nlgn1/Nrg1/Nrxn1/Nrxn3/Pfn1/Ptprd/Ptprt/Rapgef4/Xlr4b/Zmynd8	GF	Cd4 & Cd8 SP
	GO:0032103	positive regulation of response to external stimulus	19/315	8.27e-07	5.19e-05	3.66e-05	Cd226/Cd47/Cdh13/Ctss/Cxcr4/Gimap3/Gimap5/Ifi203/Ifi204/Igtp/Ikbke/Mndal/Nfkbia/Nrg1/Park7/Rac2/Rasgrp1/Sell/Trim12c	GF	Cd4 & Cd8 SP
	GO:0032944	regulation of mononuclear cell proliferation	14/315	1.05e-06	6.41e-05	4.52e-05	Bcl2/Btla/Cd6/Clec2i/Gpr183/Irf1/Jak3/Ppp3ca/Prkcq/Rac2/Rasal3/Slfn1/St6gal1/Tspan32	GF	Cd4 & Cd8 SP
	GO:0001910	regulation of leukocyte mediated cytotoxicity	10/315	1.19e-06	6.89e-05	4.86e-05	Arrb2/Cd226/Gimap3/Gimap5/H2-D1/H2-K1/H2-Q4/H2-T23/Il7r/Rasgrp1	GF	Cd4 & Cd8 SP
	GO:0050866	negative regulation of cell activation	13/315	1.28e-06	7.29e-05	5.14e-05	Btla/Cd84/Gimap3/Gimap5/Irf1/Jak3/Nfkbid/Parp3/Prkg1/Slfn1/Tbc1d10c/Tnfaip3/Tspan32	GF	Cd4 & Cd8 SP
	GO:0043113	receptor clustering	8/315	1.98e-06	0.000103	7.29e-05	Clec2i/Dlg2/Itga4/Itgb7/Magi2/Nlgn1/Nrxn1/Thy1	GF	Cd4 & Cd8 SP
	GO:0030099	myeloid cell differentiation	18/315	2.23e-06	0.000111	7.81e-05	Batf/Clec2i/Fos/Gimap3/Gimap5/Glo1/Gpr171/Gpr183/Ifi204/Ikzf1/Irf4/Jak3/Junb/Klf2/Mfhas1/Nfkbia/Ppp3ca/Stat1	GF	Cd4 & Cd8 SP
	GO:0034329	cell junction assembly	18/315	2.23e-06	0.000111	7.81e-05	Actn2/Bcl2/Cdh18/Cntn5/Cntnap2/Erbb4/Gpc6/Grid2/Hdac7/Lingo2/Magi2/Nlgn1/Nrg1/Nrxn1/Nrxn3/Ptprd/Thy1/Xlr4b	GF	Cd4 & Cd8 SP
	GO:0007409	axonogenesis	19/315	2.37e-06	0.000116	8.17e-05	Auts2/Bcl11b/Bcl2/Cntn4/Cntn5/Cntnap2/Ctnna2/Cxcr4/Dab1/Dcc/Epha6/Evl/Fgfr2/Grcc10/Itga4/Lrrc4c/Rac2/Tenm2/Thy1	GF	Cd4 & Cd8 SP
	GO:0034113	heterotypic cell-cell adhesion	7/315	2.81e-06	0.00013	9.17e-05	Ctnna3/Itga4/Itgb7/Lck/Skap1/Thy1/Tnfaip3	GF	Cd4 & Cd8 SP
	GO:0010563	negative regulation of phosphorus metabolic process	18/315	2.86e-06	0.00013	9.17e-05	Arrb2/Birc3/Bod1l/Dmd/Dusp1/Fkbp8/Gadd45b/Gbp4/Irf1/Mfhas1/Park7/Ppp1r15a/Ptprt/Slfn1/Sorl1/Thy1/Tnfaip3/Tspo	GF	Cd4 & Cd8 SP
	GO:0045936	negative regulation of phosphate metabolic process	18/315	2.86e-06	0.00013	9.17e-05	Arrb2/Birc3/Bod1l/Dmd/Dusp1/Fkbp8/Gadd45b/Gbp4/Irf1/Mfhas1/Park7/Ppp1r15a/Ptprt/Slfn1/Sorl1/Thy1/Tnfaip3/Tspo	GF	Cd4 & Cd8 SP
	GO:0010959	regulation of metal ion transport	18/315	3.34e-06	0.000142	9.99e-05	Actn2/Arrb2/Atp1b1/Bcl2/Cd84/Cxcr4/Dmd/Fxyd5/Gimap3/Gimap5/Jak3/Kcnip4/Nkain2/Ppp3ca/Rrad/Sri/Thy1/Tspo	GF	Cd4 & Cd8 SP
	GO:0002366	leukocyte activation involved in immune response	15/315	3.64e-06	0.000152	0.000107	Batf/Cd84/Gpr183/Irf1/Irf4/Itm2a/Jak3/Lat/Lcp1/Malt1/Nfkbid/Parp3/Rac2/Rasgrp1/Tnfaip3	GF	Cd4 & Cd8 SP
	GO:0031663	lipopolysaccharide-mediated signaling pathway	7/315	4.46e-06	0.000179	0.000126	Cd6/Cd84/Malt1/Nfkbia/Stat1/Tnfaip3/Trim12c	GF	Cd4 & Cd8 SP
	GO:0050670	regulation of lymphocyte proliferation	13/315	4.65e-06	0.000185	0.00013	Bcl2/Btla/Cd6/Clec2i/Gpr183/Irf1/Jak3/Ppp3ca/Prkcq/Rac2/Rasal3/Slfn1/Tspan32	GF	Cd4 & Cd8 SP
	GO:0031341	regulation of cell killing	10/315	4.85e-06	0.00019	0.000134	Arrb2/Cd226/Gimap3/Gimap5/H2-D1/H2-K1/H2-Q4/H2-T23/Il7r/Rasgrp1	GF	Cd4 & Cd8 SP
	GO:0035456	response to interferon-beta	7/315	6.86e-06	0.000253	0.000179	Ifi203/Ifi204/Igtp/Ikbke/Irf1/Mndal/Stat1	GF	Cd4 & Cd8 SP
	GO:0031349	positive regulation of defense response	14/315	7.36e-06	0.000267	0.000188	Cd226/Cd47/Ctss/Gimap3/Gimap5/Ifi203/Ifi204/Igtp/Ikbke/Mndal/Nfkbia/Park7/Rasgrp1/Trim12c	GF	Cd4 & Cd8 SP
	GO:0097193	intrinsic apoptotic signaling pathway	14/315	8.85e-06	0.000311	0.000219	Bbc3/Bcl2/Ddx5/Eno1/Fhit/Ifi204/Ikbke/Lck/Mcl1/Park7/Pdk1/Plaur/Shisa5/Wwox	GF	Cd4 & Cd8 SP
	GO:0050905	neuromuscular process	11/315	1e-05	0.000344	0.000243	Cntnap2/Csmd1/Ctnna2/Dmd/Grcc10/Grid2/Nr4a1/Nrxn1/Pcdh15/Rbfox1/Rcsd1	GF	Cd4 & Cd8 SP
	GO:0030900	forebrain development	16/315	1.17e-05	0.000382	0.00027	Bcl11b/Btg2/Cntnap2/Cxcr4/Dab1/Erbb4/Fgfr2/Grcc10/Ikzf1/Jakmip1/Kif21b/Nrg1/Nrg3/Prkg1/Sun2/Uqcrq	GF	Cd4 & Cd8 SP
	GO:0007015	actin filament organization	17/315	1.39e-05	0.000432	0.000305	Actn2/Arhgef18/Bcl2/Cd47/Clec2i/Ctnna2/Ctnna3/Evl/Gmfg/Lcp1/Pacsin1/Pcdh15/Pfn1/Prkcq/Rac2/Tmsb4x/Wipf1	GF	Cd4 & Cd8 SP
	GO:1904062	regulation of cation transmembrane transport	16/315	1.44e-05	0.000445	0.000314	Actn2/Atp1b1/Bcl2/Ctss/Dmd/Fxyd5/Gimap3/Gimap5/Kcnip4/Nlgn1/Nrxn1/Park7/Ppp3ca/Rrad/Sri/Thy1	GF	Cd4 & Cd8 SP
	GO:0045185	maintenance of protein location	8/315	1.51e-05	0.000464	0.000327	Nfkbia/Park7/Pfn1/Sorl1/Sri/Sun2/Tmsb4x/Tspo	GF	Cd4 & Cd8 SP
	GO:0001909	leukocyte mediated cytotoxicity	10/315	1.76e-05	0.000525	0.000371	Arrb2/Cd226/Gimap3/Gimap5/H2-D1/H2-K1/H2-Q4/H2-T23/Il7r/Rasgrp1	GF	Cd4 & Cd8 SP
	GO:0097120	receptor localization to synapse	7/315	1.78e-05	0.000529	0.000373	Anks1b/Dlg2/Gpc6/Magi2/Nlgn1/Nrxn1/Rapgef4	GF	Cd4 & Cd8 SP
	GO:1901652	response to peptide	16/315	2.29e-05	0.000653	0.000461	Actn2/Anxa5/C2cd5/Cpeb1/Egr1/Irf1/Itga4/Jak3/Nfkbia/Nr4a1/Prkcb/Prkcq/Sorl1/Srsf5/Stat1/Tnfaip3	GF	Cd4 & Cd8 SP
	GO:0001818	negative regulation of cytokine production	13/315	2.56e-05	0.00071	0.000501	Acp5/Adcy7/Arrb2/Cd84/Cd96/Gbp4/Gimap3/Gimap5/Hdac7/Jak3/Klf2/Tnfaip3/Tspo	GF	Cd4 & Cd8 SP
	GO:0071709	membrane assembly	6/315	2.64e-05	0.000725	0.000512	Chmp1a/Clec2i/Magi2/Nlgn1/Nrxn1/Ptprd	GF	Cd4 & Cd8 SP
	GO:0051090	regulation of DNA-binding transcription factor activity	16/315	2.7e-05	0.000735	0.000519	Arrb2/Cd84/Dap/Id3/Ikbke/Malt1/Nfkbia/Nfkbid/Park7/Ppp3ca/Prkcb/Prkcq/Slco3a1/Sri/Tnfaip3/Trim12c	GF	Cd4 & Cd8 SP
	GO:0001933	negative regulation of protein phosphorylation	14/315	3e-05	0.000799	0.000564	Arrb2/Dmd/Dusp1/Fkbp8/Gadd45b/Gbp4/Irf1/Park7/Ppp1r15a/Ptprt/Slfn1/Sorl1/Thy1/Tnfaip3	GF	Cd4 & Cd8 SP
	GO:0014909	smooth muscle cell migration	8/315	3.01e-05	0.000799	0.000564	Bcl2/Egr1/Itga4/Park7/Prkg1/Rapgef4/Sorl1/Tmsb4x	GF	Cd4 & Cd8 SP
	GO:0022898	regulation of transmembrane transporter activity	13/315	3.15e-05	0.000825	0.000582	Actn2/Atp1b1/Bcl2/Ctss/Dmd/Fxyd5/Grk6/Nlgn1/Nrxn1/Park7/Ppp3ca/Rrad/Sri	GF	Cd4 & Cd8 SP
	GO:0035458	cellular response to interferon-beta	6/315	3.61e-05	0.0009	0.000635	Ifi203/Ifi204/Igtp/Irf1/Mndal/Stat1	GF	Cd4 & Cd8 SP
	GO:0050807	regulation of synapse organization	12/315	3.63e-05	0.0009	0.000635	Ctnna2/Gpc6/Grid2/Lingo2/Magi2/Nlgn1/Nrxn1/Ptprd/Ptprt/Rapgef4/Xlr4b/Zmynd8	GF	Cd4 & Cd8 SP
	GO:0002181	cytoplasmic translation	33/348	1.69e-32	6.26e-29	4.44e-29	Eif4a1/Fau/Rpl21/Rpl23a/Rpl26/Rpl27/Rpl27a/Rpl30/Rpl36/Rpl36a/Rpl37a/Rpl38/Rpl39/Rpl4/Rpl41/Rpl6/Rpl7/Rpl7a/Rpl9-ps6/Rplp0/Rplp1/Rplp2/Rps17/Rps18/Rps20/Rps23/Rps25/Rps26/Rps28/Rps29/Rps7/Rps8/Syncrip	SPF	Cd4 & Cd8 SP
	GO:0006338	chromatin remodeling	30/348	9.8e-18	1.81e-14	1.28e-14	Arid1a/Atrx/Baz1a/Brd4/Chd1/Chd2/Chd4/Dek/Hdac1/Hmgb1/Jarid2/Kat6a/Kdm5a/Kdm5b/Kdm6a/L3mbtl3/Mier1/Morf4l1/Myb/Nr3c1/Pak1/Ptma/Setd2/Smarca5/Smchd1/Supt6/Top1/Yy1/Zbtb1/Zbtb7a	SPF	Cd4 & Cd8 SP
	GO:0022613	ribonucleoprotein complex biogenesis	31/348	8.58e-16	1.06e-12	7.49e-13	Ago2/Glul/Hsp90aa1/Luc7l/Mdn1/Ncl/Nop9/Ptges3/Ran/Riok1/Rpl23a/Rpl26/Rpl27/Rpl35/Rpl38/Rpl6/Rpl7/Rpl7a/Rplp0/Rps17/Rps25/Rps27l/Rps27rt/Rps28/Rps7/Rps8/Scaf11/Snrpg/Srpk1/Srpk2/Ythdc1	SPF	Cd4 & Cd8 SP
	GO:1903311	regulation of mRNA metabolic process	27/348	2.26e-15	2.09e-12	1.48e-12	Ago2/Alkbh5/Cnot6/Cnot6l/Fxr1/Hnrnpa0/Hnrnpab/Malat1/Ncl/Nup98/Ptbp1/Pum1/Rbm25/Rc3h1/Safb/Sltm/Srpk1/Srpk2/Srsf3/Supt6/Syncrip/Tnrc6a/Tnrc6b/Tnrc6c/Vim/Ythdc1/Zbtb7a	SPF	Cd4 & Cd8 SP
	GO:0016570	histone modification	32/348	5.85e-15	4.32e-12	3.06e-12	Arid4a/Arid4b/Atrx/Atxn7/Brd1/Brd4/Chd4/Crebbp/Dek/Hdac1/Jarid2/Kansl3/Kat6a/Kdm2a/Kdm2b/Kdm5a/Kdm5b/Kdm6a/Kmt2e/Mier1/Morf4l1/Morf4l2/Mtf2/Myb/Nsd3/Rtf1/Setd1b/Setd2/Smarca5/Supt6/Usp7/Wac	SPF	Cd4 & Cd8 SP
	GO:2000112	regulation of cellular macromolecule biosynthetic process	30/348	2.54e-13	1.57e-10	1.11e-10	Ago2/Bzw2/Calr/Caprin1/Ccr7/Chp1/Cnot6/Cnot6l/Ddx6/Eif2ak3/Eif5b/Foxo3/Fxr1/Gapdh/Ilf3/Klf4/Mknk2/Ncl/Pum1/Rc3h1/Rgs2/Rpl26/Rpl38/Rplp1/Rps27l/Syncrip/Tnrc6a/Tnrc6b/Tnrc6c/Vim	SPF	Cd4 & Cd8 SP
	GO:0034248	regulation of cellular amide metabolic process	29/348	3.2e-13	1.69e-10	1.2e-10	Ago2/Bzw2/Calr/Caprin1/Casp3/Cnot6/Cnot6l/Ddx6/Eif2ak3/Eif5b/Foxo3/Fxr1/Gapdh/Ilf3/Mknk2/Ncl/Pum1/Rc3h1/Rgs2/Rpl26/Rpl38/Rplp1/Rps27l/Rtn3/Syncrip/Tnrc6a/Tnrc6b/Tnrc6c/Vim	SPF	Cd4 & Cd8 SP
	GO:0006417	regulation of translation	27/348	4.38e-13	2.02e-10	1.43e-10	Ago2/Bzw2/Calr/Caprin1/Cnot6/Cnot6l/Ddx6/Eif2ak3/Eif5b/Foxo3/Fxr1/Gapdh/Ilf3/Mknk2/Ncl/Pum1/Rc3h1/Rgs2/Rpl26/Rpl38/Rplp1/Rps27l/Syncrip/Tnrc6a/Tnrc6b/Tnrc6c/Vim	SPF	Cd4 & Cd8 SP
	GO:0071826	ribonucleoprotein complex subunit organization	18/348	7.78e-12	3.19e-09	2.26e-09	Ago2/Hsp90aa1/Luc7l/Mdn1/Ptges3/Rpl23a/Rpl38/Rpl6/Rplp0/Rps25/Rps27l/Rps28/Scaf11/Snrpg/Srpk1/Srpk2/Vcp/Ythdc1	SPF	Cd4 & Cd8 SP
	GO:0022618	ribonucleoprotein complex assembly	17/348	3.6e-11	9.51e-09	6.74e-09	Ago2/Hsp90aa1/Luc7l/Mdn1/Ptges3/Rpl23a/Rpl38/Rpl6/Rplp0/Rps25/Rps27l/Rps28/Scaf11/Snrpg/Srpk1/Srpk2/Ythdc1	SPF	Cd4 & Cd8 SP
	GO:0018205	peptidyl-lysine modification	25/348	4.13e-11	1.02e-08	7.2e-09	Arid4a/Arid4b/Atrx/Atxn7/Brd1/Brd4/Crebbp/Dek/Dip2b/Jarid2/Kansl3/Kat6a/Kmt2e/Morf4l1/Morf4l2/Mtf2/Myb/Nsd3/Por/Rangap1/Rtf1/Setd1b/Setd2/Smarca5/Supt6	SPF	Cd4 & Cd8 SP
	GO:0019827	stem cell population maintenance	18/348	8.75e-11	2.02e-08	1.43e-08	Arid1a/Arid4a/Arid4b/Braf/Crebbp/Ddx6/Foxo3/Hdac1/Kat6a/Kdm2b/Klf4/Med14/Mtf2/Rtf1/Ski/Smc3/Srrt/Stat3	SPF	Cd4 & Cd8 SP
	GO:0098727	maintenance of cell number	18/348	1.29e-10	2.66e-08	1.88e-08	Arid1a/Arid4a/Arid4b/Braf/Crebbp/Ddx6/Foxo3/Hdac1/Kat6a/Kdm2b/Klf4/Med14/Mtf2/Rtf1/Ski/Smc3/Srrt/Stat3	SPF	Cd4 & Cd8 SP
	GO:0006457	protein folding	16/348	2.61e-10	4.59e-08	3.25e-08	Calr/Dnaja2/Dnajb6/Hsp90aa1/Hsp90b1/Hspa1a/Hspa1b/Hspa4/Hspa4l/Hspa5/Hspd1/Hsph1/Nudcd3/Pdia3/Ptges3/Unc45a	SPF	Cd4 & Cd8 SP
	GO:0140694	non-membrane-bounded organelle assembly	23/348	2.78e-10	4.67e-08	3.31e-08	Actg1/Cltc/Cnot6/Cnot6l/Ddx6/Ezr/Hspa1a/Hspa1b/Itgb1/Mdn1/Prrc2c/Rc3h1/Rpl23a/Rpl38/Rpl6/Rplp0/Rps23/Rps25/Rps27l/Rps28/Smc3/Tmod3/Zfp207	SPF	Cd4 & Cd8 SP
	GO:0070988	demethylation	11/348	2.83e-09	4.18e-07	2.96e-07	Alkbh5/Hnrnpab/Kdm2a/Kdm2b/Kdm5a/Kdm5b/Kdm6a/Por/Syncrip/Usp7/Usp9x	SPF	Cd4 & Cd8 SP
	GO:0017015	regulation of transforming growth factor beta receptor signaling pathway	13/348	1.34e-08	1.75e-06	1.24e-06	Arid4a/Arid4b/Crebbp/Glg1/Got1/Hdac1/Hspa5/Pmepa1/Sdcbp/Ski/Stk11/Zbtb7a/Zeb1	SPF	Cd4 & Cd8 SP
	GO:0030217	T cell differentiation	19/348	1.95e-08	2.33e-06	1.65e-06	Arid1a/Braf/Ccr7/Ccr9/Ctla2a/Ctsl/Foxo3/Hmgb1/Hsp90aa1/Itk/Itpkb/Myb/Prdx2/Rc3h1/Stat3/Stat5a/Stk11/Zbtb1/Zeb1	SPF	Cd4 & Cd8 SP
	GO:0002262	myeloid cell homeostasis	15/348	3.43e-08	3.73e-06	2.64e-06	Arid4a/Brd1/Casp3/Foxo3/Hmgb1/Itpkb/Kmt2e/L3mbtl3/Mapk14/Nfe2l1/Rps17/Stat3/Stat5a/Tmod3/Zbtb7a	SPF	Cd4 & Cd8 SP
	GO:0050863	regulation of T cell activation	20/348	4.11e-08	4.22e-06	2.99e-06	Arid1a/Braf/Casp3/Ccr7/Ctla2a/Foxo3/Hmgb1/Hsp90aa1/Hspd1/Hsph1/Icos/Itpkb/Myb/Pag1/Prdx2/Rc3h1/Slamf1/Stat5a/Zbtb1/Zeb1	SPF	Cd4 & Cd8 SP
	GO:0006913	nucleocytoplasmic transport	19/348	5.26e-08	4.91e-06	3.48e-06	Alkbh5/Calr/Chp1/Mapk14/Mdn1/Nop9/Nup98/Phip/Ran/Rangap1/Setd2/Sqstm1/Srsf3/Stat3/Stk4/Supt6/Ythdc1/Ywhae/Zc3h11a	SPF	Cd4 & Cd8 SP
	GO:0051169	nuclear transport	19/348	5.26e-08	4.91e-06	3.48e-06	Alkbh5/Calr/Chp1/Mapk14/Mdn1/Nop9/Nup98/Phip/Ran/Rangap1/Setd2/Sqstm1/Srsf3/Stat3/Stk4/Supt6/Ythdc1/Ywhae/Zc3h11a	SPF	Cd4 & Cd8 SP
	GO:0061013	regulation of mRNA catabolic process	14/348	5.31e-08	4.91e-06	3.48e-06	Ago2/Alkbh5/Cnot6/Cnot6l/Fxr1/Hnrnpa0/Hnrnpab/Pum1/Rc3h1/Syncrip/Tnrc6a/Tnrc6b/Tnrc6c/Vim	SPF	Cd4 & Cd8 SP
	GO:0071559	response to transforming growth factor beta	16/348	5.81e-08	5.11e-06	3.62e-06	Arid4a/Arid4b/Crebbp/Glg1/Got1/Hdac1/Hspa5/Nr3c1/Pmepa1/Sdcbp/Ski/Stat3/Stk11/Usp9x/Zbtb7a/Zeb1	SPF	Cd4 & Cd8 SP
	GO:0045580	regulation of T cell differentiation	14/348	7.45e-08	6.25e-06	4.43e-06	Arid1a/Braf/Ccr7/Ctla2a/Foxo3/Hmgb1/Hsp90aa1/Itpkb/Myb/Prdx2/Rc3h1/Stat5a/Zbtb1/Zeb1	SPF	Cd4 & Cd8 SP
	GO:0016072	rRNA metabolic process	16/348	9.04e-08	7.16e-06	5.08e-06	Mdn1/Ncl/Nop9/Riok1/Rpl26/Rpl27/Rpl35/Rpl7/Rpl7a/Rps17/Rps25/Rps27rt/Rps28/Rps7/Rps8/Top1	SPF	Cd4 & Cd8 SP
	GO:1903037	regulation of leukocyte cell-cell adhesion	19/348	1.49e-07	1.08e-05	7.66e-06	Arid1a/Casp3/Ccr7/Chst2/Foxo3/Hmgb1/Hsp90aa1/Hspd1/Hsph1/Icos/Itpkb/Klf4/Myb/Pag1/Prdx2/Rc3h1/Slamf1/Stat5a/Zbtb1	SPF	Cd4 & Cd8 SP
	GO:0007159	leukocyte cell-cell adhesion	20/348	1.6e-07	1.13e-05	8.03e-06	Arid1a/Casp3/Ccr7/Chst2/Foxo3/Hmgb1/Hsp90aa1/Hspd1/Hsph1/Icos/Itgb1/Itpkb/Klf4/Myb/Pag1/Prdx2/Rc3h1/Slamf1/Stat5a/Zbtb1	SPF	Cd4 & Cd8 SP
	GO:0030218	erythrocyte differentiation	12/348	2.95e-07	1.85e-05	1.31e-05	Arid4a/Brd1/Casp3/Foxo3/Kmt2e/L3mbtl3/Mapk14/Nfe2l1/Stat3/Stat5a/Tmod3/Zbtb7a	SPF	Cd4 & Cd8 SP
	GO:0044270	cellular nitrogen compound catabolic process	20/348	5.23e-07	2.88e-05	2.04e-05	Ago2/Alkbh5/Casp3/Cnot6/Cnot6l/Fxr1/Hnrnpa0/Hnrnpab/Nudt4/Por/Pum1/Rc3h1/Rnaset2a/Samhd1/Syncrip/Tnrc6a/Tnrc6b/Tnrc6c/Vcp/Vim	SPF	Cd4 & Cd8 SP
	GO:0062012	regulation of small molecule metabolic process	18/348	6.21e-07	3.23e-05	2.29e-05	Acsl4/Cpt1a/Ddit4/Eif2ak3/Elovl5/Fam3c/Hmgb1/Nfe2l1/Nfkb1/Nr3c1/Por/Ppard/Pptc7/Stat3/Stk11/Usp7/Vcp/Zbtb7a	SPF	Cd4 & Cd8 SP
	GO:0034728	nucleosome organization	10/348	6.36e-07	3.26e-05	2.31e-05	Arid1a/Atrx/Baz1a/Chd1/Chd2/Kat6a/Ptma/Setd2/Smarca5/Supt6	SPF	Cd4 & Cd8 SP
	GO:0042255	ribosome assembly	8/348	7.74e-07	3.87e-05	2.74e-05	Mdn1/Rpl23a/Rpl38/Rpl6/Rplp0/Rps25/Rps27l/Rps28	SPF	Cd4 & Cd8 SP
	GO:0032259	methylation	18/348	1.06e-06	5.16e-05	3.65e-05	Arid4a/Arid4b/Atrx/Brd4/Crebbp/Ilf3/Jarid2/Kansl3/Kmt2e/Mtf2/Myb/Nsd3/Pcmt1/Rtf1/Setd1b/Setd2/Smarca5/Supt6	SPF	Cd4 & Cd8 SP
	GO:0031331	positive regulation of cellular catabolic process	19/348	1.43e-06	6.79e-05	4.81e-05	Ago2/Arih1/Casp3/Cnot6/Cnot6l/Cpt1a/Foxo3/Hmgb1/Hspa1a/Hspa1b/Pum1/Rc3h1/Stk11/Syncrip/Tnrc6a/Tnrc6b/Tnrc6c/Vcp/Wac	SPF	Cd4 & Cd8 SP
	GO:0046700	heterocycle catabolic process	19/348	1.7e-06	7.95e-05	5.63e-05	Ago2/Alkbh5/Casp3/Cnot6/Cnot6l/Fxr1/Hnrnpa0/Hnrnpab/Nudt4/Pum1/Rc3h1/Rnaset2a/Samhd1/Syncrip/Tnrc6a/Tnrc6b/Tnrc6c/Vcp/Vim	SPF	Cd4 & Cd8 SP
	GO:0040029	epigenetic regulation of gene expression	12/348	1.73e-06	7.99e-05	5.66e-05	Arid4a/Arid4b/Baz1a/Hdac1/Hmgb1/Jarid2/Kansl3/L3mbtl3/Nr3c1/Smarca5/Smchd1/Ythdc1	SPF	Cd4 & Cd8 SP
	GO:0034504	protein localization to nucleus	16/348	1.97e-06	8.78e-05	6.22e-05	Calr/Chp1/Dnajb6/Eif2ak3/Glul/Mapk14/Nup98/Phip/Ran/Rangap1/Sqstm1/Stat3/Stk11/Stk4/Ywhae/Zbtb7a	SPF	Cd4 & Cd8 SP
	GO:0019439	aromatic compound catabolic process	19/348	3.48e-06	0.000144	0.000102	Ago2/Alkbh5/Casp3/Cnot6/Cnot6l/Fxr1/Hnrnpa0/Hnrnpab/Nudt4/Pum1/Rc3h1/Rnaset2a/Samhd1/Syncrip/Tnrc6a/Tnrc6b/Tnrc6c/Vcp/Vim	SPF	Cd4 & Cd8 SP
	GO:0000082	G1/S transition of mitotic cell cycle	13/348	4.85e-06	0.000191	0.000135	Ankrd17/Arid1a/Bach1/Brd4/Crebbp/Ctdsp2/Itgb1/Klf4/Kmt2e/Myb/Rpl26/Rps27l/Wac	SPF	Cd4 & Cd8 SP
	GO:0048545	response to steroid hormone	13/348	5.33e-06	0.000207	0.000147	Arid1a/Atp1a1/Calr/Ddit4/Hdac1/Hmgb1/Mbp/Nr3c1/Pak1/Por/Ptges3/Safb/Zbtb7a	SPF	Cd4 & Cd8 SP
	GO:0050852	T cell receptor signaling pathway	10/348	6.6e-06	0.000244	0.000173	Braf/Ccr7/Ezr/Fyb/Itk/Kcnn4/Rc3h1/Stk11/Usp12/Usp9x	SPF	Cd4 & Cd8 SP
	GO:2001020	regulation of response to DNA damage stimulus	15/348	6.87e-06	0.000251	0.000178	Arid1a/Atxn7/Bclaf1/Brd4/Dek/Fxr1/Hmgb1/Morf4l1/Morf4l2/Rpl26/Setd2/Smarca5/Smchd1/Usp47/Yy1	SPF	Cd4 & Cd8 SP
	GO:1901361	organic cyclic compound catabolic process	19/348	7.64e-06	0.000274	0.000194	Ago2/Alkbh5/Casp3/Cnot6/Cnot6l/Fxr1/Hnrnpa0/Hnrnpab/Nudt4/Pum1/Rc3h1/Rnaset2a/Samhd1/Syncrip/Tnrc6a/Tnrc6b/Tnrc6c/Vcp/Vim	SPF	Cd4 & Cd8 SP
	GO:1901535	regulation of DNA demethylation	4/348	9.42e-06	0.000331	0.000235	Hnrnpab/Syncrip/Usp7/Usp9x	SPF	Cd4 & Cd8 SP
	GO:0050870	positive regulation of T cell activation	13/348	1e-05	0.000349	0.000247	Arid1a/Ccr7/Foxo3/Hmgb1/Hsp90aa1/Hspd1/Hsph1/Icos/Itpkb/Myb/Slamf1/Stat5a/Zbtb1	SPF	Cd4 & Cd8 SP
	GO:0071824	protein-DNA complex subunit organization	12/348	1.11e-05	0.000375	0.000266	Arid1a/Atrx/Baz1a/Chd1/Chd2/Hmgb1/Kat6a/Med14/Ptma/Setd2/Smarca5/Supt6	SPF	Cd4 & Cd8 SP
	GO:0046621	negative regulation of organ growth	6/348	1.39e-05	0.000446	0.000316	Jarid2/Pak1/Rgs2/Stk4/Vgll4/Yy1	SPF	Cd4 & Cd8 SP
	GO:0030522	intracellular receptor signaling pathway	12/348	1.46e-05	0.000463	0.000328	Ankrd17/Arid1a/Calr/Erbin/Hdac1/Nr3c1/Pak1/Ptges3/Pum1/Safb/Stat3/Zbtb7a	SPF	Cd4 & Cd8 SP
	GO:0072331	signal transduction by p53 class mediator	10/348	1.47e-05	0.000463	0.000328	Atrx/Ddit4/Foxo3/Jmy/Rpl26/Rpl37/Rps20/Rps27l/Rps7/Stk11	SPF	Cd4 & Cd8 SP
	GO:0044843	cell cycle G1/S phase transition	13/348	1.59e-05	0.000499	0.000354	Ankrd17/Arid1a/Bach1/Brd4/Crebbp/Ctdsp2/Itgb1/Klf4/Kmt2e/Myb/Rpl26/Rps27l/Wac	SPF	Cd4 & Cd8 SP
	GO:0010948	negative regulation of cell cycle process	14/348	2.01e-05	0.000603	0.000428	Atrx/Brd4/Bub3/Ctdsp2/Klf4/Mapk14/Rpl26/Rps27l/Smarca5/Tiprl/Usp47/Wac/Wapl/Zfp207	SPF	Cd4 & Cd8 SP
	GO:0035304	regulation of protein dephosphorylation	8/348	2.13e-05	0.000635	0.00045	Gnai2/Hsp90b1/Ppp1r16b/Ppp2r5a/Ppp6r3/Ptbp1/Tiprl/Ywhae	SPF	Cd4 & Cd8 SP
	GO:0019216	regulation of lipid metabolic process	16/348	2.21e-05	0.000653	0.000463	Acsl3/Acsl4/Atp1a1/Chp1/Cpt1a/Eif2ak3/Elovl5/Nfe2l1/Nfkb1/Nr1d2/Nr3c1/Pde3b/Por/Ppard/Ppp2r5a/Stat5a	SPF	Cd4 & Cd8 SP
	GO:0050821	protein stabilization	11/348	2.41e-05	0.000689	0.000488	Calr/Chp1/Gapdh/Hsp90aa1/Hspd1/Ptges3/Rps7/Stk4/Usp7/Usp9x/Zfp207	SPF	Cd4 & Cd8 SP
	GO:0031047	gene silencing by RNA	11/348	2.52e-05	0.000712	0.000505	Ago2/Cnot6/Cnot6l/Fxr1/Nfkb1/Pum1/Srrt/Stat3/Tnrc6a/Tnrc6b/Tnrc6c	SPF	Cd4 & Cd8 SP
	GO:0140014	mitotic nuclear division	14/348	2.59e-05	0.000724	0.000513	Arid1a/Atrx/Bub3/Cdk11b/Cltc/Hspa1a/Hspa1b/Nfe2l1/Phip/Ran/Smarca5/Smc3/Smc4/Zfp207	SPF	Cd4 & Cd8 SP
	GO:0016311	dephosphorylation	15/348	2.64e-05	0.000734	0.00052	Chp1/Ctdsp2/Gnai2/Hsp90b1/Ppm1g/Ppp1r16b/Ppp2r5a/Ppp6r3/Pptc7/Ptbp1/Ptp4a1/Ssh2/Stk11/Tiprl/Ywhae	SPF	Cd4 & Cd8 SP
	GO:0009755	hormone-mediated signaling pathway	10/348	3.01e-05	0.000817	0.000579	Arid1a/Calr/Hdac1/Nr1d2/Nr3c1/Pak1/Ppard/Ptges3/Safb/Zbtb7a	SPF	Cd4 & Cd8 SP
	GO:0006109	regulation of carbohydrate metabolic process	11/348	3.19e-05	0.00086	0.000609	Cltc/Ddit4/Fam3c/Hmgb1/Nfe2l1/Nfkb1/Nr3c1/Stat3/Stk11/Usp7/Zbtb7a	SPF	Cd4 & Cd8 SP
	GO:1903829	positive regulation of protein localization	18/348	3.45e-05	0.000916	0.000649	Acsl3/Acsl4/Chp1/Dynll1/Eif2ak3/Ezr/Glul/Itgb1/Kcnn4/Mapk14/Nptn/Pak1/Ppard/Ramp3/Ran/Sqstm1/Stk11/Ywhae	SPF	Cd4 & Cd8 SP
	GO:0001841	neural tube formation	9/348	3.7e-05	0.000973	0.000689	Arid1a/Casp3/Kdm2a/Kdm2b/Kdm6a/Rps7/Setd2/Ski/Stk4	SPF	Cd4 & Cd8 SP
	GO:0051085	chaperone cofactor-dependent protein refolding	5/348	3.77e-05	0.000973	0.000689	Hspa1a/Hspa1b/Hspa5/Hsph1/Ptges3	SPF	Cd4 & Cd8 SP
	GO:2000058	regulation of ubiquitin-dependent protein catabolic process	10/348	3.89e-05	0.000992	0.000703	Arih1/Hspa1a/Hspa1b/Rps7/Sdcbp/Ube2k/Usp7/Usp9x/Vcp/Wac	SPF	Cd4 & Cd8 SP
	GO:0006397	mRNA processing	12/81	8.64e-09	1.58e-05	1.22e-05	Cpeb1/Cwc22/Ddx5/Hnrnpf/Papola/Prpf19/Rbm22/Slbp/Snrnp70/Srsf2/Srsf5/Zfp36l1	GF	Ifng+ Cd8 Trm
	GO:0002181	cytoplasmic translation	20/136	8.01e-24	1.96e-20	1.43e-20	Eif3m/Eif4a1/Eif4b/Etf1/Pkm/Rpl13a/Rpl22l1/Rpl27/Rpl27a/Rpl3/Rpl30/Rpl36a/Rpl39/Rpl9-ps6/Rplp2/Rps12/Rps13/Rps6/Rps7/Rpsa	SPF	Ifng+ Cd8 Trm
	GO:0034341	response to interferon-gamma	9/136	2.09e-08	2.55e-05	1.87e-05	Ccl3/Ccl4/Ccl5/Cd74/Gapdh/H2-Eb1/H2-Q7/Ifng/Rpl13a	SPF	Ifng+ Cd8 Trm
	GO:0006457	protein folding	9/136	1.13e-07	9.2e-05	6.73e-05	Cd74/Dnaja1/Dnajb1/Dnajb4/Hspa1a/Hspa1b/Hspa4/Nudcd3/Unc45a	SPF	Ifng+ Cd8 Trm
	GO:0030098	lymphocyte differentiation	13/136	3.75e-07	0.000177	0.00013	Bcl11b/Cd74/Cd8a/Chd7/Ctla4/Egr1/Ifng/Laptm5/Ptger4/Rora/Rps6/Tbx21/Tnfaip3	SPF	Ifng+ Cd8 Trm
	GO:0051085	chaperone cofactor-dependent protein refolding	5/136	3.87e-07	0.000177	0.00013	Cd74/Dnajb1/Dnajb4/Hspa1a/Hspa1b	SPF	Ifng+ Cd8 Trm
	GO:0030217	T cell differentiation	11/136	4.36e-07	0.000177	0.00013	Bcl11b/Cd74/Cd8a/Chd7/Ctla4/Egr1/Ifng/Ptger4/Rora/Rps6/Tbx21	SPF	Ifng+ Cd8 Trm
	GO:0045639	positive regulation of myeloid cell differentiation	7/136	1.1e-06	0.000245	0.000179	Ccl3/Ccl5/Cd74/Ifng/Isg15/Jun/Tesc	SPF	Ifng+ Cd8 Trm
	GO:0051702	biological process involved in interaction with symbiont	7/136	1.66e-06	0.000311	0.000227	Ccl5/Cfl1/Gapdh/Ifng/Jun/Reg3b/Reg3g	SPF	Ifng+ Cd8 Trm
	GO:0071347	cellular response to interleukin-1	6/136	2.02e-06	0.000352	0.000258	Ccl3/Ccl4/Ccl5/Cfl1/Egr1/Rora	SPF	Ifng+ Cd8 Trm
	GO:0019221	cytokine-mediated signaling pathway	11/136	5.18e-06	0.000811	0.000594	Ccl3/Ccl4/Ccl5/Cd74/Egr1/Ifng/Isg15/Klf6/Laptm5/Stat4/Traf5	SPF	Ifng+ Cd8 Trm
	GO:0070555	response to interleukin-1	6/136	6.31e-06	0.000906	0.000663	Ccl3/Ccl4/Ccl5/Cfl1/Egr1/Rora	SPF	Ifng+ Cd8 Trm
	GO:0030098	lymphocyte differentiation	36/420	5.65e-16	2.27e-12	1.69e-12	Bcl11b/Bcl2/Cd28/Cd3d/Cd3g/Cd8a/Egr1/Egr3/Gata3/Gimap1/Hdac7/Ikzf1/Ikzf3/Il2rg/Irf1/Itm2a/Lck/Lef1/Mafb/Malt1/Mr1/Pbrm1/Plcl2/Ptpn6/Ptprc/Rasgrp1/Rorc/Satb1/Slamf6/Tcf7/Tespa1/Themis/Tox/Xrcc4/Xrcc6/Zap70	GF	Alpha-beta T
	GO:0007159	leukocyte cell-cell adhesion	33/420	2.36e-15	3.17e-12	2.35e-12	Btla/Cd28/Cd47/Cd5/Cd6/Coro1a/Dock8/Egr3/Ets1/Fermt3/Gata3/Il2rg/Il6st/Irf1/Itga4/Itgal/Lck/Lef1/Malt1/Pbrm1/Prkcq/Ptpn6/Ptprc/Pycard/Rac2/Rasal3/Rasgrp1/Sell/Skap1/Tespa1/Thy1/Tspan32/Zap70	GF	Alpha-beta T
	GO:1903039	positive regulation of leukocyte cell-cell adhesion	27/420	5.14e-15	5.17e-12	3.84e-12	Cd28/Cd47/Cd5/Cd6/Coro1a/Dock8/Egr3/Ets1/Gata3/Il2rg/Il6st/Irf1/Itga4/Itgal/Lck/Lef1/Malt1/Pbrm1/Prkcq/Ptprc/Pycard/Rasal3/Rasgrp1/Skap1/Tespa1/Thy1/Zap70	GF	Alpha-beta T
	GO:0050863	regulation of T cell activation	31/420	9.57e-15	7.71e-12	5.72e-12	Btla/Cd28/Cd47/Cd5/Cd6/Coro1a/Dock8/Egr3/Gata3/Il2rg/Il6st/Irf1/Itgal/Lck/Lef1/Malt1/Pbrm1/Prkcq/Ptpn6/Ptprc/Pycard/Rac2/Rasal3/Rasgrp1/Rorc/Tcf7/Tespa1/Thy1/Tox/Tspan32/Zap70	GF	Alpha-beta T
	GO:0050870	positive regulation of T cell activation	24/420	2.53e-13	1.02e-10	7.56e-11	Cd28/Cd47/Cd5/Cd6/Coro1a/Dock8/Egr3/Gata3/Il2rg/Il6st/Irf1/Itgal/Lck/Lef1/Malt1/Pbrm1/Prkcq/Ptprc/Pycard/Rasal3/Rasgrp1/Tespa1/Thy1/Zap70	GF	Alpha-beta T
	GO:0032943	mononuclear cell proliferation	26/420	1.44e-11	5.27e-09	3.91e-09	Bcl2/Btla/Cd28/Cd6/Coro1a/Dock8/Ikzf3/Il6st/Irf1/Itgal/Lef1/Malt1/Plcl2/Prkcq/Ptpn6/Ptprc/Pycard/Rac2/Rasal3/Rasgrp1/Satb1/Sh2d2a/Slamf6/St6gal1/Tspan32/Zap70	GF	Alpha-beta T
	GO:0046651	lymphocyte proliferation	25/420	5.38e-11	1.65e-08	1.22e-08	Bcl2/Btla/Cd28/Cd6/Coro1a/Dock8/Ikzf3/Il6st/Irf1/Itgal/Lef1/Malt1/Plcl2/Prkcq/Ptpn6/Ptprc/Pycard/Rac2/Rasal3/Rasgrp1/Satb1/Sh2d2a/Slamf6/Tspan32/Zap70	GF	Alpha-beta T
	GO:0046631	alpha-beta T cell activation	19/420	5.73e-11	1.65e-08	1.22e-08	Bcl11b/Bcl2/Btla/Cd28/Gata3/Gimap1/Il2rg/Irf1/Lef1/Malt1/Prkcq/Ptprc/Rasal3/Rorc/Satb1/Slamf6/Tcf7/Tox/Zap70	GF	Alpha-beta T
	GO:1902105	regulation of leukocyte differentiation	25/420	7.32e-11	1.96e-08	1.46e-08	Cd28/Egr3/Fos/Gata3/Hcls1/Ikzf1/Ikzf3/Il2rg/Irf1/Jun/Lck/Lef1/Mafb/Malt1/Nme1/Pbrm1/Ptpn6/Ptprc/Rasgrp1/Rorc/Tcf7/Tespa1/Tox/Xrcc6/Zap70	GF	Alpha-beta T
	GO:0042776	proton motive force-driven mitochondrial ATP synthesis	12/420	1.5e-10	3.78e-08	2.8e-08	Atp5c1/Atp5j/Ndufa12/Ndufa13/Ndufa7/Ndufb9/Ndufc1/Ndufc2/Ndufs2/Ndufs7/Ndufv2/Sdhb	GF	Alpha-beta T
	GO:0098742	cell-cell adhesion via plasma-membrane adhesion molecules	19/420	5.14e-10	1.09e-07	8.08e-08	Cadm2/Cd6/Cntn5/Dab1/Gpc6/Grid2/Itga4/Itgal/Lrrc4c/Magi2/Nlgn1/Nrg1/Nrxn1/Pcdh15/Ptprd/Ptprt/Sdk1/Sell/Tenm2	GF	Alpha-beta T
	GO:0002253	activation of immune response	27/420	6.05e-10	1.22e-07	9.04e-08	Bcl2/Cd28/Cd47/Cd8a/Csmd3/Dgkz/Gata3/Ifi203/Klhl6/Lck/Lcp2/Malt1/Mndal/Plcl2/Prkch/Ptpn6/Ptprc/Pycard/Rap1a/Skap1/Stap1/Tespa1/Themis/Thy1/Trat1/Xrcc6/Zap70	GF	Alpha-beta T
	GO:0009142	nucleoside triphosphate biosynthetic process	15/420	9.55e-10	1.6e-07	1.19e-07	Atp5c1/Atp5j/Dtymk/Eno1/Ndufa12/Ndufa13/Ndufa7/Ndufb9/Ndufc1/Ndufc2/Ndufs2/Ndufs7/Ndufv2/Nme1/Sdhb	GF	Alpha-beta T
	GO:0051251	positive regulation of lymphocyte activation	27/420	1.36e-09	2.19e-07	1.62e-07	Bcl2/Cd28/Cd47/Cd5/Cd6/Coro1a/Dock8/Egr3/Gata3/Il2rg/Il6st/Irf1/Itgal/Lck/Lef1/Malt1/Pbrm1/Prkcq/Ptprc/Pycard/Rasal3/Rasgrp1/Tespa1/Thy1/Tox/Xrcc6/Zap70	GF	Alpha-beta T
	GO:0006119	oxidative phosphorylation	15/420	2.18e-09	2.74e-07	2.04e-07	Atp5c1/Atp5j/Cox6a1/Ndufa12/Ndufa13/Ndufa7/Ndufb9/Ndufc1/Ndufc2/Ndufs2/Ndufs7/Ndufv2/Park7/Sdhb/Uqcrq	GF	Alpha-beta T
	GO:0009060	aerobic respiration	17/420	2.38e-09	2.77e-07	2.06e-07	Atp5c1/Atp5j/Cox10/Cox6a1/Ndufa12/Ndufa13/Ndufa7/Ndufb9/Ndufc1/Ndufc2/Ndufs2/Ndufs7/Ndufv2/Pank2/Park7/Sdhb/Uqcrq	GF	Alpha-beta T
	GO:0007416	synapse assembly	17/420	4.16e-09	4.3e-07	3.19e-07	Asic2/Cntn5/Cntnap2/Colq/Dbnl/Erbb4/Gpc6/Grid2/Lingo2/Lrrtm4/Magi2/Nlgn1/Nrg1/Nrxn1/Nrxn3/Ptprd/Sdk1	GF	Alpha-beta T
	GO:0046390	ribose phosphate biosynthetic process	18/420	4.66e-09	4.69e-07	3.48e-07	Acss1/Adcy7/Atp5c1/Atp5j/Eno1/Ndufa12/Ndufa13/Ndufa7/Ndufb9/Ndufc1/Ndufc2/Ndufs2/Ndufs7/Ndufv2/Nme1/Pank2/Pdk1/Sdhb	GF	Alpha-beta T
	GO:0002366	leukocyte activation involved in immune response	21/420	1.78e-08	1.34e-06	9.97e-07	Cd28/Cd84/Coro1a/Gata3/Irf1/Itgal/Itm2a/Lcp1/Lef1/Malt1/Nmi/Parp3/Plcl2/Ptpn6/Ptprc/Pycard/Rac2/Rasgrp1/Rorc/Slamf6/Xrcc4	GF	Alpha-beta T
	GO:0050808	synapse organization	26/420	2.24e-08	1.58e-06	1.17e-06	Asic2/Cntn5/Cntnap2/Colq/Ctnna2/Dbnl/Dgkz/Dhx36/Erbb4/Fgfr2/Gpc6/Grid2/Lingo2/Lrrc4c/Lrrtm4/Magi2/Nlgn1/Nrg1/Nrxn1/Nrxn3/Pfn1/Ptprd/Ptprt/Rheb/Sdk1/Tmem108	GF	Alpha-beta T
	GO:0034329	cell junction assembly	24/420	4.62e-08	3e-06	2.22e-06	Asic2/Bcl2/Cntn5/Cntnap2/Colq/Dbnl/Erbb4/Gpc6/Grid2/Hdac7/Lims1/Lingo2/Lrrtm4/Magi2/Nlgn1/Nrg1/Nrxn1/Nrxn3/Prkch/Ptprd/Rap1a/Rap1b/Sdk1/Thy1	GF	Alpha-beta T
	GO:0032944	regulation of mononuclear cell proliferation	18/420	5.15e-08	3.29e-06	2.44e-06	Bcl2/Btla/Cd28/Cd6/Coro1a/Ikzf3/Il6st/Irf1/Itgal/Prkcq/Ptpn6/Ptprc/Pycard/Rac2/Rasal3/St6gal1/Tspan32/Zap70	GF	Alpha-beta T
	GO:0042129	regulation of T cell proliferation	15/420	2.04e-07	1.2e-05	8.89e-06	Btla/Cd28/Cd6/Coro1a/Il6st/Irf1/Itgal/Prkcq/Ptpn6/Ptprc/Pycard/Rac2/Rasal3/Tspan32/Zap70	GF	Alpha-beta T
	GO:0050670	regulation of lymphocyte proliferation	17/420	2.07e-07	1.2e-05	8.89e-06	Bcl2/Btla/Cd28/Cd6/Coro1a/Ikzf3/Il6st/Irf1/Itgal/Prkcq/Ptpn6/Ptprc/Pycard/Rac2/Rasal3/Tspan32/Zap70	GF	Alpha-beta T
	GO:0007264	small GTPase mediated signal transduction	22/420	4.83e-07	2.66e-05	1.98e-05	Arhgdib/Arhgef3/Auts2/Cdc42ep3/Dab1/Dbnl/Dennd1a/Dgkz/Dock8/Dok2/Gpr174/Jun/Nrg1/P2ry10/Rabif/Rac2/Rap1a/Rap1b/Rasal3/Rasgrp1/Rheb/Usp8	GF	Alpha-beta T
	GO:0099560	synaptic membrane adhesion	7/420	4.94e-07	2.66e-05	1.98e-05	Gpc6/Lrrc4c/Magi2/Nlgn1/Nrg1/Nrxn1/Ptprd	GF	Alpha-beta T
	GO:1901888	regulation of cell junction assembly	15/420	1e-06	5.05e-05	3.75e-05	Asic2/Cntnap2/Colq/Gpc6/Grid2/Lims1/Lingo2/Lrrtm4/Nlgn1/Nrxn1/Prkch/Ptprd/Rap1a/Rap1b/Thy1	GF	Alpha-beta T
	GO:0033108	mitochondrial respiratory chain complex assembly	10/420	1.14e-06	5.51e-05	4.09e-05	Cox20/Immp2l/Ndufa12/Ndufb9/Ndufc1/Ndufc2/Ndufs2/Ndufs7/Pet100/Samm50	GF	Alpha-beta T
	GO:2000106	regulation of leukocyte apoptotic process	11/420	1.37e-06	6.47e-05	4.8e-05	Bbc3/Bcl11b/Bcl2/Cd3g/Dock8/Hcls1/Pik3cd/Prkcq/Rorc/St6gal1/Tsc22d3	GF	Alpha-beta T
	GO:0002697	regulation of immune effector process	22/420	1.46e-06	6.85e-05	5.09e-05	Acp5/Cd28/Cd47/Cd84/Cd96/Csmd3/Dhx36/Gata3/H2-Q2/H2-T23/Irf1/Malt1/Mr1/Parp3/Ptpn6/Ptprc/Pycard/Rac2/Rap1a/Rasgrp1/Slamf6/Stap1	GF	Alpha-beta T
	GO:2000146	negative regulation of cell motility	18/420	1.54e-06	7.04e-05	5.23e-05	Arhgap4/Arhgdib/Bcl2/Cd200/Cited2/Coro1b/Dusp1/Gata3/Magi2/Nrg1/Nrg3/Park7/Prkg1/Ptprt/Sp100/Stap1/Thy1/Trp53inp1	GF	Alpha-beta T
	GO:0040013	negative regulation of locomotion	19/420	1.62e-06	7.3e-05	5.42e-05	Arhgap4/Arhgdib/Bcl2/Cd200/Cited2/Coro1b/Dusp1/Gata3/Magi2/Nrg1/Nrg3/Park7/Prkg1/Ptprt/Sp100/St6gal1/Stap1/Thy1/Trp53inp1	GF	Alpha-beta T
	GO:0034113	heterotypic cell-cell adhesion	8/420	1.63e-06	7.3e-05	5.42e-05	Cd2/Cd200/Ctnna3/Itga4/Lck/Ptprc/Skap1/Thy1	GF	Alpha-beta T
	GO:0051651	maintenance of location in cell	15/420	1.74e-06	7.7e-05	5.71e-05	Arl2bp/Bbc3/Capn3/Coro1a/Dmd/Lck/Park7/Pfn1/Ptpn6/Ptprc/Sp100/Sri/Sun2/Thy1/Topors	GF	Alpha-beta T
	GO:0043113	receptor clustering	9/420	1.77e-06	7.73e-05	5.74e-05	Colq/Dlg2/Itga4/Itgal/Lrrtm4/Magi2/Nlgn1/Nrxn1/Thy1	GF	Alpha-beta T
	GO:0072521	purine-containing compound metabolic process	22/420	2.81e-06	0.000119	8.84e-05	Acss1/Adcy7/Atp5c1/Atp5j/Dpyd/Eno1/Fhit/Gimap9/Macrod2/Ndufa12/Ndufa13/Ndufa7/Ndufb9/Ndufc1/Ndufc2/Ndufs2/Ndufs7/Ndufv2/Nme1/Pank2/Pdk1/Sdhb	GF	Alpha-beta T
	GO:0033151	V(D)J recombination	5/420	8.14e-06	0.000298	0.000221	Bcl11b/Lef1/Tcf7/Xrcc4/Xrcc6	GF	Alpha-beta T
	GO:0050807	regulation of synapse organization	15/420	8.41e-06	0.000305	0.000226	Asic2/Colq/Ctnna2/Dbnl/Dhx36/Gpc6/Grid2/Lingo2/Lrrtm4/Magi2/Nlgn1/Nrxn1/Ptprd/Ptprt/Rheb	GF	Alpha-beta T
	GO:0031334	positive regulation of protein-containing complex assembly	13/420	9.42e-06	0.000334	0.000248	Bbc3/Bmf/Cdc42ep3/Drg1/Ikzf1/Lcp1/Mapk9/Nrg1/Park7/Pfn1/Pycard/Rap1b/Skap1	GF	Alpha-beta T
	GO:0030900	forebrain development	19/420	9.47e-06	0.000334	0.000248	Bcl11b/Btg2/Cntnap2/D16Ertd472e/Dab1/Erbb4/Fgfr2/Grcc10/Ikzf1/Jakmip1/Lef1/Nrg1/Nrg3/Prkg1/Secisbp2/Sun2/Tmem108/Tox/Uqcrq	GF	Alpha-beta T
	GO:0007517	muscle organ development	18/420	9.66e-06	0.000334	0.000248	Bcl2/Btg2/Cited2/Cntnap2/Dmd/Egr1/Fgfr2/Fos/Hdac7/Hivep3/Id3/Lef1/Maff/Nr4a1/Nrg1/Psma6/Rbfox1/Zfhx3	GF	Alpha-beta T
	GO:0071887	leukocyte apoptotic process	11/420	1.14e-05	0.000385	0.000286	Bbc3/Bcl11b/Bcl2/Cd3g/Dock8/Hcls1/Pik3cd/Prkcq/Rorc/St6gal1/Tsc22d3	GF	Alpha-beta T
	GO:0050803	regulation of synapse structure or activity	15/420	1.2e-05	0.000397	0.000295	Asic2/Colq/Ctnna2/Dbnl/Dhx36/Gpc6/Grid2/Lingo2/Lrrtm4/Magi2/Nlgn1/Nrxn1/Ptprd/Ptprt/Rheb	GF	Alpha-beta T
	GO:0007409	axonogenesis	21/420	1.3e-05	0.00042	0.000312	Auts2/Bcl11b/Bcl2/Chl1/Cntn4/Cntn5/Cntnap2/Ctnna2/Dab1/Dbnl/Dcc/Epha6/Fgfr2/Gata3/Grcc10/Itga4/Lrrc4c/Rac2/Raph1/Tenm2/Thy1	GF	Alpha-beta T
	GO:0060537	muscle tissue development	21/420	1.34e-05	0.000429	0.000319	Bcl2/Btg2/Cited2/Cntnap2/Dmd/Egr1/Erbb4/Fgfr2/Fos/Hdac7/Hivep3/Lef1/Maff/Ndufv2/Nebl/Nr4a1/Nrg1/Psma6/Rbfox1/Sgcd/Sgcz	GF	Alpha-beta T
	GO:0021953	central nervous system neuron differentiation	13/420	1.35e-05	0.000429	0.000319	Agbl4/Bcl11b/Btg2/D16Ertd472e/Dcc/Fgfr2/Grcc10/Grid2/Lmo4/Nrxn1/Secisbp2/Tox/Uqcrq	GF	Alpha-beta T
	GO:0048538	thymus development	7/420	1.82e-05	0.000536	0.000398	Bcl11b/Bcl2/Cited2/Gata3/Ikzf1/Lmo4/Mafb	GF	Alpha-beta T
	GO:0097201	negative regulation of transcription from RNA polymerase II promoter in response to stress	4/420	1.97e-05	0.000567	0.000421	Cited2/Dnajb1/Jun/Ppp1r15a	GF	Alpha-beta T
	GO:0070372	regulation of ERK1 and ERK2 cascade	16/420	2.61e-05	0.000739	0.000549	Chrna9/Dcc/Dmd/Dusp1/Erbb4/Fgfr2/Jun/Nrg1/Nrxn1/Ptpn6/Ptprc/Pycard/Rap1a/Rap1b/Rasgrp1/Tbc1d10c	GF	Alpha-beta T
	GO:0051457	maintenance of protein location in nucleus	5/420	2.63e-05	0.000739	0.000549	Arl2bp/Park7/Sp100/Sun2/Topors	GF	Alpha-beta T
	GO:0046034	ATP metabolic process	13/420	2.68e-05	0.000748	0.000555	Atp5c1/Atp5j/Eno1/Ndufa12/Ndufa13/Ndufa7/Ndufb9/Ndufc1/Ndufc2/Ndufs2/Ndufs7/Ndufv2/Sdhb	GF	Alpha-beta T
	GO:0042113	B cell activation	19/420	2.78e-05	0.000773	0.000574	Bcl2/Btla/Cd28/Gimap1/Hdac7/Ikzf1/Ikzf3/Il2rg/Itm2a/Lef1/Malt1/Parp3/Pik3cd/Plcl2/Ptpn6/Ptprc/Rasgrp1/Tbc1d10c/Xrcc4	GF	Alpha-beta T
	GO:1901841	regulation of high voltage-gated calcium channel activity	4/420	2.82e-05	0.000777	0.000577	Fgf14/Gem/Rrad/Sri	GF	Alpha-beta T
	GO:0031346	positive regulation of cell projection organization	19/420	2.87e-05	0.000786	0.000584	Auts2/Cdc42ep3/Coro1b/Dbnl/Dcc/Dhx36/Dmd/Magi2/Mien1/Nlgn1/Nme1/Nrg1/Nrxn1/Pfn1/Prkcq/Ptprd/Rac2/Rap1a/Tox	GF	Alpha-beta T
	GO:0050905	neuromuscular process	12/420	2.92e-05	0.000793	0.000588	Cntnap2/Csmd1/Ctnna2/Dmd/Fgf14/Grcc10/Grid2/Nr4a1/Nrxn1/Pcdh15/Rbfox1/Rcsd1	GF	Alpha-beta T
	GO:0010038	response to metal ion	15/420	3.22e-05	0.000863	0.000641	Adcy7/Anxa5/Bcl2/Capn3/Dlg2/Fos/Jun/Junb/Kcnmb4/Lck/Mapk9/Mnat1/Nlgn1/Nrxn1/Park7	GF	Alpha-beta T
	GO:0002200	somatic diversification of immune receptors	8/420	3.64e-05	0.000962	0.000714	Bcl11b/Cd28/Lef1/Parp3/Ptprc/Tcf7/Xrcc4/Xrcc6	GF	Alpha-beta T
	GO:0002181	cytoplasmic translation	51/482	2.4e-53	1.06e-49	7.25e-50	Cnbp/Eef2/Eif2s2/Eif3a/Eif4a1/Fau/Pabpc1/Rpl13/Rpl13a/Rpl21/Rpl23/Rpl23a/Rpl24/Rpl26/Rpl27/Rpl27a/Rpl28/Rpl30/Rpl34/Rpl35a/Rpl36/Rpl37a/Rpl38/Rpl39/Rpl4/Rpl41/Rpl5/Rpl6/Rpl7/Rpl7a/Rpl9-ps6/Rplp0/Rplp1/Rplp2/Rps12/Rps13/Rps17/Rps18/Rps2/Rps20/Rps23/Rps24/Rps25/Rps26/Rps28/Rps29/Rps7/Rps8/Rps9/Syncrip/Uba52	SPF	Alpha-beta T
	GO:0022613	ribonucleoprotein complex biogenesis	47/482	4.27e-25	9.38e-22	6.44e-22	Ago2/Celf1/Cpsf6/Ddx21/Eif2s2/Eif3a/Ftsj3/Glul/Hsp90aa1/Isy1/Mdn1/Ncl/Nop9/Npm1/Pa2g4/Ptges3/Ran/Rpl10/Rpl13a/Rpl23a/Rpl24/Rpl26/Rpl27/Rpl35/Rpl35a/Rpl38/Rpl5/Rpl6/Rpl7/Rpl7a/Rplp0/Rps17/Rps2/Rps24/Rps25/Rps27/Rps27rt/Rps28/Rps7/Rps8/Scaf11/Snrpd1/Snrpg/Srpk1/Srpk2/Utp14b/Ythdc1	SPF	Alpha-beta T
	GO:0016570	histone modification	46/482	1.12e-21	1.64e-18	1.13e-18	Arid4a/Arid4b/Ash1l/Atxn7/Atxn7l3/Baz2a/Brd1/Brd4/Brpf1/Chd4/Crebbp/Ddx21/Dek/Ep400/Flcn/Hdac1/Jarid2/Jdp2/Kansl3/Kdm2a/Kdm2b/Kdm5a/Kdm5b/Kdm6b/Kmt2c/Kmt2e/Lcor/Lmna/Mier1/Morf4l1/Morf4l2/Msl1/Myb/Nsd3/Paf1/Rtf1/Setd1b/Setd2/Sfpq/Smarca5/Supt6/Tet3/Ube2a/Ubr5/Usp7/Wac	SPF	Alpha-beta T
	GO:0071826	ribonucleoprotein complex subunit organization	29/482	2.99e-20	3.28e-17	2.25e-17	Ago2/Celf1/Cpsf6/Eif2s2/Eif3a/Hsp90aa1/Isy1/Mdn1/Ptges3/Rpl10/Rpl13a/Rpl23a/Rpl24/Rpl38/Rpl5/Rpl6/Rplp0/Rps2/Rps25/Rps27/Rps28/Scaf11/Snrpd1/Snrpg/Srpk1/Srpk2/Tfip11/Vcp/Ythdc1	SPF	Alpha-beta T
	GO:0006338	chromatin remodeling	37/482	6.27e-20	5.51e-17	3.78e-17	Arid1a/Baz1a/Baz2a/Brd4/Chd2/Chd4/Ddx21/Dek/Gnas/Hdac1/Hmgb1/Jarid2/Kdm5a/Kdm5b/Kdm6b/L3mbtl3/Lmna/Mier1/Morf4l1/Myb/Nasp/Npm1/Nr3c1/Pak1/Ptma/Set/Setd2/Smarca5/Smarcc1/Smchd1/Ss18/Supt16/Supt6/Top1/Trim28/Yy1/Zbtb7a	SPF	Alpha-beta T
	GO:0022618	ribonucleoprotein complex assembly	27/482	1.22e-18	8.94e-16	6.13e-16	Ago2/Celf1/Cpsf6/Eif2s2/Eif3a/Hsp90aa1/Isy1/Mdn1/Ptges3/Rpl10/Rpl13a/Rpl23a/Rpl24/Rpl38/Rpl5/Rpl6/Rplp0/Rps2/Rps25/Rps27/Rps28/Scaf11/Snrpd1/Snrpg/Srpk1/Srpk2/Ythdc1	SPF	Alpha-beta T
	GO:0034248	regulation of cellular amide metabolic process	38/482	3.68e-16	2.02e-13	1.39e-13	Ago2/Bzw1/Bzw2/Calr/Caprin1/Casp3/Celf1/Cnbp/Ddx6/Eef2/Eif2ak3/Eif4g1/Eif4g2/Eif5b/Gapdh/Gspt1/Mknk2/Ncl/Npm1/Pa2g4/Pabpc1/Pan3/Prkcd/Pum1/Rc3h1/Rock1/Rpl10/Rpl13a/Rpl26/Rpl38/Rpl5/Rplp1/Rps9/Rtn3/Rtn4/Syncrip/Tnrc6c/Vim	SPF	Alpha-beta T
	GO:1903311	regulation of mRNA metabolic process	32/482	4.59e-16	2.24e-13	1.54e-13	Ago2/Alkbh5/Celf1/Cpsf6/Gtpbp1/Hnrnpa0/Hnrnpab/Hnrnpm/Malat1/Ncl/Npm1/Nup98/Pabpc1/Paf1/Pan3/Ptbp1/Pum1/Rbm25/Rc3h1/Rock1/Safb/Sf3b4/Sltm/Son/Srpk1/Srpk2/Supt6/Syncrip/Tnrc6c/Vim/Ythdc1/Zbtb7a	SPF	Alpha-beta T
	GO:0006913	nucleocytoplasmic transport	33/482	9.18e-16	3.67e-13	2.52e-13	Agap3/Alkbh5/Calr/Chp1/Cpsf6/Emd/Flna/Gsk3b/Hspa9/Lmna/Mapk14/Mdn1/Nop9/Npm1/Nup98/Phip/Pom121/Ppp2ca/Prkcd/Pttg1ip/Ran/Rangap1/Rapgef3/Setd2/Sqstm1/Ssb/Stat3/Supt6/Trim28/Ubr5/Ythdc1/Ywhae/Zc3h11a	SPF	Alpha-beta T
	GO:0051169	nuclear transport	33/482	9.18e-16	3.67e-13	2.52e-13	Agap3/Alkbh5/Calr/Chp1/Cpsf6/Emd/Flna/Gsk3b/Hspa9/Lmna/Mapk14/Mdn1/Nop9/Npm1/Nup98/Phip/Pom121/Ppp2ca/Prkcd/Pttg1ip/Ran/Rangap1/Rapgef3/Setd2/Sqstm1/Ssb/Stat3/Supt6/Trim28/Ubr5/Ythdc1/Ywhae/Zc3h11a	SPF	Alpha-beta T
	GO:0018205	peptidyl-lysine modification	35/482	3.31e-15	1.21e-12	8.32e-13	Arid4a/Arid4b/Ash1l/Atxn7/Atxn7l3/Baz2a/Brd1/Brd4/Brpf1/Crebbp/Ddx21/Dek/Ep400/Flcn/Jarid2/Kansl3/Kmt2c/Kmt2e/Lcor/Lmna/Morf4l1/Morf4l2/Msl1/Myb/Nsd3/Por/Rangap1/Rtf1/Setd1b/Setd2/Smarca5/Supt6/Tet3/Trim28/Zmiz1	SPF	Alpha-beta T
	GO:0006417	regulation of translation	34/482	6.05e-15	2.05e-12	1.4e-12	Ago2/Bzw1/Bzw2/Calr/Caprin1/Celf1/Cnbp/Ddx6/Eef2/Eif2ak3/Eif4g1/Eif4g2/Eif5b/Gapdh/Gspt1/Mknk2/Ncl/Npm1/Pa2g4/Pabpc1/Pan3/Pum1/Rc3h1/Rock1/Rpl10/Rpl13a/Rpl26/Rpl38/Rpl5/Rplp1/Rps9/Syncrip/Tnrc6c/Vim	SPF	Alpha-beta T
	GO:0034504	protein localization to nucleus	30/482	2.81e-14	8.23e-12	5.64e-12	Agap3/Calr/Chp1/Dnajb6/Eif2ak3/Flcn/Flna/Glul/Gsk3b/Hdgf/Hnrnpm/Lmna/Mapk14/Npm1/Nup98/Paf1/Phip/Pom121/Ppp2ca/Prkcd/Pttg1ip/Ran/Rangap1/Sqstm1/Stat3/Stk11/Trim28/Ubr5/Ywhae/Zbtb7a	SPF	Alpha-beta T
	GO:2000112	regulation of cellular macromolecule biosynthetic process	36/482	7.85e-14	2.03e-11	1.39e-11	Ago2/Bzw1/Bzw2/Calr/Caprin1/Celf1/Chp1/Cnbp/Ddx6/Eef2/Eif2ak3/Eif4g1/Eif4g2/Eif5b/Gapdh/Gspt1/Klf4/Mknk2/Ncl/Npm1/Pa2g4/Pabpc1/Pan3/Pum1/Rc3h1/Rock1/Rpl10/Rpl13a/Rpl26/Rpl38/Rpl5/Rplp1/Rps9/Syncrip/Tnrc6c/Vim	SPF	Alpha-beta T
	GO:0140694	non-membrane-bounded organelle assembly	31/482	4.1e-13	9.75e-11	6.68e-11	Actg1/Cltc/Ddx6/Dync1h1/Ezr/Flna/G3bp1/Itgb1/Mapre1/Mdn1/Npm1/Pan3/Plec/Prkar1a/Prrc2c/Rc3h1/Rpl10/Rpl23a/Rpl24/Rpl38/Rpl5/Rpl6/Rplp0/Rps2/Rps23/Rps25/Rps27/Rps28/Smc3/Tmod3/Zfp207	SPF	Alpha-beta T
	GO:0016072	rRNA metabolic process	24/482	9.38e-12	1.65e-09	1.13e-09	Ddx21/Ftsj3/Mdn1/Ncl/Nop9/Npm1/Pa2g4/Rpl26/Rpl27/Rpl35/Rpl35a/Rpl5/Rpl7/Rpl7a/Rps17/Rps24/Rps25/Rps27/Rps27rt/Rps28/Rps7/Rps8/Top1/Utp14b	SPF	Alpha-beta T
	GO:0046822	regulation of nucleocytoplasmic transport	17/482	8.16e-11	1.08e-08	7.43e-09	Chp1/Cpsf6/Emd/Flna/Gsk3b/Mapk14/Mdn1/Ppp2ca/Prkcd/Ran/Rangap1/Rapgef3/Setd2/Supt6/Trim28/Ubr5/Ywhae	SPF	Alpha-beta T
	GO:0035303	regulation of dephosphorylation	17/482	1.32e-10	1.61e-08	1.1e-08	Calm1/Calm2/Chp1/Gnai2/Hsp90b1/Iqgap1/Ppp1r16b/Ppp2ca/Ppp2r5a/Ppp6r3/Prkcd/Ptbp1/Rock1/Rpl5/Tiprl/Ywhab/Ywhae	SPF	Alpha-beta T
	GO:0032259	methylation	27/482	3.73e-10	4.1e-08	2.81e-08	Arid4a/Arid4b/Ash1l/Baz2a/Brd4/Crebbp/Ftsj3/Gnas/Gsk3b/Gspt1/Jarid2/Kansl3/Kmt2c/Kmt2e/Lcor/Lmna/Myb/Nsd3/Paf1/Rab6a/Rtf1/Setd1b/Setd2/Smarca5/Supt6/Tet3/Trim28	SPF	Alpha-beta T
	GO:0042255	ribosome assembly	12/482	4.04e-10	4.22e-08	2.9e-08	Mdn1/Rpl10/Rpl23a/Rpl24/Rpl38/Rpl5/Rpl6/Rplp0/Rps2/Rps25/Rps27/Rps28	SPF	Alpha-beta T
	GO:0070988	demethylation	13/482	6.27e-10	6.41e-08	4.39e-08	Alkbh5/Hnrnpab/Kdm2a/Kdm2b/Kdm5a/Kdm5b/Kdm6b/Por/Syncrip/Tet3/Trim28/Usp7/Usp9x	SPF	Alpha-beta T
	GO:0035304	regulation of protein dephosphorylation	14/482	7.21e-10	7.04e-08	4.83e-08	Calm1/Calm2/Gnai2/Hsp90b1/Ppp1r16b/Ppp2ca/Ppp2r5a/Ppp6r3/Prkcd/Ptbp1/Rock1/Tiprl/Ywhab/Ywhae	SPF	Alpha-beta T
	GO:0040029	epigenetic regulation of gene expression	18/482	1.15e-09	1.1e-07	7.56e-08	Arid4a/Arid4b/Baz1a/Baz2a/Gnas/Gsk3b/Hdac1/Hmgb1/Jarid2/Kansl3/L3mbtl3/Lmna/Msl1/Nr3c1/Smarca5/Smchd1/Trim28/Ythdc1	SPF	Alpha-beta T
	GO:0007015	actin filament organization	29/482	1.18e-09	1.11e-07	7.6e-08	Abl2/Actg1/Actn1/Actn4/Braf/Coro1c/Cotl1/Cyfip2/Diaph1/Ezr/Flna/Grb2/Hip1r/Hsp90b1/Jmy/Marcksl1/Pak1/Pakap/Plec/Ppfia1/Prkcd/Rapgef3/Rgcc/Sptan1/Ssh2/Tmod3/Tmsb10/Tpm3/Tpm4	SPF	Alpha-beta T
	GO:0016311	dephosphorylation	25/482	1.44e-09	1.32e-07	9.05e-08	Calm1/Calm2/Chp1/Ctdsp2/Gnai2/Hsp90b1/Iqgap1/Ppm1g/Ppp1r16b/Ppp2ca/Ppp2r5a/Ppp2r5c/Ppp6r3/Pptc7/Prkcd/Ptbp1/Ptp4a1/Ptp4a2/Rock1/Rpl5/Ssh2/Stk11/Tiprl/Ywhab/Ywhae	SPF	Alpha-beta T
	GO:0034101	erythrocyte homeostasis	17/482	2.06e-09	1.83e-07	1.25e-07	Arid4a/Atpif1/B2m/Brd1/Casp3/Hspa9/Kmt2e/L3mbtl3/Mapk14/Nfe2l1/Prdx1/Rps17/Rps24/Stat3/Stat5a/Tmod3/Zbtb7a	SPF	Alpha-beta T
	GO:0002262	myeloid cell homeostasis	19/482	2.08e-09	1.83e-07	1.25e-07	Arid4a/Atpif1/B2m/Brd1/Casp3/Hmgb1/Hspa9/Itpkb/Kmt2e/L3mbtl3/Mapk14/Nfe2l1/Prdx1/Rps17/Rps24/Stat3/Stat5a/Tmod3/Zbtb7a	SPF	Alpha-beta T
	GO:0044772	mitotic cell cycle phase transition	28/482	3.22e-09	2.72e-07	1.87e-07	Ankrd17/Arid1a/Bach1/Brd4/Bub3/Calm1/Calm2/Cks1b/Crebbp/Ctdsp2/Eif4g1/Foxo4/Itgb1/Klf4/Kmt2e/Myb/Nasp/Ppp2ca/Ppp2r5c/Rcc2/Rgcc/Rpl24/Rpl26/Smarcc1/Tmod3/Wac/Zfp207/Zwint	SPF	Alpha-beta T
	GO:0031647	regulation of protein stability	23/482	3.42e-09	2.84e-07	1.95e-07	Calr/Casp3/Cd81/Chp1/Crebbp/Flna/Gapdh/Hip1r/Hsp90aa1/Lamp2/Lmna/Npm1/Pim1/Ptges3/Rpl23/Rpl5/Rps7/Rtn4/Siah1a/Ubr5/Usp7/Usp9x/Zfp207	SPF	Alpha-beta T
	GO:2001020	regulation of response to DNA damage stimulus	23/482	3.64e-09	2.86e-07	1.96e-07	Arid1a/Atxn7/Atxn7l3/Brd4/Dek/Ep400/Hmgb1/Morf4l1/Morf4l2/Npm1/Pnp/Prkcd/Pttg1ip/Rnf169/Rpl26/Setd2/Skil/Smarca5/Smarcc1/Smchd1/Trim28/Ubr5/Yy1	SPF	Alpha-beta T
	GO:1900180	regulation of protein localization to nucleus	16/482	5.34e-09	4.05e-07	2.78e-07	Chp1/Eif2ak3/Flcn/Flna/Glul/Gsk3b/Hnrnpm/Lmna/Mapk14/Npm1/Ppp2ca/Prkcd/Ran/Stk11/Trim28/Ubr5	SPF	Alpha-beta T
	GO:0042692	muscle cell differentiation	27/482	1.21e-08	8.72e-07	5.98e-07	Actg1/Actn1/Actn4/Ankrd17/Arid1a/Atp2a2/Cd81/Foxo4/Gsk3b/Homer1/Itgb1/Kdm6b/Lmna/Mapk14/Myh9/Naca/Nr3c1/Pak1/Plec/Prkar1a/Ptbp1/Rbpj/Ski/Spag9/Supt6/Tmod3/Yy1	SPF	Alpha-beta T
	GO:0019827	stem cell population maintenance	18/482	1.51e-08	1.03e-06	7.09e-07	Arid1a/Arid4a/Arid4b/Braf/Crebbp/Ddx6/Hdac1/Kdm2b/Klf4/Paf1/Rbpj/Rtf1/Ski/Smarcc1/Smc3/Srrt/Ss18/Stat3	SPF	Alpha-beta T
	GO:0098727	maintenance of cell number	18/482	2.18e-08	1.43e-06	9.8e-07	Arid1a/Arid4a/Arid4b/Braf/Crebbp/Ddx6/Hdac1/Kdm2b/Klf4/Paf1/Rbpj/Rtf1/Ski/Smarcc1/Smc3/Srrt/Ss18/Stat3	SPF	Alpha-beta T
	GO:0006401	RNA catabolic process	21/482	2.39e-08	1.54e-06	1.06e-06	Ago2/Alkbh5/Celf1/Gspt1/Gtpbp1/Hnrnpa0/Hnrnpab/Hnrnpm/Npm1/Pabpc1/Pan3/Pum1/Rc3h1/Rnaseh2a/Rnaset2a/Rock1/Sidt2/Ssb/Syncrip/Tnrc6c/Vim	SPF	Alpha-beta T
	GO:0046777	protein autophosphorylation	19/482	2.73e-08	1.69e-06	1.16e-06	Brd4/Calm1/Calm2/Chp1/Clk3/Eif2ak3/Gsk3b/Hspa9/Iqgap1/Mapk14/Mknk2/Pak1/Pim1/Ppp2ca/Prkcd/Slk/Stk11/Trim28/Wnk1	SPF	Alpha-beta T
	GO:0051099	positive regulation of binding	17/482	3.15e-08	1.89e-06	1.3e-06	Abl2/B2m/Brd4/Calm1/Eif2ak3/Eif4g1/Gsk3b/Hip1r/Hmgb1/Klf4/Mapre1/Ppp2ca/Ran/Rapgef3/Ski/Trim28/Usp9x	SPF	Alpha-beta T
	GO:0044270	cellular nitrogen compound catabolic process	26/482	3.68e-08	2.16e-06	1.48e-06	Ago2/Alkbh5/Casp3/Celf1/Gspt1/Gtpbp1/Hnrnpa0/Hnrnpab/Hnrnpm/Npm1/Pabpc1/Pan3/Pnp/Por/Pum1/Rc3h1/Rnaseh2a/Rnaset2a/Rock1/Sidt2/Ssb/Syncrip/Tet3/Tnrc6c/Vcp/Vim	SPF	Alpha-beta T
	GO:0071559	response to transforming growth factor beta	19/482	3.79e-08	2.18e-06	1.49e-06	Arid4a/Arid4b/Crebbp/Flcn/Glg1/Hdac1/Hspa5/Nr3c1/Pmepa1/Rock1/Sdcbp/Ski/Skil/Spry1/Stat3/Stk11/Usp9x/Zbtb7a/Zmiz1	SPF	Alpha-beta T
	GO:0006606	protein import into nucleus	16/482	5.18e-08	2.88e-06	1.97e-06	Agap3/Chp1/Flna/Lmna/Mapk14/Nup98/Phip/Pom121/Ppp2ca/Prkcd/Pttg1ip/Ran/Sqstm1/Stat3/Trim28/Ubr5	SPF	Alpha-beta T
	GO:0007179	transforming growth factor beta receptor signaling pathway	17/482	5.7e-08	3.13e-06	2.15e-06	Arid4a/Arid4b/Crebbp/Flcn/Glg1/Hdac1/Hspa5/Pmepa1/Sdcbp/Ski/Skil/Spry1/Stat3/Stk11/Usp9x/Zbtb7a/Zmiz1	SPF	Alpha-beta T
	GO:0044843	cell cycle G1/S phase transition	19/482	7.6e-08	3.93e-06	2.69e-06	Ankrd17/Arid1a/Bach1/Brd4/Crebbp/Ctdsp2/Eif4g1/Itgb1/Klf4/Kmt2e/Myb/Nasp/Paf1/Ppp2ca/Ppp2r5c/Rgcc/Rpl26/Smarcc1/Wac	SPF	Alpha-beta T
	GO:1901987	regulation of cell cycle phase transition	25/482	9.65e-08	4.82e-06	3.3e-06	Ankrd17/Arid1a/Brd4/Bub3/Crebbp/Ctdsp2/Eif4g1/Foxo4/Klf4/Kmt2e/Mapk14/Npm1/Paf1/Ppp2ca/Ppp2r5c/Rcc2/Rgcc/Rpl24/Rpl26/Smarcc1/Tiprl/Tmod3/Wac/Zfp207/Zwint	SPF	Alpha-beta T
	GO:0046700	heterocycle catabolic process	25/482	1.05e-07	5.08e-06	3.49e-06	Ago2/Alkbh5/Casp3/Celf1/Gspt1/Gtpbp1/Hnrnpa0/Hnrnpab/Hnrnpm/Npm1/Pabpc1/Pan3/Pnp/Pum1/Rc3h1/Rnaseh2a/Rnaset2a/Rock1/Sidt2/Ssb/Syncrip/Tet3/Tnrc6c/Vcp/Vim	SPF	Alpha-beta T
	GO:0030099	myeloid cell differentiation	25/482	1.55e-07	7.03e-06	4.82e-06	Actn1/Arid4a/Atpif1/B2m/Brd1/Casp3/Cd81/Flna/Gnas/Gsk3b/Hmgb1/Hspa9/Itpkb/Kmt2e/L3mbtl3/Mapk14/Myb/Myh9/Nfe2l1/Paf1/Rbpj/Stat3/Stat5a/Tmod3/Zbtb7a	SPF	Alpha-beta T
	GO:0030522	intracellular receptor signaling pathway	17/482	1.72e-07	7.71e-06	5.29e-06	Actn4/Ankrd17/Arid1a/Calr/Fabp5/Hdac1/Nr3c1/Pak1/Pim1/Ptges3/Pum1/Safb/Sec14l1/Stat3/Ubr5/Zbtb7a/Zmiz1	SPF	Alpha-beta T
	GO:0034728	nucleosome organization	12/482	2.12e-07	9.23e-06	6.33e-06	Arid1a/Baz1a/Chd2/Nasp/Npm1/Ptma/Set/Setd2/Smarca5/Smarcc1/Supt16/Supt6	SPF	Alpha-beta T
	GO:0019439	aromatic compound catabolic process	25/482	2.66e-07	1.14e-05	7.79e-06	Ago2/Alkbh5/Casp3/Celf1/Gspt1/Gtpbp1/Hnrnpa0/Hnrnpab/Hnrnpm/Npm1/Pabpc1/Pan3/Pnp/Pum1/Rc3h1/Rnaseh2a/Rnaset2a/Rock1/Sidt2/Ssb/Syncrip/Tet3/Tnrc6c/Vcp/Vim	SPF	Alpha-beta T
	GO:0072594	establishment of protein localization to organelle	24/482	2.84e-07	1.2e-05	8.24e-06	Agap3/Atpif1/Chp1/Edem1/Flna/Hsp90aa1/Hspa5/Lamp2/Lmna/Man1a/Mapk14/Nup98/Phip/Pom121/Ppp2ca/Prkcd/Pttg1ip/Rab8b/Ran/Sqstm1/Stat3/Trim28/Ubr5/Vps37b	SPF	Alpha-beta T
	GO:0097193	intrinsic apoptotic signaling pathway	20/482	3.16e-07	1.32e-05	9.08e-06	Casp3/Crip1/Ddit4/Eif2ak3/Flcn/Gsk3b/Hdac1/Jmy/P4hb/Pnp/Ppp2r5c/Pttg1ip/Ralbp1/Rpl26/Rps7/Sfpq/Siah1a/Skil/Stk11/Ube2k	SPF	Alpha-beta T
	GO:0006914	autophagy	25/482	4.14e-07	1.68e-05	1.15e-05	Atp2a2/Atpif1/Cltc/Eif4g1/Eif4g2/Flcn/Gabarapl1/Gabarapl2/Gsk3b/Herc1/Hmgb1/Lamp2/Map1lc3a/Rab43/Retreg3/Rock1/Rragc/Snx18/Sqstm1/Stat3/Stk11/Trim5/Vcp/Vmp1/Wac	SPF	Alpha-beta T
	GO:0061919	process utilizing autophagic mechanism	25/482	4.14e-07	1.68e-05	1.15e-05	Atp2a2/Atpif1/Cltc/Eif4g1/Eif4g2/Flcn/Gabarapl1/Gabarapl2/Gsk3b/Herc1/Hmgb1/Lamp2/Map1lc3a/Rab43/Retreg3/Rock1/Rragc/Snx18/Sqstm1/Stat3/Stk11/Trim5/Vcp/Vmp1/Wac	SPF	Alpha-beta T
	GO:0043161	proteasome-mediated ubiquitin-dependent protein catabolic process	24/482	4.31e-07	1.74e-05	1.19e-05	Agap3/Arih1/Calr/Canx/Edem1/Eif2ak3/Gsk3b/Hsp90b1/Hspa5/Man1a/Ppp2r5c/Psmd1/Sdcbp/Siah1a/Smarcc1/Spsb1/Ube2a/Ube2h/Ube2k/Ubxn7/Usp7/Usp9x/Vcp/Wac	SPF	Alpha-beta T
	GO:0007159	leukocyte cell-cell adhesion	23/482	5.21e-07	2.06e-05	1.42e-05	Arid1a/B2m/Casp3/Cd81/Hmgb1/Hsp90aa1/Itgb1/Itpkb/Klf4/Lgals1/Myb/Nfat5/Pag1/Pnp/Prdx2/Prkar1a/Rc3h1/Rock1/Smarcc1/Socs1/Stat5a/Wnk1/Zmiz1	SPF	Alpha-beta T
	GO:1901653	cellular response to peptide	20/482	5.76e-07	2.24e-05	1.54e-05	Foxo4/Gnai2/Grb2/Gsk3b/Ncl/Nfkb1/Pak1/Pde3b/Phip/Prkcd/Rangap1/Rock1/Rpl23/Smarcc1/Socs1/Socs7/Stat3/Stat5a/Vim/Wdtc1	SPF	Alpha-beta T
	GO:0032984	protein-containing complex disassembly	17/482	5.96e-07	2.3e-05	1.58e-05	Arid1a/Atp2a2/Atxn7/Ddit4/Gsk3b/Gspt1/Lamp2/Map1lc3a/Rpl23/Smarcc1/Sptan1/Supt16/Tfip11/Tmod3/Ttbk2/Vcp/Vmp1	SPF	Alpha-beta T
	GO:0044728	DNA methylation or demethylation	11/482	6.02e-07	2.3e-05	1.58e-05	Baz2a/Gnas/Gsk3b/Hnrnpab/Kmt2e/Smarca5/Syncrip/Tet3/Trim28/Usp7/Usp9x	SPF	Alpha-beta T
	GO:0009895	negative regulation of catabolic process	20/482	6.35e-07	2.38e-05	1.64e-05	Ddit4/Eif4g1/Eif4g2/Flna/Gabarapl2/Herc1/Hnrnpa0/Hnrnpab/Pabpc1/Pde3b/Rpl23/Rpl5/Rps7/Sdcbp/Smarcc1/Stat3/Syncrip/Usp7/Usp9x/Wac	SPF	Alpha-beta T
	GO:1901361	organic cyclic compound catabolic process	25/482	7.37e-07	2.68e-05	1.84e-05	Ago2/Alkbh5/Casp3/Celf1/Gspt1/Gtpbp1/Hnrnpa0/Hnrnpab/Hnrnpm/Npm1/Pabpc1/Pan3/Pnp/Pum1/Rc3h1/Rnaseh2a/Rnaset2a/Rock1/Sidt2/Ssb/Syncrip/Tet3/Tnrc6c/Vcp/Vim	SPF	Alpha-beta T
	GO:0048144	fibroblast proliferation	13/482	1.01e-06	3.58e-05	2.46e-05	Brpf1/Cks1b/Emd/Fosl2/Fth1/Kmt2c/Morf4l1/Phip/Prdx1/Ptges3/Ski/Socs1/Zmiz1	SPF	Alpha-beta T
	GO:1901652	response to peptide	23/482	1.13e-06	3.92e-05	2.69e-05	Atp2a2/Foxo4/Gnai2/Grb2/Gsk3b/Mapk14/Ncl/Nfkb1/Pak1/Pde3b/Phip/Prkcd/Ramp3/Rangap1/Rock1/Rpl23/Smarcc1/Socs1/Socs7/Stat3/Stat5a/Vim/Wdtc1	SPF	Alpha-beta T
	GO:1904951	positive regulation of establishment of protein localization	20/482	1.17e-06	3.99e-05	2.73e-05	Acsl3/Cd81/Chp1/Dynll1/Edem1/Emd/Ezr/Flna/Glul/Gsk3b/Hnrnpm/Kcnn4/Mapk14/Pak1/Prkcd/Ran/Rapgef3/Trim28/Ubr5/Ywhae	SPF	Alpha-beta T
	GO:0022407	regulation of cell-cell adhesion	25/482	1.19e-06	4.03e-05	2.76e-05	Abl2/Arid1a/B2m/Casp3/Cd81/Hmgb1/Hsp90aa1/Itpkb/Klf4/Lgals1/Mapk14/Myb/Nfat5/Pag1/Pnp/Prdx2/Prkar1a/Prkcd/Rc3h1/Rgcc/Smarcc1/Socs1/Stat5a/Wnk1/Zmiz1	SPF	Alpha-beta T
	GO:0035264	multicellular organism growth	16/482	1.28e-06	4.26e-05	2.92e-05	Abl2/Ankrd11/Celf1/Ezr/Gnas/Kdm2a/Kmt2c/Plec/Rbbp6/Siah1a/Sik3/Stat3/Stat5a/Stk40/Tnks2/Wdtc1	SPF	Alpha-beta T
	GO:1903706	regulation of hemopoiesis	23/482	1.38e-06	4.52e-05	3.1e-05	Arid1a/B2m/Braf/Brd1/Brpf1/Gnas/Gsk3b/Hmgb1/Hsp90aa1/Hspa9/Itpkb/Mapk14/Myb/Paf1/Pnp/Prdx2/Rc3h1/Smarcc1/Socs1/Stat3/Stat5a/Zbtb7a/Zmiz1	SPF	Alpha-beta T
	GO:0030098	lymphocyte differentiation	24/482	1.56e-06	5.03e-05	3.45e-05	Abl2/Arid1a/B2m/Braf/Ctsl/Hmgb1/Hsp90aa1/Itpkb/Lgals1/Lmbr1l/Myb/Nfil3/Pnp/Prdx2/Rbpj/Rc3h1/Smarcc1/Socs1/Stat3/Stat5a/Stk11/Yy1/Zbtb7a/Zmiz1	SPF	Alpha-beta T
	GO:0031333	negative regulation of protein-containing complex assembly	13/482	1.61e-06	5.13e-05	3.52e-05	Gsk3b/Hip1r/Hmgb1/Lamp2/Mapre1/Pmepa1/Prkcd/Rpl13a/Sptan1/Ssh2/Tfip11/Tmod3/Tmsb10	SPF	Alpha-beta T
	GO:1903051	negative regulation of proteolysis involved in protein catabolic process	9/482	1.89e-06	5.78e-05	3.96e-05	Gabarapl2/Rpl23/Rpl5/Rps7/Sdcbp/Smarcc1/Usp7/Usp9x/Wac	SPF	Alpha-beta T
	GO:0010639	negative regulation of organelle organization	21/482	1.98e-06	6.01e-05	4.12e-05	Atxn7/Bub3/Flcn/Hip1r/Lmna/Mapre1/Npm1/Ppfia1/Prkcd/Smarca5/Sptan1/Ssh2/Tinf2/Tmod3/Tmsb10/Tnks2/Ttbk2/Vat1/Wapl/Zfp207/Zwint	SPF	Alpha-beta T
	GO:0031507	heterochromatin formation	10/482	2.35e-06	7.02e-05	4.81e-05	Baz1a/Baz2a/Gnas/Hdac1/Hmgb1/L3mbtl3/Lmna/Smarca5/Smchd1/Trim28	SPF	Alpha-beta T
	GO:0031330	negative regulation of cellular catabolic process	16/482	2.52e-06	7.48e-05	5.13e-05	Eif4g1/Eif4g2/Herc1/Hnrnpa0/Hnrnpab/Pabpc1/Rpl23/Rpl5/Rps7/Sdcbp/Smarcc1/Stat3/Syncrip/Usp7/Usp9x/Wac	SPF	Alpha-beta T
	GO:0060070	canonical Wnt signaling pathway	18/482	3.43e-06	9.84e-05	6.75e-05	Emd/G3bp1/Gsk3b/Hdac1/Klf4/Lmbr1l/Mapk14/Nfkb1/Rbpj/Rps12/Siah1a/Stk11/Tle3/Tnks2/Ubr5/Usp34/Vcp/Wnk1	SPF	Alpha-beta T
	GO:0032535	regulation of cellular component size	21/482	4.08e-06	0.000113	7.74e-05	Ano6/Cotl1/Cyfip2/Ezr/Grb2/Gsk3b/Hip1r/Kcnn4/Npm1/Pak1/Prkcd/Rab22a/Rapgef3/Rpl4/Rtn4/Sptan1/Ssh2/Tmem123/Tmod3/Tmsb10/Wdtc1	SPF	Alpha-beta T
	GO:0006356	regulation of transcription by RNA polymerase I	7/482	5.54e-06	0.000145	9.94e-05	Baz2a/Ddx21/Dek/Eif2ak3/Flna/Ncl/Smarca5	SPF	Alpha-beta T
	GO:0006457	protein folding	13/482	5.61e-06	0.000145	9.95e-05	B2m/Calr/Canx/Dnajb6/Hsp90aa1/Hsp90b1/Hspa5/Hspa9/Nudcd3/P4hb/Pdia3/Ptges3/Unc45a	SPF	Alpha-beta T
	GO:0071383	cellular response to steroid hormone stimulus	13/482	5.61e-06	0.000145	9.95e-05	Arid1a/Atp1a1/Calr/Ddit4/Gsk3b/Hdac1/Nr3c1/Pak1/Ptges3/Safb/Ubr5/Zbtb7a/Zmiz1	SPF	Alpha-beta T
	GO:0030900	forebrain development	21/482	5.76e-06	0.000148	0.000102	Aplp2/Arid1a/B2m/Celf1/Coro1c/Gsk3b/Hdac1/Herc1/Kdm2b/Pak1/Rbpj/Rtn4/Rtn4rl1/Setd2/Ski/Socs7/Ttbk2/Usp9x/Wdr89/Ywhae/Zmiz1	SPF	Alpha-beta T
	GO:0032970	regulation of actin filament-based process	21/482	8.04e-06	0.000197	0.000135	Actg1/Atp1a1/Atp2a2/Braf/Cotl1/Cyfip2/Flna/Grb2/Hip1r/Iqgap1/Myh9/Pak1/Ppfia1/Prkcd/Rapgef3/Rgcc/Rock1/Sptan1/Ssh2/Tmod3/Tmsb10	SPF	Alpha-beta T
	GO:0150115	cell-substrate junction organization	10/482	8.11e-06	0.000197	0.000135	Actg1/Actn1/Coro1c/Iqgap1/Pip5k1a/Plec/Rab8b/Rcc2/Rock1/Slk	SPF	Alpha-beta T
	GO:0048545	response to steroid hormone	15/482	9.16e-06	0.000219	0.00015	Arid1a/Atp1a1/Calr/Ddit4/Gsk3b/Hdac1/Hmgb1/Nr3c1/Pak1/Por/Ptges3/Safb/Ubr5/Zbtb7a/Zmiz1	SPF	Alpha-beta T
	GO:0006403	RNA localization	13/482	9.28e-06	0.00022	0.000151	Alkbh5/Cpsf6/Npm1/Nup98/Pom121/Ran/Setd2/Sidt2/Ssb/Supt6/Ythdc1/Yy1/Zc3h11a	SPF	Alpha-beta T
	GO:0006302	double-strand break repair	17/482	9.47e-06	0.000224	0.000154	Arid1a/Dek/Ep400/Hmces/Kdm2a/Morf4l1/Morf4l2/Rev3l/Rnf169/Setd2/Sfpq/Smarcc1/Smchd1/Ubr5/Vcp/Yy1/Zbtb7a	SPF	Alpha-beta T
	GO:0050657	nucleic acid transport	12/482	9.84e-06	0.00023	0.000158	Alkbh5/Cpsf6/Npm1/Nup98/Pom121/Ran/Setd2/Sidt2/Ssb/Supt6/Ythdc1/Zc3h11a	SPF	Alpha-beta T
	GO:0050658	RNA transport	12/482	9.84e-06	0.00023	0.000158	Alkbh5/Cpsf6/Npm1/Nup98/Pom121/Ran/Setd2/Sidt2/Ssb/Supt6/Ythdc1/Zc3h11a	SPF	Alpha-beta T
	GO:0006997	nucleus organization	11/482	1.11e-05	0.000257	0.000176	Agap3/Baz2a/Emd/Lmna/Nfe2l1/Nup98/Plec/Pom121/Rtn4/Smarca5/Srpk2	SPF	Alpha-beta T
	GO:0031331	positive regulation of cellular catabolic process	21/482	1.37e-05	0.000314	0.000215	Ago2/Arih1/Casp3/Celf1/Flcn/Gsk3b/Gtpbp1/Hmgb1/Pabpc1/Pan3/Prkcd/Pum1/Rc3h1/Rock1/Snx18/Stk11/Syncrip/Tnrc6c/Trim5/Vcp/Wac	SPF	Alpha-beta T
	GO:0071824	protein-DNA complex subunit organization	14/482	1.43e-05	0.000325	0.000223	Arid1a/Baz1a/Chd2/Hmgb1/Nasp/Npm1/Ptma/Rpl23/Set/Setd2/Smarca5/Smarcc1/Supt16/Supt6	SPF	Alpha-beta T
	GO:0062012	regulation of small molecule metabolic process	19/482	1.58e-05	0.000352	0.000242	Atpif1/Ddit4/Dgat1/Eif2ak3/Elovl5/Fabp5/Flcn/Hmgb1/Nfe2l1/Nfkb1/Nr3c1/Por/Pptc7/Stat3/Stk11/Usp7/Vcp/Wdtc1/Zbtb7a	SPF	Alpha-beta T
	GO:1902459	positive regulation of stem cell population maintenance	7/482	1.6e-05	0.000352	0.000242	Arid1a/Arid4a/Arid4b/Hdac1/Kdm2b/Smarcc1/Ss18	SPF	Alpha-beta T
	GO:0098732	macromolecule deacylation	11/482	1.71e-05	0.000374	0.000256	Baz2a/Chd4/Flna/Hdac1/Jdp2/Kdm5a/Mier1/Morf4l1/Morf4l2/Sfpq/Smarca5	SPF	Alpha-beta T
	GO:0045665	negative regulation of neuron differentiation	9/482	1.96e-05	0.00042	0.000288	B2m/Calr/Ddx6/Gdf11/Gsk3b/Itgb1/Mib1/Ptbp1/Rtn4	SPF	Alpha-beta T
	GO:0110053	regulation of actin filament organization	16/482	2.08e-05	0.000443	0.000304	Actg1/Braf/Cotl1/Cyfip2/Flna/Grb2/Hip1r/Pak1/Ppfia1/Prkcd/Rapgef3/Rgcc/Sptan1/Ssh2/Tmod3/Tmsb10	SPF	Alpha-beta T
	GO:0050863	regulation of T cell activation	19/482	2.29e-05	0.000483	0.000331	Arid1a/B2m/Braf/Casp3/Cd81/Hmgb1/Hsp90aa1/Itpkb/Lgals1/Myb/Pag1/Pnp/Prdx2/Prkar1a/Rc3h1/Smarcc1/Socs1/Stat5a/Zmiz1	SPF	Alpha-beta T
	GO:0048863	stem cell differentiation	16/482	2.36e-05	0.000491	0.000337	Cdk13/Chd2/Chd4/Coro1c/Foxo4/Gsk3b/Hdac1/Hspa9/Itgb1/Jarid2/Lmbr1l/Mapk14/Pum1/Rps7/Setd2/Stat3	SPF	Alpha-beta T
	GO:0010761	fibroblast migration	8/482	2.37e-05	0.000491	0.000337	Braf/Coro1c/Iqgap1/Itgb1/Pak1/Pip5k1a/Plec/Rcc2	SPF	Alpha-beta T
	GO:2001244	positive regulation of intrinsic apoptotic signaling pathway	8/482	2.37e-05	0.000491	0.000337	Eif2ak3/Flcn/Ralbp1/Rpl26/Rps7/Sfpq/Siah1a/Skil	SPF	Alpha-beta T
	GO:1903320	regulation of protein modification by small protein conjugation or removal	15/482	2.43e-05	0.000502	0.000344	Bub3/Chp1/Hsp90aa1/Hspa5/Kdm2a/Npm1/Pttg1ip/Rpl23/Rpl5/Rps2/Rps7/Sqstm1/Ubr5/Vcp/Zmiz1	SPF	Alpha-beta T
	GO:0010810	regulation of cell-substrate adhesion	14/482	2.77e-05	0.000562	0.000385	Actg1/Actn4/Braf/Calr/Coro1c/Flna/Gsk3b/Iqgap1/Itgb1/Lgals1/P4hb/Rcc2/Rock1/Slk	SPF	Alpha-beta T
	GO:0198738	cell-cell signaling by wnt	21/482	2.86e-05	0.000576	0.000395	Abl2/Emd/G3bp1/Gsk3b/Hdac1/Klf4/Lmbr1l/Mapk14/Nfkb1/Paf1/Rbpj/Rps12/Rtf1/Siah1a/Stk11/Tle3/Tnks2/Ubr5/Usp34/Vcp/Wnk1	SPF	Alpha-beta T
	GO:0009199	ribonucleoside triphosphate metabolic process	15/482	3.05e-05	0.000604	0.000414	Atp5l/Atpif1/Ddit4/Flcn/Gapdh/Gm3839/Gtpbp1/Impdh2/Pgam1/Pnp/Ran/Stat3/Uck2/Vcp/Zbtb7a	SPF	Alpha-beta T
	GO:0034976	response to endoplasmic reticulum stress	15/482	3.05e-05	0.000604	0.000414	Calr/Canx/Casp3/Edem1/Eif2ak3/Eif4g1/Gsk3b/Hsp90b1/Hspa5/Man1a/Nfe2l1/P4hb/Pdia3/Ube2k/Vcp	SPF	Alpha-beta T
	GO:0007044	cell-substrate junction assembly	9/482	3.29e-05	0.000643	0.000441	Actg1/Actn1/Coro1c/Iqgap1/Pip5k1a/Plec/Rcc2/Rock1/Slk	SPF	Alpha-beta T
	GO:0016032	viral process	18/482	3.33e-05	0.000646	0.000443	Brd4/Crebbp/Ctsl/Ddx6/Eif3a/Hdac1/Lgals1/P4hb/Pabpc1/Ptbp1/Rab43/Srpk1/Srpk2/Ssb/Trim28/Trim5/Vcp/Vps37b	SPF	Alpha-beta T
	GO:0042176	regulation of protein catabolic process	18/482	3.33e-05	0.000646	0.000443	Arih1/Cd81/Ezr/Flna/Gabarapl2/Gsk3b/Hsp90aa1/Nfe2l1/Ppp2ca/Psmd1/Pttg1ip/Sdcbp/Smarcc1/Ube2k/Usp7/Usp9x/Vcp/Wac	SPF	Alpha-beta T
	GO:1902903	regulation of supramolecular fiber organization	19/482	3.38e-05	0.000651	0.000446	Actg1/Atxn7/Braf/Cotl1/Cyfip2/Flna/Grb2/Hip1r/Mapre1/Pak1/Ppfia1/Prkcd/Rapgef3/Rgcc/Sptan1/Ssh2/Tmod3/Tmsb10/Ttbk2	SPF	Alpha-beta T
	GO:0060537	muscle tissue development	22/482	3.39e-05	0.000651	0.000446	Arid1a/Emd/Flcn/Gsk3b/Homer1/Itgb1/Jarid2/Kdm6b/Lmna/Mapk14/Mef2d/Naca/Nr1d2/Nr3c1/Pak1/Pim1/Plec/Prkar1a/Rbpj/Ski/Skil/Yy1	SPF	Alpha-beta T
	GO:0051348	negative regulation of transferase activity	15/482	3.81e-05	0.000712	0.000489	Bub3/Casp3/Chp1/Coro1c/Gsk3b/Npm1/Plec/Ppp2r5a/Prkar1a/Prkcd/Rpl23/Rpl5/Rps7/Spry1/Wnk1	SPF	Alpha-beta T
	GO:0043502	regulation of muscle adaptation	9/482	4.93e-05	0.000902	0.000619	Atp2a2/Gsk3b/Jarid2/Klf4/Lmna/Nr3c1/Pak1/Rock1/Yy1	SPF	Alpha-beta T
	GO:1902850	microtubule cytoskeleton organization involved in mitosis	11/482	5.45e-05	0.000987	0.000677	Cltc/Dync1h1/Flna/Itgb1/Mapre1/Ralbp1/Setd2/Smc3/Spry1/Vcp/Zfp207	SPF	Alpha-beta T
	GO:0006360	transcription by RNA polymerase I	7/482	5.49e-05	0.000987	0.000677	Baz2a/Ddx21/Dek/Eif2ak3/Flna/Ncl/Smarca5	SPF	Alpha-beta T
	GO:1900024	regulation of substrate adhesion-dependent cell spreading	7/482	5.49e-05	0.000987	0.000677	Actn4/Braf/Calr/Coro1c/Flna/P4hb/Rcc2	SPF	Alpha-beta T
	GO:0007059	chromosome segregation	18/482	5.5e-05	0.000987	0.000677	Arid1a/Brd4/Bub3/Dync1h1/Mapre1/Pum1/Ran/Rcc2/Sfpq/Smarca5/Smarcc1/Smc3/Srpk1/Top1/Usp9x/Wapl/Zfp207/Zwint	SPF	Alpha-beta T
	GO:0050892	intestinal absorption	9/204	2.06e-11	6.6e-08	5.38e-08	Abcb1a/Apoa1/Apoa4/Dgat1/Epb41/Fabp1/Fabp2/Prap1/Slc5a1	GF	CD8αα_1
	GO:1904478	regulation of intestinal absorption	6/204	2.86e-09	4.58e-06	3.74e-06	Abcb1a/Apoa1/Apoa4/Dgat1/Epb41/Prap1	GF	CD8αα_1
	GO:0001913	T cell mediated cytotoxicity	8/204	3.86e-08	4.12e-05	3.36e-05	B2m/Ctsc/Gzmb/H2-D1/H2-K1/H2-Q2/H2-Q4/Serpinb9	GF	CD8αα_1
	GO:0022600	digestive system process	9/204	2.06e-07	0.000158	0.000129	Abcb1a/Apoa1/Apoa4/Dgat1/Epb41/Fabp1/Fabp2/Prap1/Slc5a1	GF	CD8αα_1
	GO:0010876	lipid localization	16/204	2.62e-07	0.000158	0.000129	Abcb1a/Apoa1/Apoa4/Atp8a1/Dgat1/Ehd1/Esyt2/Fabp1/Fabp2/Gramd1b/Irs2/Osbpl9/Prap1/Rbp2/Scarb2/Tex2	GF	CD8αα_1
	GO:0006869	lipid transport	15/204	3.32e-07	0.000158	0.000129	Abcb1a/Apoa1/Apoa4/Atp8a1/Dgat1/Esyt2/Fabp1/Fabp2/Gramd1b/Irs2/Osbpl9/Prap1/Rbp2/Scarb2/Tex2	GF	CD8αα_1
	GO:0001909	leukocyte mediated cytotoxicity	10/204	3.66e-07	0.000158	0.000129	B2m/Ctsc/Fcgr3/Gzmb/H2-D1/H2-K1/H2-Q2/H2-Q4/Serpinb9/Tyrobp	GF	CD8αα_1
	GO:0098856	intestinal lipid absorption	5/204	3.96e-07	0.000158	0.000129	Apoa1/Apoa4/Dgat1/Fabp2/Prap1	GF	CD8αα_1
	GO:0007586	digestion	9/204	6.29e-07	0.000224	0.000183	Abcb1a/Apoa1/Apoa4/Dgat1/Epb41/Fabp1/Fabp2/Prap1/Slc5a1	GF	CD8αα_1
	GO:0045923	positive regulation of fatty acid metabolic process	6/204	1.09e-06	0.00033	0.000269	Apoa1/Apoa4/Dgat1/Elovl5/Fabp1/Irs2	GF	CD8αα_1
	GO:1904729	regulation of intestinal lipid absorption	4/204	1.63e-06	0.000435	0.000355	Apoa1/Apoa4/Dgat1/Prap1	GF	CD8αα_1
	GO:0002460	adaptive immune response based on somatic recombination of immune receptors built from immunoglobulin superfamily domains	15/204	2.11e-06	0.000519	0.000424	B2m/Bcl10/Ctsc/Fcgr3/Fgl2/Gzmb/H2-D1/H2-K1/H2-Q2/H2-Q4/Il21r/Serpinb9/Stat3/Trbc1/Vsir	GF	CD8αα_1
	GO:0002474	antigen processing and presentation of peptide antigen via MHC class I	6/204	2.76e-06	0.000631	0.000515	B2m/Fcgr3/H2-D1/H2-K1/H2-Q2/H2-Q4	GF	CD8αα_1
	GO:0044058	regulation of digestive system process	6/204	3.4e-06	0.000726	0.000592	Abcb1a/Apoa1/Apoa4/Dgat1/Epb41/Prap1	GF	CD8αα_1
	GO:0001906	cell killing	11/204	4.19e-06	0.000838	0.000684	B2m/Bcl2l11/Ctsc/Fcgr3/Gzmb/H2-D1/H2-K1/H2-Q2/H2-Q4/Serpinb9/Tyrobp	GF	CD8αα_1
	GO:0010043	response to zinc ion	5/204	5.23e-06	0.00093	0.000759	Aldob/Gsk3b/Hvcn1/Mt1/Mt2	GF	CD8αα_1
	GO:0007159	leukocyte cell-cell adhesion	22/151	3.7e-16	1.2e-12	6.72e-13	Actb/Casp3/Ccl5/Cd74/Coro1a/Ets1/H2-Aa/H2-Ab1/H2-Eb1/Hsp90aa1/Ifng/Itga4/Klf4/Nfkbid/Nfkbiz/Ptpn6/Rac2/Rhoh/Sema4d/Tbx21/Tgfb1/Thy1	SPF	CD8αα_1
	GO:1903037	regulation of leukocyte cell-cell adhesion	20/151	7.82e-15	1.27e-11	7.1e-12	Actb/Casp3/Ccl5/Cd74/Coro1a/Ets1/H2-Aa/H2-Ab1/H2-Eb1/Hsp90aa1/Ifng/Itga4/Klf4/Nfkbid/Nfkbiz/Ptpn6/Rhoh/Tbx21/Tgfb1/Thy1	SPF	CD8αα_1
	GO:1903706	regulation of hemopoiesis	21/151	1.4e-14	1.49e-11	8.37e-12	Actb/Car2/Ccl3/Ccl5/Cd74/Ets1/Fos/H2-Aa/Hsp90aa1/Ifng/Isg15/Jun/Nfkbid/Nfkbiz/Ptpn6/Rhoh/Tbx21/Tgfb1/Tob2/Tox/Zfp36	SPF	CD8αα_1
	GO:0050863	regulation of T cell activation	19/151	1.34e-13	8.69e-11	4.88e-11	Actb/Casp3/Ccl5/Cd74/Coro1a/H2-Aa/H2-Ab1/H2-Eb1/Hsp90aa1/Ifng/Nfkbid/Nfkbiz/Ptpn6/Rac2/Rhoh/Tbx21/Tgfb1/Thy1/Tox	SPF	CD8αα_1
	GO:0042326	negative regulation of phosphorylation	19/151	2.8e-13	1.07e-10	6.01e-11	Actb/Casp3/Cdkn1a/Dusp1/Errfi1/Gadd45a/Ifng/Jun/Ncor1/Ppp1r15a/Ptpn6/Rgs2/Samsn1/Sema4d/Sirt1/Spry2/Tgfb1/Thy1/Tnfaip3	SPF	CD8αα_1
	GO:0010563	negative regulation of phosphorus metabolic process	20/151	3.27e-13	1.07e-10	6.01e-11	Actb/Casp3/Cdkn1a/Dusp1/Errfi1/Gadd45a/Gnai2/Ifng/Jun/Ncor1/Ppp1r15a/Ptpn6/Rgs2/Samsn1/Sema4d/Sirt1/Spry2/Tgfb1/Thy1/Tnfaip3	SPF	CD8αα_1
	GO:0045936	negative regulation of phosphate metabolic process	20/151	3.27e-13	1.07e-10	6.01e-11	Actb/Casp3/Cdkn1a/Dusp1/Errfi1/Gadd45a/Gnai2/Ifng/Jun/Ncor1/Ppp1r15a/Ptpn6/Rgs2/Samsn1/Sema4d/Sirt1/Spry2/Tgfb1/Thy1/Tnfaip3	SPF	CD8αα_1
	GO:0001933	negative regulation of protein phosphorylation	18/151	3.43e-13	1.07e-10	6.01e-11	Actb/Casp3/Cdkn1a/Dusp1/Errfi1/Gadd45a/Ifng/Jun/Ppp1r15a/Ptpn6/Rgs2/Samsn1/Sema4d/Sirt1/Spry2/Tgfb1/Thy1/Tnfaip3	SPF	CD8αα_1
	GO:0034341	response to interferon-gamma	12/151	9.86e-12	2.13e-09	1.19e-09	Capg/Ccl3/Ccl4/Ccl5/Cd74/Gapdh/H2-Aa/H2-Ab1/H2-Eb1/H2-Q7/Ifng/Vim	SPF	CD8αα_1
	GO:0030099	myeloid cell differentiation	18/151	2.28e-11	4.61e-09	2.59e-09	Car2/Casp3/Ccl3/Ccl5/Cd74/Cited2/Ets1/Fos/Ifng/Isg15/Jun/Junb/Ncor1/Ptpn6/Sirt1/Tgfb1/Tob2/Zfp36	SPF	CD8αα_1
	GO:0050870	positive regulation of T cell activation	14/151	4.98e-11	9.49e-09	5.32e-09	Actb/Ccl5/Cd74/Coro1a/H2-Aa/H2-Ab1/H2-Eb1/Hsp90aa1/Ifng/Nfkbid/Nfkbiz/Rhoh/Tgfb1/Thy1	SPF	CD8αα_1
	GO:0051348	negative regulation of transferase activity	14/151	1.15e-10	1.96e-08	1.1e-08	Actb/Casp3/Cdkn1a/Dusp1/Errfi1/Gadd45a/Ifng/Ptpn6/Rgs2/Sirt1/Spry2/Thy1/Tnfaip3/Zfp36	SPF	CD8αα_1
	GO:0051251	positive regulation of lymphocyte activation	17/151	4.01e-10	6.06e-08	3.4e-08	Actb/Ccl5/Cd74/Cdkn1a/Coro1a/H2-Aa/H2-Ab1/H2-Eb1/Hsp90aa1/Ifng/Nfkbid/Nfkbiz/Rhoh/Tbx21/Tgfb1/Thy1/Tox	SPF	CD8αα_1
	GO:0002819	regulation of adaptive immune response	13/151	4.38e-10	6.06e-08	3.4e-08	Cd74/H2-Ab1/H2-Q6/H2-Q7/Ifng/Nfkbid/Nfkbiz/Ptpn6/Samsn1/Sirt1/Tbx21/Tgfb1/Tnfaip3	SPF	CD8αα_1
	GO:0001667	ameboidal-type cell migration	17/151	4.87e-10	6.06e-08	3.4e-08	Anxa6/Cfl1/Coro1a/Ets1/Gadd45a/Glul/Gpx1/Ifng/Itga4/Jun/Klf4/Nr4a1/Rhob/Sema4d/Sirt1/Tgfb1/Zfand5	SPF	CD8αα_1
	GO:0030098	lymphocyte differentiation	17/151	4.87e-10	6.06e-08	3.4e-08	Actb/Cd74/Chd7/Egr1/H2-Aa/H2-Ab1/Hsp90aa1/Ifng/Ncor1/Nfkbid/Nfkbiz/Ptpn6/Rhoh/Tbx21/Tgfb1/Tnfaip3/Tox	SPF	CD8αα_1
	GO:0050900	leukocyte migration	15/151	1.93e-09	2.28e-07	1.28e-07	Ccl3/Ccl4/Ccl5/Cd74/Coro1a/Dusp1/Ifng/Itga4/Jaml/Mapk3/Rac2/Rhoh/Tbx21/Tgfb1/Thy1	SPF	CD8αα_1
	GO:0002683	negative regulation of immune system process	16/151	3.21e-09	3.35e-07	1.88e-07	Casp3/Cd74/Dusp1/Gpx1/H2-Aa/Ifng/Isg15/Klre1/Nfkbid/Ptpn6/Samsn1/Tbx21/Tgfb1/Thy1/Tnfaip3/Tob2	SPF	CD8αα_1
	GO:0000302	response to reactive oxygen species	11/151	5.27e-09	4.74e-07	2.66e-07	Casp3/Cfl1/Fos/Gpx1/Jun/Mapk3/Rhob/Romo1/Sirt1/Tnfaip3/Ucp2	SPF	CD8αα_1
	GO:0045765	regulation of angiogenesis	13/151	9.4e-09	7.8e-07	4.37e-07	Btg1/Ccl5/Ets1/Fasl/Gadd45a/Glul/Itgax/Klf4/Mtdh/Ppp1r15a/Rhob/Sirt1/Spry2	SPF	CD8αα_1
	GO:0033002	muscle cell proliferation	12/151	1.71e-08	1.32e-06	7.4e-07	Ccl5/Ccnd2/Cdkn1a/Cited2/Egr1/Gnai2/Ifng/Jun/Klf4/Sirt1/Tgfb1/Tnfaip3	SPF	CD8αα_1
	GO:0070372	regulation of ERK1 and ERK2 cascade	13/151	1.84e-08	1.39e-06	7.77e-07	Ccl3/Ccl4/Ccl5/Cd74/Dusp1/Errfi1/Gnai2/Jun/Klf4/Mapk3/Ptpn6/Spry2/Tgfb1	SPF	CD8αα_1
	GO:0010212	response to ionizing radiation	9/151	3.77e-08	2.71e-06	1.52e-06	Ccnd2/Cdkn1a/Egr1/Gadd45a/Gpx1/Pmaip1/Rhob/Sirt1/Tgfb1	SPF	CD8αα_1
	GO:0070371	ERK1 and ERK2 cascade	13/151	4.24e-08	2.98e-06	1.67e-06	Ccl3/Ccl4/Ccl5/Cd74/Dusp1/Errfi1/Gnai2/Jun/Klf4/Mapk3/Ptpn6/Spry2/Tgfb1	SPF	CD8αα_1
	GO:0050678	regulation of epithelial cell proliferation	14/151	9.02e-08	5.96e-06	3.34e-06	Ccl5/Ccnd2/Errfi1/Glul/Gpx1/Ifng/Itga4/Jaml/Jun/Nr4a1/Sirt1/Tgfb1/Tnfaip3/Zfp36	SPF	CD8αα_1
	GO:0048872	homeostasis of number of cells	13/151	9.44e-08	6.11e-06	3.43e-06	Bcl2a1a/Casp3/Cd74/Cited2/Coro1a/Ets1/Ifng/Isg15/Ncor1/Pmaip1/Tgfb1/Tnfaip3/Zfp36	SPF	CD8αα_1
	GO:1902895	positive regulation of miRNA transcription	7/151	1.01e-07	6.33e-06	3.55e-06	Ctcf/Egr1/Ets1/Fos/Jun/Klf4/Tgfb1	SPF	CD8αα_1
	GO:0070997	neuron death	14/151	1.12e-07	6.86e-06	3.85e-06	Casp3/Ccl3/Ccl5/Coro1a/Egr1/Fasl/Fos/Gapdh/Gpx1/Ifng/Jun/Pmaip1/Sirt1/Ubb	SPF	CD8αα_1
	GO:0070661	leukocyte proliferation	13/151	1.24e-07	7.43e-06	4.17e-06	Casp3/Ccl5/Cd74/Cdkn1a/Coro1a/H2-Aa/Ifng/Itgad/Junb/Mapk3/Ptpn6/Rac2/Tgfb1	SPF	CD8αα_1
	GO:0002699	positive regulation of immune effector process	12/151	1.29e-07	7.47e-06	4.19e-06	Cd74/H2-Q6/H2-Q7/Ifng/Klre1/Nfkbid/Nfkbiz/Ptpn6/Rac2/Sirt1/Tbx21/Tgfb1	SPF	CD8αα_1
	GO:0071479	cellular response to ionizing radiation	7/151	1.35e-07	7.66e-06	4.3e-06	Ccnd2/Cdkn1a/Egr1/Gadd45a/Rhob/Sirt1/Tgfb1	SPF	CD8αα_1
	GO:0051054	positive regulation of DNA metabolic process	12/151	1.69e-07	8.94e-06	5.02e-06	Actb/Casp3/Hnrnpd/Hsp90aa1/Ifng/Jun/Klf4/Mapk3/Sirt1/Tbx21/Tgfb1/Tox	SPF	CD8αα_1
	GO:0090132	epithelium migration	12/151	1.8e-07	9.1e-06	5.1e-06	Coro1a/Ets1/Gadd45a/Glul/Gpx1/Ifng/Jun/Klf4/Nr4a1/Rhob/Sirt1/Tgfb1	SPF	CD8αα_1
	GO:0070663	regulation of leukocyte proliferation	11/151	2.77e-07	1.34e-05	7.51e-06	Casp3/Ccl5/Cd74/Cdkn1a/Coro1a/H2-Aa/Ifng/Mapk3/Ptpn6/Rac2/Tgfb1	SPF	CD8αα_1
	GO:0051250	negative regulation of lymphocyte activation	9/151	3.06e-07	1.41e-05	7.93e-06	Casp3/Cd74/H2-Aa/Nfkbid/Ptpn6/Samsn1/Tbx21/Tgfb1/Tnfaip3	SPF	CD8αα_1
	GO:0030595	leukocyte chemotaxis	10/151	3.59e-07	1.64e-05	9.19e-06	Ccl3/Ccl4/Ccl5/Cd74/Coro1a/Dusp1/Ifng/Jaml/Mapk3/Rac2	SPF	CD8αα_1
	GO:0002685	regulation of leukocyte migration	10/151	4.56e-07	1.94e-05	1.09e-05	Ccl5/Cd74/Coro1a/Dusp1/Itga4/Mapk3/Rac2/Rhoh/Tgfb1/Thy1	SPF	CD8αα_1
	GO:0061614	miRNA transcription	7/151	4.76e-07	2e-05	1.12e-05	Ctcf/Egr1/Ets1/Fos/Jun/Klf4/Tgfb1	SPF	CD8αα_1
	GO:1901216	positive regulation of neuron death	8/151	5.15e-07	2.08e-05	1.17e-05	Casp3/Ccl3/Egr1/Fasl/Fos/Ifng/Jun/Pmaip1	SPF	CD8αα_1
	GO:0034113	heterotypic cell-cell adhesion	6/151	5.32e-07	2.12e-05	1.19e-05	Itga4/Itgad/Itgax/Klf4/Thy1/Tnfaip3	SPF	CD8αα_1
	GO:0051346	negative regulation of hydrolase activity	12/151	5.42e-07	2.14e-05	1.2e-05	Gapdh/Gnai2/Gpx1/Hspa1b/Itih5/Klf4/Nr4a1/Ppp1r15a/Rgs2/Rps6ka1/Sema4d/Spry2	SPF	CD8αα_1
	GO:0048660	regulation of smooth muscle cell proliferation	9/151	5.93e-07	2.29e-05	1.29e-05	Ccl5/Cdkn1a/Egr1/Gnai2/Ifng/Jun/Klf4/Tgfb1/Tnfaip3	SPF	CD8αα_1
	GO:0032680	regulation of tumor necrosis factor production	9/151	6.2e-07	2.36e-05	1.33e-05	Ccl3/Ccl4/Errfi1/Ifng/Ncl/Ptpn6/Sirt1/Tnfaip3/Zfp36	SPF	CD8αα_1
	GO:0044346	fibroblast apoptotic process	5/151	7.63e-07	2.81e-05	1.57e-05	Btg1/Casp3/Pmaip1/Sirt1/Stk17b	SPF	CD8αα_1
	GO:0034248	regulation of cellular amide metabolic process	13/151	8.07e-07	2.88e-05	1.61e-05	Casp3/Dnajc1/Gapdh/Hnrnpd/Ifng/Mapk3/Ncl/Pabpc1/Ppp1r15a/Rbm3/Rgs2/Vim/Zfp36	SPF	CD8αα_1
	GO:0032640	tumor necrosis factor production	9/151	8.45e-07	2.97e-05	1.67e-05	Ccl3/Ccl4/Errfi1/Ifng/Ncl/Ptpn6/Sirt1/Tnfaip3/Zfp36	SPF	CD8αα_1
	GO:0034614	cellular response to reactive oxygen species	8/151	8.93e-07	3.07e-05	1.73e-05	Cfl1/Fos/Jun/Mapk3/Rhob/Romo1/Sirt1/Tnfaip3	SPF	CD8αα_1
	GO:0050670	regulation of lymphocyte proliferation	10/151	9.29e-07	3.16e-05	1.77e-05	Casp3/Ccl5/Cd74/Cdkn1a/Coro1a/H2-Aa/Ifng/Ptpn6/Rac2/Tgfb1	SPF	CD8αα_1
	GO:0060324	face development	6/151	9.7e-07	3.24e-05	1.82e-05	Chd7/Csrnp1/Itga4/Mapk3/Tgfb1/Zfand5	SPF	CD8αα_1
	GO:0002366	leukocyte activation involved in immune response	11/151	1.31e-06	4.01e-05	2.25e-05	Cd74/Coro1a/Ifng/Lat2/Nfkbid/Nfkbiz/Ptpn6/Rac2/Tbx21/Tgfb1/Tnfaip3	SPF	CD8αα_1
	GO:0002460	adaptive immune response based on somatic recombination of immune receptors built from immunoglobulin superfamily domains	13/151	1.76e-06	5.11e-05	2.87e-05	Cd74/H2-Aa/H2-Ab1/H2-Eb1/H2-Q6/H2-Q7/Ifng/Nfkbid/Nfkbiz/Ptpn6/Tbx21/Tgfb1/Tnfaip3	SPF	CD8αα_1
	GO:0043281	regulation of cysteine-type endopeptidase activity involved in apoptotic process	9/151	1.77e-06	5.11e-05	2.87e-05	Anp32b/Fasl/Gpx1/Hspa1b/Klf4/Nr4a1/Pmaip1/Rps6ka1/Sirt1	SPF	CD8αα_1
	GO:0046651	lymphocyte proliferation	11/151	2.08e-06	5.86e-05	3.29e-05	Casp3/Ccl5/Cd74/Cdkn1a/Coro1a/H2-Aa/Ifng/Itgad/Ptpn6/Rac2/Tgfb1	SPF	CD8αα_1
	GO:0010586	miRNA metabolic process	7/151	2.81e-06	7.7e-05	4.32e-05	Ctcf/Egr1/Ets1/Fos/Jun/Klf4/Tgfb1	SPF	CD8αα_1
	GO:1901652	response to peptide	12/151	2.9e-06	7.88e-05	4.42e-05	Car2/Cfl1/Egr1/Gnai2/Itga4/Ncl/Nr4a1/Sirt1/Snx5/Srsf3/Tnfaip3/Vim	SPF	CD8αα_1
	GO:0031331	positive regulation of cellular catabolic process	12/151	2.97e-06	8e-05	4.49e-05	Casp3/Hnrnpd/Hspa1a/Hspa1b/Ifng/Mapk3/Mtdh/Pabpc1/Pim2/Sirt1/Zfand2a/Zfp36	SPF	CD8αα_1
	GO:0019886	antigen processing and presentation of exogenous peptide antigen via MHC class II	4/151	3.23e-06	8.5e-05	4.77e-05	Cd74/H2-Aa/H2-Ab1/H2-Eb1	SPF	CD8αα_1
	GO:0051702	biological process involved in interaction with symbiont	7/151	3.33e-06	8.68e-05	4.87e-05	Ccl5/Cfl1/Gapdh/Gpx1/Ifng/Jun/Romo1	SPF	CD8αα_1
	GO:0051283	negative regulation of sequestering of calcium ion	7/151	3.51e-06	9.1e-05	5.1e-05	Anxa6/Chd7/Coro1a/Fasl/Ptpn6/Tgfb1/Thy1	SPF	CD8αα_1
	GO:0000082	G1/S transition of mitotic cell cycle	9/151	3.59e-06	9.14e-05	5.13e-05	Actb/Anp32b/Camk2b/Ccnd2/Cdkn1a/Gpr132/Klf4/Pim2/Ptpn6	SPF	CD8αα_1
	GO:0071347	cellular response to interleukin-1	6/151	3.71e-06	9.24e-05	5.18e-05	Ccl3/Ccl4/Ccl5/Cfl1/Egr1/Mapk3	SPF	CD8αα_1
	GO:0035710	CD4-positive, alpha-beta T cell activation	7/151	4.36e-06	0.000105	5.87e-05	Ifng/Ncor1/Nfkbid/Nfkbiz/Tbx21/Tgfb1/Tox	SPF	CD8αα_1
	GO:0097191	extrinsic apoptotic signaling pathway	9/151	4.74e-06	0.000112	6.28e-05	Bcl2a1a/Bcl2a1b/Casp3/Fasl/Gpx1/Ifng/Pmaip1/Tgfb1/Tnfaip3	SPF	CD8αα_1
	GO:0002381	immunoglobulin production involved in immunoglobulin-mediated immune response	6/151	4.95e-06	0.000116	6.51e-05	H2-Aa/H2-Ab1/H2-Eb1/Ifng/Tbx21/Tgfb1	SPF	CD8αα_1
	GO:0045786	negative regulation of cell cycle	11/151	6.1e-06	0.000136	7.64e-05	Btg1/Casp3/Cdkn1a/Ets1/Gpr132/Klf4/Nr4a1/Rhob/Sirt1/Tgfb1/Tnfaip3	SPF	CD8αα_1
	GO:0010632	regulation of epithelial cell migration	9/151	6.6e-06	0.000145	8.16e-05	Ets1/Gadd45a/Glul/Ifng/Jun/Klf4/Rhob/Sirt1/Tgfb1	SPF	CD8αα_1
	GO:0050868	negative regulation of T cell activation	7/151	6.9e-06	0.000149	8.39e-05	Casp3/Cd74/H2-Aa/Nfkbid/Ptpn6/Tbx21/Tgfb1	SPF	CD8αα_1
	GO:0043525	positive regulation of neuron apoptotic process	6/151	6.95e-06	0.000149	8.39e-05	Casp3/Ccl3/Egr1/Fasl/Jun/Pmaip1	SPF	CD8αα_1
	GO:0006417	regulation of translation	11/151	7.58e-06	0.000161	9.05e-05	Dnajc1/Gapdh/Hnrnpd/Mapk3/Ncl/Pabpc1/Ppp1r15a/Rbm3/Rgs2/Vim/Zfp36	SPF	CD8αα_1
	GO:1901653	cellular response to peptide	10/151	7.93e-06	0.000167	9.35e-05	Car2/Cfl1/Gnai2/Itga4/Ncl/Nr4a1/Sirt1/Snx5/Srsf3/Vim	SPF	CD8αα_1
	GO:0044843	cell cycle G1/S phase transition	9/151	8.79e-06	0.000181	0.000102	Actb/Anp32b/Camk2b/Ccnd2/Cdkn1a/Gpr132/Klf4/Pim2/Ptpn6	SPF	CD8αα_1
	GO:2000112	regulation of cellular macromolecule biosynthetic process	12/151	9.2e-06	0.000188	0.000106	Dnajc1/Gapdh/Hnrnpd/Klf4/Mapk3/Ncl/Pabpc1/Ppp1r15a/Rbm3/Rgs2/Vim/Zfp36	SPF	CD8αα_1
	GO:0002449	lymphocyte mediated immunity	12/151	9.39e-06	0.00019	0.000107	Cd74/Coro1a/H2-Aa/H2-Ab1/H2-Eb1/H2-Q6/H2-Q7/Ifng/Klre1/Ptpn6/Tbx21/Tgfb1	SPF	CD8αα_1
	GO:0051402	neuron apoptotic process	10/151	9.57e-06	0.000192	0.000108	Casp3/Ccl3/Coro1a/Egr1/Fasl/Gapdh/Gpx1/Jun/Pmaip1/Sirt1	SPF	CD8αα_1
	GO:0006979	response to oxidative stress	11/151	1.03e-05	0.000203	0.000114	Casp3/Cfl1/Fos/Gpx1/Jun/Mapk3/Rhob/Romo1/Sirt1/Tnfaip3/Ucp2	SPF	CD8αα_1
	GO:2000269	regulation of fibroblast apoptotic process	4/151	1.14e-05	0.000223	0.000125	Btg1/Pmaip1/Sirt1/Stk17b	SPF	CD8αα_1
	GO:0070555	response to interleukin-1	6/151	1.15e-05	0.000224	0.000126	Ccl3/Ccl4/Ccl5/Cfl1/Egr1/Mapk3	SPF	CD8αα_1
	GO:0048144	fibroblast proliferation	7/151	1.16e-05	0.000224	0.000126	Cd74/Cdkn1a/Gpx1/Ifng/Jun/Pmaip1/Tgfb1	SPF	CD8αα_1
	GO:0060537	muscle tissue development	12/151	1.18e-05	0.000226	0.000127	Ccnd2/Chd7/Cited2/Egr1/Fos/Gpx1/Myl6/Nr4a1/Rgs2/Sirt1/Tgfb1/Zfand5	SPF	CD8αα_1
	GO:0006925	inflammatory cell apoptotic process	4/151	1.32e-05	0.000249	0.00014	Ccl5/Fasl/Ifng/Sirt1	SPF	CD8αα_1
	GO:0071887	leukocyte apoptotic process	7/151	1.32e-05	0.000249	0.00014	Bcl2a1a/Ccl5/Cd74/Fasl/Ifng/Nfkbid/Sirt1	SPF	CD8αα_1
	GO:0016311	dephosphorylation	10/151	1.67e-05	0.000306	0.000172	Acpp/Dusp1/Dusp2/Gnai2/Ifng/Ppp1r15a/Ptpn6/Sema4d/Ssh2/Tgfb1	SPF	CD8αα_1
	GO:0031663	lipopolysaccharide-mediated signaling pathway	5/151	1.7e-05	0.000309	0.000173	Ccl5/Mapk3/Mtdh/Tgfb1/Tnfaip3	SPF	CD8αα_1
	GO:0040013	negative regulation of locomotion	10/151	2.08e-05	0.000369	0.000207	Cd74/Cfl1/Cited2/Dusp1/Gadd45a/Klf4/Rhob/Sema4d/Tgfb1/Thy1	SPF	CD8αα_1
	GO:0008360	regulation of cell shape	7/151	2.1e-05	0.000372	0.000209	Ccl3/Cfl1/Coro1a/Rac2/Rhob/Rhoh/Sema4d	SPF	CD8αα_1
	GO:0042113	B cell activation	11/151	2.11e-05	0.000372	0.000209	Casp3/Cd74/Cdkn1a/H2-Ab1/Ifng/Lat2/Ptpn6/Samsn1/Tbx21/Tgfb1/Tnfaip3	SPF	CD8αα_1
	GO:0002399	MHC class II protein complex assembly	3/151	2.23e-05	0.000385	0.000216	H2-Aa/H2-Ab1/H2-Eb1	SPF	CD8αα_1
	GO:0002503	peptide antigen assembly with MHC class II protein complex	3/151	2.23e-05	0.000385	0.000216	H2-Aa/H2-Ab1/H2-Eb1	SPF	CD8αα_1
	GO:0032956	regulation of actin cytoskeleton organization	10/151	2.5e-05	0.000424	0.000238	Capg/Capzb/Cfl1/Coro1a/Gmfg/Rac2/Rhob/Rhoh/Ssh2/Tgfb1	SPF	CD8αα_1
	GO:0006816	calcium ion transport	11/151	2.54e-05	0.000429	0.000241	Anxa6/Camk2b/Ccl5/Chd7/Coro1a/Fasl/Gnai2/Ptpn6/Tgfb1/Thy1/Vmp1	SPF	CD8αα_1
	GO:0032103	positive regulation of response to external stimulus	11/151	3.11e-05	0.000503	0.000282	Ccl3/Ccl5/Cd74/Ets1/Hsp90aa1/Ifng/Klre1/Mapk3/Nfkbiz/Rac2/Tgfb1	SPF	CD8αα_1
	GO:0031349	positive regulation of defense response	9/151	3.4e-05	0.000537	0.000301	Ccl3/Ccl5/Cd74/Ets1/Hsp90aa1/Ifng/Klre1/Mapk3/Nfkbiz	SPF	CD8αα_1
	GO:0090312	positive regulation of protein deacetylation	4/151	3.68e-05	0.000576	0.000323	Ifng/Ncor1/Sirt1/Tgfb1	SPF	CD8αα_1
	GO:0051100	negative regulation of binding	7/151	4.18e-05	0.000623	0.00035	Actb/Cdkn1a/Itga4/Jun/Mapk3/Pim2/Sirt1	SPF	CD8αα_1
	GO:0090087	regulation of peptide transport	8/151	4.23e-05	0.000628	0.000352	Car2/Ccl5/Cd74/Chd7/Glul/Ifng/Sirt1/Ucp2	SPF	CD8αα_1
	GO:0046686	response to cadmium ion	4/151	4.58e-05	0.000661	0.000371	Camk2b/Fos/Jun/Mapk3	SPF	CD8αα_1
	GO:0031668	cellular response to extracellular stimulus	8/151	4.61e-05	0.000661	0.000371	Cdkn1a/Fos/Glul/Itga4/Jun/Mapk3/Pmaip1/Sirt1	SPF	CD8αα_1
	GO:0072593	reactive oxygen species metabolic process	8/151	4.61e-05	0.000661	0.000371	Cdkn1a/Gadd45a/Gnai2/Gpx1/Pmaip1/Romo1/Sirt1/Tgfb1	SPF	CD8αα_1
	GO:0048145	regulation of fibroblast proliferation	6/151	4.91e-05	0.000697	0.000391	Cd74/Cdkn1a/Ifng/Jun/Pmaip1/Tgfb1	SPF	CD8αα_1
	GO:0071356	cellular response to tumor necrosis factor	7/151	5.16e-05	0.00073	0.00041	Ccl3/Ccl4/Ccl5/Cfl1/Mapk3/Sirt1/Zfp36	SPF	CD8αα_1
	GO:2000146	negative regulation of cell motility	9/151	5.56e-05	0.000768	0.000431	Cd74/Cfl1/Cited2/Dusp1/Gadd45a/Klf4/Rhob/Tgfb1/Thy1	SPF	CD8αα_1
	GO:2000379	positive regulation of reactive oxygen species metabolic process	5/151	5.62e-05	0.000768	0.000431	Cdkn1a/Gadd45a/Gnai2/Romo1/Tgfb1	SPF	CD8αα_1
	GO:0010591	regulation of lamellipodium assembly	4/151	5.62e-05	0.000768	0.000431	Abi3/Capzb/Cfl1/Rac2	SPF	CD8αα_1
	GO:0070849	response to epidermal growth factor	4/151	5.62e-05	0.000768	0.000431	Cfl1/Mapk3/Ncl/Zfp36	SPF	CD8αα_1
	GO:0006338	chromatin remodeling	9/151	6.25e-05	0.000828	0.000465	Actb/Anp32b/Brd2/Chd4/Chd7/Ctcf/Lmnb1/Ptma/Sirt1	SPF	CD8αα_1
	GO:0030003	cellular cation homeostasis	11/151	6.47e-05	0.000855	0.00048	Anxa6/Car2/Ccl5/Chd7/Coro1a/Fasl/Ifng/Mapk3/Ptpn6/Tgfb1/Thy1	SPF	CD8αα_1
	GO:0042594	response to starvation	7/151	6.76e-05	0.000886	0.000497	Cdkn1a/Glul/Jun/Mapk3/Pmaip1/Sirt1/Zfp36	SPF	CD8αα_1
	GO:0032970	regulation of actin filament-based process	10/151	7e-05	0.000914	0.000513	Capg/Capzb/Cfl1/Coro1a/Gmfg/Rac2/Rhob/Rhoh/Ssh2/Tgfb1	SPF	CD8αα_1
	GO:0045926	negative regulation of growth	8/151	7.19e-05	0.000923	0.000518	Cdkn1a/Cfl1/Cited2/Rgs2/Sema4d/Sertad1/Sirt1/Tgfb1	SPF	CD8αα_1
	GO:0071216	cellular response to biotic stimulus	9/151	7.84e-05	0.000996	0.000559	Ccl5/Ifng/Mapk3/Mtdh/Ncl/Tgfb1/Tnfaip3/Vim/Zfp36	SPF	CD8αα_1
	GO:0019882	antigen processing and presentation	5/26	9.55e-08	6.65e-05	3.78e-05	Fcgr4/H2-Ab1/H2-Q6/H2-Q7/Psmb8	SPF	Cd16+ DC
	GO:0097529	myeloid leukocyte migration	12/70	6.46e-13	1.23e-09	7.91e-10	Ccl2/Ccl6/Ccl9/Ccr1/Cd177/Il17ra/Retnlg/S100a8/S100a9/Sell/Syk/Thbs1	GF	Monoctye
	GO:0030595	leukocyte chemotaxis	11/70	8.19e-12	5.2e-09	3.34e-09	Ccl2/Ccl6/Ccl9/Ccr1/Il17ra/Retnlg/S100a8/S100a9/Sell/Syk/Thbs1	GF	Monoctye
	GO:0032103	positive regulation of response to external stimulus	13/70	7.08e-11	2.25e-08	1.44e-08	C3/Ccl2/Ccr1/Emilin2/Fn1/Il17ra/Mndal/Osm/S100a8/S100a9/Sell/Syk/Thbs1	GF	Monoctye
	GO:0007596	blood coagulation	7/70	2.46e-07	4.38e-05	2.81e-05	C3/Emilin2/F13a1/Fn1/S100a9/Syk/Thbs1	GF	Monoctye
	GO:0007599	hemostasis	7/70	2.76e-07	4.38e-05	2.81e-05	C3/Emilin2/F13a1/Fn1/S100a9/Syk/Thbs1	GF	Monoctye
	GO:0050817	coagulation	7/70	2.76e-07	4.38e-05	2.81e-05	C3/Emilin2/F13a1/Fn1/S100a9/Syk/Thbs1	GF	Monoctye
	GO:0042060	wound healing	9/70	3.39e-07	4.96e-05	3.19e-05	Ahnak/C3/Ccl2/Emilin2/F13a1/Fn1/S100a9/Syk/Thbs1	GF	Monoctye
	GO:0035821	modulation of process of another organism	5/70	6.15e-07	8.37e-05	5.38e-05	C3/Camp/Ltf/S100a9/Syk	GF	Monoctye
	GO:0031349	positive regulation of defense response	8/70	7.43e-07	9.23e-05	5.93e-05	C3/Emilin2/Il17ra/Mndal/Osm/S100a8/S100a9/Syk	GF	Monoctye
	GO:0019221	cytokine-mediated signaling pathway	9/70	7.95e-07	9.23e-05	5.93e-05	Ccl2/Ccl6/Ccl9/Ccr1/Ifngr2/Il17ra/Notch1/Osm/Syk	GF	Monoctye
	GO:0009620	response to fungus	5/70	8.23e-07	9.23e-05	5.93e-05	Camp/Clec4e/Il17ra/Ltf/Syk	GF	Monoctye
	GO:0070372	regulation of ERK1 and ERK2 cascade	8/70	1.22e-06	0.00013	8.32e-05	C3/Ccl2/Ccl6/Ccl9/Ccr1/Fn1/Notch1/Syk	GF	Monoctye
	GO:0070371	ERK1 and ERK2 cascade	8/70	2.08e-06	0.000208	0.000134	C3/Ccl2/Ccl6/Ccl9/Ccr1/Fn1/Notch1/Syk	GF	Monoctye
	GO:0002274	myeloid leukocyte activation	7/70	4.34e-06	0.000393	0.000253	Camp/Cd177/Fn1/Ifngr2/Jund/Syk/Thbs1	GF	Monoctye
	GO:0007159	leukocyte cell-cell adhesion	8/70	6.76e-06	0.00056	0.00036	Ccl2/Cd177/Hsph1/S100a8/S100a9/Sell/Syk/Thbs1	GF	Monoctye
	GO:0045765	regulation of angiogenesis	7/70	9.75e-06	0.000774	0.000497	C3/Camp/Ccl2/Emilin2/Ngp/Pdcd6/Thbs1	GF	Monoctye
	GO:0034341	response to interferon-gamma	9/76	1.13e-10	1.44e-07	8.92e-08	Ccl3/Ccl4/Cd74/Gbp2/Gbp3/H2-Aa/H2-Ab1/H2-Eb1/Rpl13a	SPF	Monoctye
	GO:1903039	positive regulation of leukocyte cell-cell adhesion	11/76	1.38e-10	1.44e-07	8.92e-08	Aif1/B2m/Cd74/Cd83/H2-Aa/H2-Ab1/H2-Eb1/Hes1/Icam1/Il1b/Nfkbiz	SPF	Monoctye
	GO:0002478	antigen processing and presentation of exogenous peptide antigen	6/76	2.81e-10	1.47e-07	9.09e-08	B2m/Cd74/H2-Aa/H2-Ab1/H2-Eb1/Tap1	SPF	Monoctye
	GO:0007159	leukocyte cell-cell adhesion	12/76	7.84e-10	2.23e-07	1.38e-07	Aif1/B2m/Cd74/Cd83/H2-Aa/H2-Ab1/H2-Eb1/Hes1/Icam1/Il1b/Klf4/Nfkbiz	SPF	Monoctye
	GO:0050870	positive regulation of T cell activation	10/76	9.57e-10	2.23e-07	1.38e-07	Aif1/B2m/Cd74/Cd83/H2-Aa/H2-Ab1/H2-Eb1/Hes1/Il1b/Nfkbiz	SPF	Monoctye
	GO:0002399	MHC class II protein complex assembly	4/76	1.43e-08	1.99e-06	1.23e-06	B2m/H2-Aa/H2-Ab1/H2-Eb1	SPF	Monoctye
	GO:0002503	peptide antigen assembly with MHC class II protein complex	4/76	1.43e-08	1.99e-06	1.23e-06	B2m/H2-Aa/H2-Ab1/H2-Eb1	SPF	Monoctye
	GO:0030098	lymphocyte differentiation	11/76	4.17e-08	5.46e-06	3.38e-06	B2m/Cd74/Cd83/Egr1/Gadd45g/H2-Aa/H2-Ab1/Il1b/Nfkbiz/Slamf8/Tnfaip3	SPF	Monoctye
	GO:0050863	regulation of T cell activation	10/76	5.69e-08	6.46e-06	4e-06	Aif1/B2m/Cd74/Cd83/H2-Aa/H2-Ab1/H2-Eb1/Hes1/Il1b/Nfkbiz	SPF	Monoctye
	GO:0051251	positive regulation of lymphocyte activation	10/76	3.85e-07	3.84e-05	2.38e-05	Aif1/B2m/Cd74/Cd83/H2-Aa/H2-Ab1/H2-Eb1/Hes1/Il1b/Nfkbiz	SPF	Monoctye
	GO:0002460	adaptive immune response based on somatic recombination of immune receptors built from immunoglobulin superfamily domains	10/76	5.76e-07	5.24e-05	3.25e-05	B2m/Cd74/Gadd45g/H2-Aa/H2-Ab1/H2-Eb1/Icam1/Il1b/Nfkbiz/Tnfaip3	SPF	Monoctye
	GO:0045428	regulation of nitric oxide biosynthetic process	5/76	1.43e-06	0.000125	7.71e-05	Acp5/Aif1/Icam1/Il1b/Klf4	SPF	Monoctye
	GO:0060326	cell chemotaxis	8/76	1.75e-06	0.000146	9.05e-05	Aif1/Ccl3/Ccl4/Cd74/Il1b/Nr4a1/Rpl13a/Slamf8	SPF	Monoctye
	GO:0080164	regulation of nitric oxide metabolic process	5/76	1.86e-06	0.00015	9.28e-05	Acp5/Aif1/Icam1/Il1b/Klf4	SPF	Monoctye
	GO:1903706	regulation of hemopoiesis	9/76	2.11e-06	0.000155	9.58e-05	B2m/Ccl3/Cd74/Cd83/H2-Aa/Jun/Nfkbia/Nfkbiz/Slamf8	SPF	Monoctye
	GO:0051090	regulation of DNA-binding transcription factor activity	9/76	2.15e-06	0.000155	9.58e-05	Hes1/Icam1/Id1/Id3/Ifrd1/Il1b/Klf4/Nfkbia/Tnfaip3	SPF	Monoctye
	GO:0070374	positive regulation of ERK1 and ERK2 cascade	7/76	2.3e-06	0.000155	9.58e-05	Camk2d/Ccl3/Ccl4/Cd74/Icam1/Il1b/Jun	SPF	Monoctye
	GO:0070372	regulation of ERK1 and ERK2 cascade	8/76	2.31e-06	0.000155	9.58e-05	Camk2d/Ccl3/Ccl4/Cd74/Icam1/Il1b/Jun/Klf4	SPF	Monoctye
	GO:0095500	acetylcholine receptor signaling pathway	4/76	3.03e-06	0.000187	0.000116	Ly6a/Ly6c2/Ly6e/Ly6i	SPF	Monoctye
	GO:0006809	nitric oxide biosynthetic process	5/76	3.04e-06	0.000187	0.000116	Acp5/Aif1/Icam1/Il1b/Klf4	SPF	Monoctye
	GO:0002697	regulation of immune effector process	9/76	3.56e-06	0.000204	0.000126	Acp5/B2m/Cd74/Cfb/Il1b/Nfkbiz/Slamf8/Tap1/Tnfaip3	SPF	Monoctye
	GO:0097529	myeloid leukocyte migration	7/76	3.6e-06	0.000204	0.000126	Aif1/Ccl3/Ccl4/Cd74/Il1b/Rpl13a/Slamf8	SPF	Monoctye
	GO:0043525	positive regulation of neuron apoptotic process	5/76	3.61e-06	0.000204	0.000126	Ccl3/Egr1/Il1b/Jun/Pmaip1	SPF	Monoctye
	GO:0070371	ERK1 and ERK2 cascade	8/76	3.89e-06	0.000209	0.000129	Camk2d/Ccl3/Ccl4/Cd74/Icam1/Il1b/Jun/Klf4	SPF	Monoctye
	GO:0046209	nitric oxide metabolic process	5/76	4.26e-06	0.000223	0.000138	Acp5/Aif1/Icam1/Il1b/Klf4	SPF	Monoctye
	GO:2001057	reactive nitrogen species metabolic process	5/76	4.74e-06	0.000242	0.00015	Acp5/Aif1/Icam1/Il1b/Klf4	SPF	Monoctye
	GO:0002449	lymphocyte mediated immunity	9/76	4.93e-06	0.000244	0.000151	B2m/Cd74/H2-Aa/H2-Ab1/H2-Eb1/Icam1/Il1b/Rnf19b/Tap1	SPF	Monoctye
	GO:1905144	response to acetylcholine	4/76	5.01e-06	0.000244	0.000151	Ly6a/Ly6c2/Ly6e/Ly6i	SPF	Monoctye
	GO:0050727	regulation of inflammatory response	8/76	5.51e-06	0.000262	0.000162	Acp5/Ccl3/Ier3/Il1b/Nfkbia/Nfkbiz/Slamf8/Tnfaip3	SPF	Monoctye
	GO:0045444	fat cell differentiation	7/76	6.36e-06	0.000289	0.000179	Ap1s2/Hes1/Klf4/Nr4a1/Plac8/Psmb8/Rgs2	SPF	Monoctye
	GO:0032611	interleukin-1 beta production	5/76	7.46e-06	0.000332	0.000206	Acp5/Ccl3/Egr1/Il1b/Tnfaip3	SPF	Monoctye
	GO:0032496	response to lipopolysaccharide	8/76	7.96e-06	0.00034	0.000211	Acp5/B2m/Gbp2/Il1b/Ncl/Nfkbia/Rpl13a/Tnfaip3	SPF	Monoctye
	GO:0042326	negative regulation of phosphorylation	8/76	9.24e-06	0.000379	0.000235	Gadd45b/Gadd45g/Ier3/Il1b/Jun/Ppp1r15a/Rgs2/Tnfaip3	SPF	Monoctye
	GO:0048660	regulation of smooth muscle cell proliferation	6/76	9.48e-06	0.000382	0.000236	Aif1/Camk2d/Egr1/Jun/Klf4/Tnfaip3	SPF	Monoctye
	GO:0001659	temperature homeostasis	6/76	1.07e-05	0.000411	0.000254	Egr1/Gadd45g/Id1/Il1b/Plac8/Sqstm1	SPF	Monoctye
	GO:0032642	regulation of chemokine production	5/76	1.08e-05	0.000411	0.000254	Aif1/Cd74/Egr1/Il1b/Klf4	SPF	Monoctye
	GO:0048659	smooth muscle cell proliferation	6/76	1.17e-05	0.00043	0.000266	Aif1/Camk2d/Egr1/Jun/Klf4/Tnfaip3	SPF	Monoctye
	GO:0044406	adhesion of symbiont to host	3/76	1.38e-05	0.00049	0.000303	Gbp2/Gbp3/Icam1	SPF	Monoctye
	GO:0045732	positive regulation of protein catabolic process	6/76	1.48e-05	0.000507	0.000314	Hspa1a/Hspa1b/Ier3/Il1b/Rnf19b/Tnfaip3	SPF	Monoctye
	GO:0002440	production of molecular mediator of immune response	8/76	1.52e-05	0.000512	0.000317	Acp5/B2m/Cd74/H2-Aa/H2-Ab1/H2-Eb1/Il1b/Tnfaip3	SPF	Monoctye
	GO:1901216	positive regulation of neuron death	5/76	2.7e-05	0.000808	0.0005	Ccl3/Egr1/Il1b/Jun/Pmaip1	SPF	Monoctye
	GO:0042026	protein refolding	3/76	3.38e-05	0.000998	0.000618	B2m/Hspa1a/Hspa1b	SPF	Monoctye
	GO:2001233	regulation of apoptotic signaling pathway	10/48	9.54e-10	1.46e-06	7.84e-07	Cdkn2d/Dnaja1/G0s2/Lgals3/Mmp9/Osm/Plaur/S100a8/S100a9/Thbs1	GF	Neutrophil (Il1b high)
	GO:0052547	regulation of peptidase activity	10/48	2.59e-09	1.98e-06	1.07e-06	Cdkn2d/Cstdc4/Cstdc5/Mmp9/Ngp/Plaur/S100a8/S100a9/Stfa2l1/Thbs1	GF	Neutrophil (Il1b high)
	GO:0045861	negative regulation of proteolysis	9/48	7.23e-09	3.69e-06	1.98e-06	Cdkn2d/Cstdc4/Cstdc5/Hsp90ab1/Mmp9/Ngp/Plaur/Stfa2l1/Thbs1	GF	Neutrophil (Il1b high)
	GO:0051346	negative regulation of hydrolase activity	8/48	1.47e-07	4.5e-05	2.42e-05	Cdkn2d/Cstdc4/Cstdc5/Mmp9/Ngp/Plaur/Stfa2l1/Thbs1	GF	Neutrophil (Il1b high)
	GO:0018149	peptide cross-linking	4/48	7.11e-07	0.000146	7.85e-05	Cstdc4/Cstdc5/Stfa2l1/Thbs1	GF	Neutrophil (Il1b high)
	GO:0097193	intrinsic apoptotic signaling pathway	7/48	7.64e-07	0.000146	7.85e-05	Cdkn2d/Cebpb/Dnaja1/Mmp9/Plaur/S100a8/S100a9	GF	Neutrophil (Il1b high)
	GO:0097529	myeloid leukocyte migration	6/48	3.01e-06	0.000375	0.000202	Lgals3/Retnlg/S100a8/S100a9/Thbs1/Tlr2	GF	Neutrophil (Il1b high)
	GO:0050900	leukocyte migration	7/48	3.21e-06	0.000375	0.000202	Lgals3/Mmp9/Retnlg/S100a8/S100a9/Thbs1/Tlr2	GF	Neutrophil (Il1b high)
	GO:0010632	regulation of epithelial cell migration	6/48	3.38e-06	0.000375	0.000202	Apoe/Lcn2/Mmp9/Rgcc/Tacstd2/Thbs1	GF	Neutrophil (Il1b high)
	GO:0070486	leukocyte aggregation	3/48	3.43e-06	0.000375	0.000202	S100a8/S100a9/Thbs1	GF	Neutrophil (Il1b high)
	GO:0002237	response to molecule of bacterial origin	7/48	4.63e-06	0.000444	0.000239	Cd14/Cebpb/Mgst1/S100a8/S100a9/Tlr2/Wfdc21	GF	Neutrophil (Il1b high)
	GO:0050729	positive regulation of inflammatory response	5/48	4.69e-06	0.000444	0.000239	Cebpb/Osm/S100a8/S100a9/Tlr2	GF	Neutrophil (Il1b high)
	GO:0030193	regulation of blood coagulation	4/48	5.96e-06	0.000488	0.000262	Apoe/Plaur/S100a9/Thbs1	GF	Neutrophil (Il1b high)
	GO:1900046	regulation of hemostasis	4/48	6.66e-06	0.000499	0.000268	Apoe/Plaur/S100a9/Thbs1	GF	Neutrophil (Il1b high)
	GO:0050818	regulation of coagulation	4/48	7.42e-06	0.000499	0.000268	Apoe/Plaur/S100a9/Thbs1	GF	Neutrophil (Il1b high)
	GO:0032103	positive regulation of response to external stimulus	7/48	1.01e-05	0.000646	0.000347	Cebpb/Hsp90aa1/Osm/S100a8/S100a9/Thbs1/Tlr2	GF	Neutrophil (Il1b high)
	GO:0007162	negative regulation of cell adhesion	6/48	1.28e-05	0.000724	0.000389	Arg2/Cebpb/Lgals3/Rgcc/Tacstd2/Thbs1	GF	Neutrophil (Il1b high)
	GO:0010631	epithelial cell migration	6/48	1.66e-05	0.000909	0.000488	Apoe/Lcn2/Mmp9/Rgcc/Tacstd2/Thbs1	GF	Neutrophil (Il1b high)
	GO:0090132	epithelium migration	6/48	1.72e-05	0.000909	0.000488	Apoe/Lcn2/Mmp9/Rgcc/Tacstd2/Thbs1	GF	Neutrophil (Il1b high)
	GO:0019882	antigen processing and presentation	13/123	1.08e-14	2.99e-11	1.78e-11	B2m/Ctss/Fcgr4/Fgl2/H2-K1/H2-Q6/H2-Q7/Icam1/Psap/Psmb8/Psme2/Rab6a/Tap1	SPF	Neutrophil (Il1b high)
	GO:0002460	adaptive immune response based on somatic recombination of immune receptors built from immunoglobulin superfamily domains	19/123	2.59e-13	3.58e-10	2.14e-10	B2m/Cd274/Csf2rb/Fgl2/H2-K1/H2-Q6/H2-Q7/Icam1/Il1b/Il4ra/Irf1/Klhl6/Nfkbid/Nfkbiz/Nlrp3/Pnp/Sema4a/Tnf/Tnfaip3	SPF	Neutrophil (Il1b high)
	GO:1903706	regulation of hemopoiesis	18/123	4.46e-13	4.11e-10	2.46e-10	B2m/Ccl3/Csf1/Csf3r/Fgl2/Id2/Il4ra/Irf1/Isg15/Jun/Klf13/Nfkbia/Nfkbid/Nfkbiz/Nlrp3/Pnp/Stat1/Tnf	SPF	Neutrophil (Il1b high)
	GO:0002822	regulation of adaptive immune response based on somatic recombination of immune receptors built from immunoglobulin superfamily domains	14/123	7.93e-13	5.48e-10	3.27e-10	B2m/Cd274/H2-K1/H2-Q6/H2-Q7/Il1b/Il4ra/Irf1/Nfkbid/Nfkbiz/Nlrp3/Pnp/Tnf/Tnfaip3	SPF	Neutrophil (Il1b high)
	GO:0002683	negative regulation of immune system process	18/123	1.37e-12	6.48e-10	3.87e-10	Acod1/Arrb2/Casp3/Cd274/Cd300lf/Ezr/Fgl2/Gpx1/Id2/Il4ra/Irf1/Isg15/Nfkbid/Ptpn22/Tap1/Tnf/Tnfaip3/Tsc22d3	SPF	Neutrophil (Il1b high)
	GO:0071216	cellular response to biotic stimulus	16/123	1.41e-12	6.48e-10	3.87e-10	Acod1/B2m/Cd274/Fcgr4/Hspa5/Il1b/Ncl/Nfkbia/Nlrp3/Ptpn22/Stat1/Tnf/Tnfaip3/Trim30a/Trim5/Vim	SPF	Neutrophil (Il1b high)
	GO:0009615	response to virus	16/123	1.91e-12	7.03e-10	4.2e-10	Acod1/Ddx3x/Fgl2/Ifi27l2a/Il1b/Irf1/Isg15/Nlrp3/Pmaip1/Ptpn22/Serinc3/Stat1/Tnf/Trim30a/Trim5/Zmynd11	SPF	Neutrophil (Il1b high)
	GO:0071222	cellular response to lipopolysaccharide	15/123	3.75e-12	1.15e-09	6.87e-10	Acod1/B2m/Cd274/Fcgr4/Il1b/Ncl/Nfkbia/Nlrp3/Ptpn22/Stat1/Tnf/Tnfaip3/Trim30a/Trim5/Vim	SPF	Neutrophil (Il1b high)
	GO:0002831	regulation of response to biotic stimulus	16/123	5.25e-12	1.32e-09	7.88e-10	Acod1/Arrb2/Calm1/Cd274/Fgl2/Hexim1/Il1b/Irf1/Isg15/Ptpn22/Sfpq/Stat1/Tap1/Tnfaip3/Trim30a/Trim5	SPF	Neutrophil (Il1b high)
	GO:1903037	regulation of leukocyte cell-cell adhesion	15/123	6.26e-11	1.02e-08	6.08e-09	B2m/Casp3/Cd274/Fgl2/Icam1/Il1b/Il4ra/Irf1/Nfkbid/Nfkbiz/Nlrp3/Pnp/Ptpn22/Sirpb1b/Tnf	SPF	Neutrophil (Il1b high)
	GO:0010563	negative regulation of phosphorus metabolic process	16/123	1.02e-10	1.41e-08	8.42e-09	Arrb2/Casp3/Dusp6/Gadd45b/Hexim1/Il1b/Irf1/Jun/Pik3ip1/Pip4k2a/Ppp1r15a/Ptpn22/Rgs2/Socs3/Tnf/Tnfaip3	SPF	Neutrophil (Il1b high)
	GO:0045936	negative regulation of phosphate metabolic process	16/123	1.02e-10	1.41e-08	8.42e-09	Arrb2/Casp3/Dusp6/Gadd45b/Hexim1/Il1b/Irf1/Jun/Pik3ip1/Pip4k2a/Ppp1r15a/Ptpn22/Rgs2/Socs3/Tnf/Tnfaip3	SPF	Neutrophil (Il1b high)
	GO:0007159	leukocyte cell-cell adhesion	15/123	2.6e-10	3.12e-08	1.86e-08	B2m/Casp3/Cd274/Fgl2/Icam1/Il1b/Il4ra/Irf1/Nfkbid/Nfkbiz/Nlrp3/Pnp/Ptpn22/Sirpb1b/Tnf	SPF	Neutrophil (Il1b high)
	GO:0051607	defense response to virus	13/123	3.45e-10	3.85e-08	2.3e-08	Acod1/Fgl2/Il1b/Irf1/Isg15/Nlrp3/Pmaip1/Ptpn22/Serinc3/Stat1/Trim30a/Trim5/Zmynd11	SPF	Neutrophil (Il1b high)
	GO:0140546	defense response to symbiont	13/123	3.6e-10	3.85e-08	2.3e-08	Acod1/Fgl2/Il1b/Irf1/Isg15/Nlrp3/Pmaip1/Ptpn22/Serinc3/Stat1/Trim30a/Trim5/Zmynd11	SPF	Neutrophil (Il1b high)
	GO:0019221	cytokine-mediated signaling pathway	15/123	3.62e-10	3.85e-08	2.3e-08	Ccl3/Cd300lf/Csf1/Csf2rb/Csf3r/Il1b/Il1r2/Il4ra/Irf1/Isg15/Klf6/Nfkbia/Pira2/Stat1/Tnf	SPF	Neutrophil (Il1b high)
	GO:0034121	regulation of toll-like receptor signaling pathway	8/123	7.19e-10	7.1e-08	4.24e-08	Acod1/Arrb2/Cd300lf/Ddx3x/Irf1/Ptpn22/Tnfaip3/Trim30a	SPF	Neutrophil (Il1b high)
	GO:0030099	myeloid cell differentiation	15/123	7.74e-10	7.38e-08	4.41e-08	B2m/Casp3/Ccl3/Cd300lf/Csf1/Csf3r/Id2/Isg15/Jun/Klf13/Klf2/Nfkbia/Pip4k2a/Stat1/Tnf	SPF	Neutrophil (Il1b high)
	GO:0002449	lymphocyte mediated immunity	15/123	2.36e-09	1.92e-07	1.14e-07	Arrb2/B2m/Csf2rb/Fgl2/H2-K1/H2-Q6/H2-Q7/Icam1/Il1b/Il4ra/Nlrp3/Pnp/Rnf19b/Tap1/Tnf	SPF	Neutrophil (Il1b high)
	GO:0001933	negative regulation of protein phosphorylation	13/123	3.07e-09	2.42e-07	1.45e-07	Arrb2/Casp3/Dusp6/Gadd45b/Hexim1/Il1b/Irf1/Jun/Ppp1r15a/Ptpn22/Rgs2/Socs3/Tnfaip3	SPF	Neutrophil (Il1b high)
	GO:0016032	viral process	13/123	4.17e-09	2.98e-07	1.78e-07	Ddx3x/Ddx5/Hexim1/Icam1/Isg15/Jun/Ly6e/Slpi/Stat1/Tnf/Trim30a/Trim5/Uvrag	SPF	Neutrophil (Il1b high)
	GO:0050792	regulation of viral process	10/123	4.2e-09	2.98e-07	1.78e-07	Ddx3x/Ddx5/Hexim1/Isg15/Ly6e/Slpi/Stat1/Tnf/Trim30a/Trim5	SPF	Neutrophil (Il1b high)
	GO:0097191	extrinsic apoptotic signaling pathway	11/123	6.33e-09	4.17e-07	2.49e-07	Atf3/Bcl2a1b/Casp3/Ddx3x/Gpx1/Icam1/Il1b/Pmaip1/Tnf/Tnfaip3/Zmynd11	SPF	Neutrophil (Il1b high)
	GO:0031349	positive regulation of defense response	12/123	7.67e-09	4.93e-07	2.94e-07	Acod1/Ccl3/Ctss/Hexim1/Il1b/Nfkbia/Nfkbiz/Nlrp3/Sfpq/Tnf/Trim30a/Trim5	SPF	Neutrophil (Il1b high)
	GO:0050863	regulation of T cell activation	13/123	8.81e-09	5.48e-07	3.27e-07	B2m/Casp3/Cd274/Fgl2/Il1b/Il4ra/Irf1/Nfkbid/Nfkbiz/Nlrp3/Pnp/Ptpn22/Sirpb1b	SPF	Neutrophil (Il1b high)
	GO:0050870	positive regulation of T cell activation	11/123	8.92e-09	5.48e-07	3.27e-07	B2m/Cd274/Il1b/Il4ra/Irf1/Nfkbid/Nfkbiz/Nlrp3/Pnp/Ptpn22/Sirpb1b	SPF	Neutrophil (Il1b high)
	GO:0046631	alpha-beta T cell activation	10/123	9.73e-09	5.85e-07	3.49e-07	Cd274/Il4ra/Irf1/Nfkbid/Nfkbiz/Nlrp3/Pnp/Psap/Ptpn22/Sema4a	SPF	Neutrophil (Il1b high)
	GO:0030098	lymphocyte differentiation	14/123	1.45e-08	8.16e-07	4.87e-07	B2m/Fgl2/Id2/Il1b/Il4ra/Irf1/Nfkbid/Nfkbiz/Nlrp3/Pnp/Psap/Ptpn22/Sema4a/Tnfaip3	SPF	Neutrophil (Il1b high)
	GO:0002695	negative regulation of leukocyte activation	10/123	1.66e-08	9e-07	5.37e-07	Casp3/Cd274/Cd300lf/Fgl2/Id2/Il4ra/Irf1/Nfkbid/Ptpn22/Tnfaip3	SPF	Neutrophil (Il1b high)
	GO:0045624	positive regulation of T-helper cell differentiation	5/123	3.17e-08	1.66e-06	9.88e-07	Il4ra/Irf1/Nfkbid/Nfkbiz/Nlrp3	SPF	Neutrophil (Il1b high)
	GO:0001818	negative regulation of cytokine production	11/123	6.15e-08	2.62e-06	1.57e-06	Acod1/Arrb2/Cd274/Ezr/Il1r2/Klf2/Nlrp3/Ptpn22/Tnf/Tnfaip3/Trim30a	SPF	Neutrophil (Il1b high)
	GO:0002711	positive regulation of T cell mediated immunity	7/123	6.15e-08	2.62e-06	1.57e-06	B2m/H2-K1/H2-Q6/H2-Q7/Il1b/Nlrp3/Pnp	SPF	Neutrophil (Il1b high)
	GO:0045088	regulation of innate immune response	10/123	8.43e-08	3.33e-06	1.99e-06	Acod1/Arrb2/Hexim1/Irf1/Isg15/Sfpq/Tap1/Tnfaip3/Trim30a/Trim5	SPF	Neutrophil (Il1b high)
	GO:0032103	positive regulation of response to external stimulus	13/123	8.56e-08	3.33e-06	1.99e-06	Acod1/Ccl3/Csf1/Ctss/Hexim1/Il1b/Nfkbia/Nfkbiz/Nlrp3/Sfpq/Tnf/Trim30a/Trim5	SPF	Neutrophil (Il1b high)
	GO:0043409	negative regulation of MAPK cascade	9/123	1.13e-07	4.14e-06	2.47e-06	Atf3/Dusp2/Dusp6/Ezr/Il1b/Ptpn22/Rgs2/Rnf149/Zmynd11	SPF	Neutrophil (Il1b high)
	GO:0050777	negative regulation of immune response	9/123	1.55e-07	5.48e-06	3.27e-06	Acod1/Arrb2/Fgl2/Gpx1/Il4ra/Irf1/Isg15/Tap1/Tnfaip3	SPF	Neutrophil (Il1b high)
	GO:0032102	negative regulation of response to external stimulus	12/123	1.8e-07	6.29e-06	3.76e-06	Acod1/Arrb2/Fgl2/Gpx1/Isg15/Nlrp3/Sema4a/Siglece/Socs3/Tap1/Tnf/Tnfaip3	SPF	Neutrophil (Il1b high)
	GO:0062197	cellular response to chemical stress	11/123	2.39e-07	7.97e-06	4.75e-06	Casp3/Ddx3x/Gpx1/Jun/Nlrp3/Psap/Rhob/Sfpq/Sod2/Tnfaip3/Trp53inp1	SPF	Neutrophil (Il1b high)
	GO:0002456	T cell mediated immunity	8/123	2.42e-07	7.98e-06	4.76e-06	B2m/H2-K1/H2-Q6/H2-Q7/Icam1/Il1b/Nlrp3/Pnp	SPF	Neutrophil (Il1b high)
	GO:1901652	response to peptide	12/123	3.23e-07	1.04e-05	6.2e-06	Ccnd3/Icam1/Il1b/Irf1/Ncl/Nfkbia/Pip4k2a/Ptpn22/Socs3/Stat1/Tnfaip3/Vim	SPF	Neutrophil (Il1b high)
	GO:0051090	regulation of DNA-binding transcription factor activity	12/123	3.74e-07	1.19e-05	7.1e-06	Acod1/Arrb2/Icam1/Id2/Il1b/Nfkbia/Nfkbid/Nlrp3/Tnf/Tnfaip3/Trim30a/Trim5	SPF	Neutrophil (Il1b high)
	GO:0048872	homeostasis of number of cells	11/123	6.3e-07	1.78e-05	1.06e-05	B2m/Casp3/Csf1/Id2/Isg15/Klf13/Klf2/Pmaip1/Stat1/Tnfaip3/Tsc22d3	SPF	Neutrophil (Il1b high)
	GO:0001909	leukocyte mediated cytotoxicity	8/123	6.66e-07	1.81e-05	1.08e-05	Arrb2/B2m/H2-K1/H2-Q6/H2-Q7/Pnp/Rnf19b/Tap1	SPF	Neutrophil (Il1b high)
	GO:0019885	antigen processing and presentation of endogenous peptide antigen via MHC class I	5/123	8.47e-07	2.23e-05	1.33e-05	B2m/H2-K1/H2-Q6/H2-Q7/Tap1	SPF	Neutrophil (Il1b high)
	GO:0032635	interleukin-6 production	8/123	9.06e-07	2.36e-05	1.41e-05	Arrb2/Il1b/Klf2/Ncl/Ptpn22/Tnf/Tnfaip3/Trim30a	SPF	Neutrophil (Il1b high)
	GO:0001910	regulation of leukocyte mediated cytotoxicity	7/123	1.11e-06	2.74e-05	1.64e-05	Arrb2/B2m/H2-K1/H2-Q6/H2-Q7/Pnp/Tap1	SPF	Neutrophil (Il1b high)
	GO:0006979	response to oxidative stress	11/123	1.4e-06	3.31e-05	1.97e-05	Casp3/Gpx1/Hnrnpm/Jun/Psap/Rhob/Sfpq/Sod2/Tnfaip3/Trp53inp1/Ucp2	SPF	Neutrophil (Il1b high)
	GO:0000302	response to reactive oxygen species	8/123	1.61e-06	3.74e-05	2.23e-05	Casp3/Gpx1/Jun/Psap/Rhob/Sod2/Tnfaip3/Ucp2	SPF	Neutrophil (Il1b high)
	GO:0050868	negative regulation of T cell activation	7/123	1.77e-06	4.08e-05	2.43e-05	Casp3/Cd274/Fgl2/Il4ra/Irf1/Nfkbid/Ptpn22	SPF	Neutrophil (Il1b high)
	GO:0051348	negative regulation of transferase activity	9/123	1.91e-06	4.36e-05	2.6e-05	Casp3/Gadd45b/Hexim1/Il1b/Pik3ip1/Pip4k2a/Ptpn22/Rgs2/Tnfaip3	SPF	Neutrophil (Il1b high)
	GO:0043525	positive regulation of neuron apoptotic process	6/123	2.12e-06	4.81e-05	2.87e-05	Casp3/Ccl3/Il1b/Jun/Pmaip1/Tnf	SPF	Neutrophil (Il1b high)
	GO:0045429	positive regulation of nitric oxide biosynthetic process	5/123	2.32e-06	5.22e-05	3.12e-05	Icam1/Il1b/Klf2/Sod2/Tnf	SPF	Neutrophil (Il1b high)
	GO:0031341	regulation of cell killing	7/123	3.14e-06	6.57e-05	3.92e-05	Arrb2/B2m/H2-K1/H2-Q6/H2-Q7/Pnp/Tap1	SPF	Neutrophil (Il1b high)
	GO:0051251	positive regulation of lymphocyte activation	11/123	5.01e-06	9.72e-05	5.8e-05	B2m/Cd274/Il1b/Il4ra/Irf1/Nfkbid/Nfkbiz/Nlrp3/Pnp/Ptpn22/Sirpb1b	SPF	Neutrophil (Il1b high)
	GO:2000045	regulation of G1/S transition of mitotic cell cycle	7/123	8.54e-06	0.000156	9.31e-05	Ccnd3/Ddx3x/Fbxo31/Id2/Psme2/Rbm38/Sde2	SPF	Neutrophil (Il1b high)
	GO:0001836	release of cytochrome c from mitochondria	5/123	8.6e-06	0.000156	9.31e-05	Arrb2/Gpx1/Jun/Pmaip1/Sod2	SPF	Neutrophil (Il1b high)
	GO:1901653	cellular response to peptide	9/123	1.01e-05	0.000182	0.000108	Ccnd3/Icam1/Il1b/Irf1/Ncl/Pip4k2a/Ptpn22/Socs3/Vim	SPF	Neutrophil (Il1b high)
	GO:0051402	neuron apoptotic process	9/123	1.2e-05	0.000208	0.000124	Arrb2/Casp3/Ccl3/Gpx1/Il1b/Jun/Pmaip1/Sod2/Tnf	SPF	Neutrophil (Il1b high)
	GO:0008637	apoptotic mitochondrial changes	6/123	1.22e-05	0.00021	0.000125	Arrb2/Gpx1/Jun/Pmaip1/Pnp/Sod2	SPF	Neutrophil (Il1b high)
	GO:0006470	protein dephosphorylation	8/123	1.29e-05	0.000219	0.000131	Calm1/Dusp2/Dusp6/Ppp1r15a/Ppp6r1/Ptp4a1/Ptpn22/Tnf	SPF	Neutrophil (Il1b high)
	GO:0034976	response to endoplasmic reticulum stress	8/123	1.48e-05	0.000242	0.000145	Atf3/Casp3/Ddx3x/Hspa5/Jun/Pmaip1/Ppp1r15a/Serinc3	SPF	Neutrophil (Il1b high)
	GO:0001885	endothelial cell development	5/123	1.63e-05	0.00026	0.000155	Ezr/Gpx1/Icam1/Il1b/Tnf	SPF	Neutrophil (Il1b high)
	GO:0009314	response to radiation	10/123	1.66e-05	0.000262	0.000156	Casp3/Gpx1/Id2/Jun/Pmaip1/Pnp/Rhob/Sde2/Sod2/Trp53inp1	SPF	Neutrophil (Il1b high)
	GO:0001659	temperature homeostasis	7/123	1.7e-05	0.000265	0.000158	Gpx1/Il1b/Il4ra/Plac8/Sqstm1/Tnf/Ucp2	SPF	Neutrophil (Il1b high)
	GO:1902806	regulation of cell cycle G1/S phase transition	7/123	2.08e-05	0.000316	0.000188	Ccnd3/Ddx3x/Fbxo31/Id2/Psme2/Rbm38/Sde2	SPF	Neutrophil (Il1b high)
	GO:0052547	regulation of peptidase activity	10/123	2.13e-05	0.000322	0.000192	Arrb2/Ddx3x/Gpx1/Nlrp3/Pmaip1/Psmb8/Psme2/Slpi/Stat1/Tnf	SPF	Neutrophil (Il1b high)
	GO:0001906	cell killing	8/123	2.28e-05	0.000336	0.000201	Arrb2/B2m/H2-K1/H2-Q6/H2-Q7/Pnp/Rnf19b/Tap1	SPF	Neutrophil (Il1b high)
	GO:1901216	positive regulation of neuron death	6/123	2.3e-05	0.000337	0.000201	Casp3/Ccl3/Il1b/Jun/Pmaip1/Tnf	SPF	Neutrophil (Il1b high)
	GO:0070997	neuron death	10/123	2.35e-05	0.000341	0.000204	Arrb2/Casp3/Ccl3/Csf1/Gpx1/Il1b/Jun/Pmaip1/Sod2/Tnf	SPF	Neutrophil (Il1b high)
	GO:0046626	regulation of insulin receptor signaling pathway	5/123	2.53e-05	0.000364	0.000217	Ccnd3/Il1b/Ncl/Pip4k2a/Socs3	SPF	Neutrophil (Il1b high)
	GO:0070663	regulation of leukocyte proliferation	8/123	2.74e-05	0.00039	0.000233	Casp3/Cd274/Csf1/Csf2rb/Il1b/Irf1/Pnp/Ptpn22	SPF	Neutrophil (Il1b high)
	GO:0003158	endothelium development	6/123	2.83e-05	0.0004	0.000239	Ezr/Gpx1/Icam1/Il1b/Rhob/Tnf	SPF	Neutrophil (Il1b high)
	GO:0002700	regulation of production of molecular mediator of immune response	7/123	3.05e-05	0.000425	0.000254	B2m/Il1b/Il4ra/Nlrp3/Ptpn22/Tnf/Tnfaip3	SPF	Neutrophil (Il1b high)
	GO:0006809	nitric oxide biosynthetic process	5/123	3.19e-05	0.000437	0.000261	Icam1/Il1b/Klf2/Sod2/Tnf	SPF	Neutrophil (Il1b high)
	GO:0009743	response to carbohydrate	7/123	3.77e-05	0.000505	0.000302	Casp3/Glul/Gpx1/Icam1/Il1b/Klf7/Ucp2	SPF	Neutrophil (Il1b high)
	GO:0070661	leukocyte proliferation	9/123	4.04e-05	0.000534	0.000319	Casp3/Ccnd3/Cd274/Csf1/Csf2rb/Il1b/Irf1/Pnp/Ptpn22	SPF	Neutrophil (Il1b high)
	GO:0031396	regulation of protein ubiquitination	7/123	4.23e-05	0.000558	0.000333	Arrb2/Ddx3x/Hspa5/Isg15/Ptpn22/Sqstm1/Tnfaip3	SPF	Neutrophil (Il1b high)
	GO:0048732	gland development	10/123	4.26e-05	0.000559	0.000333	Csf1/Gpx1/Id2/Jun/Ly6e/Psap/Sod2/Tnf/Tnfaip3/Ugt1a10	SPF	Neutrophil (Il1b high)
	GO:0046209	nitric oxide metabolic process	5/123	4.44e-05	0.000576	0.000344	Icam1/Il1b/Klf2/Sod2/Tnf	SPF	Neutrophil (Il1b high)
	GO:2001057	reactive nitrogen species metabolic process	5/123	4.92e-05	0.000627	0.000374	Icam1/Il1b/Klf2/Sod2/Tnf	SPF	Neutrophil (Il1b high)
	GO:0045765	regulation of angiogenesis	8/123	5.36e-05	0.000671	0.000401	Glul/Il1b/Klf2/Ppp1r15a/Rhob/Sema4a/Stat1/Tnf	SPF	Neutrophil (Il1b high)
	GO:0070232	regulation of T cell apoptotic process	4/123	5.68e-05	0.000697	0.000416	Cd274/Nfkbid/Pnp/Tsc22d3	SPF	Neutrophil (Il1b high)
	GO:0070555	response to interleukin-1	5/123	5.73e-05	0.000698	0.000417	Acod1/Ccl3/Il1b/Il1r2/Irf1	SPF	Neutrophil (Il1b high)
	GO:0030730	sequestering of triglyceride	3/123	5.83e-05	0.000701	0.000419	Il1b/Pnpla2/Tnf	SPF	Neutrophil (Il1b high)
	GO:0000082	G1/S transition of mitotic cell cycle	7/123	5.94e-05	0.000708	0.000423	Ccnd3/Ddx3x/Fbxo31/Id2/Psme2/Rbm38/Sde2	SPF	Neutrophil (Il1b high)
	GO:0042098	T cell proliferation	7/123	7.17e-05	0.000827	0.000494	Casp3/Ccnd3/Cd274/Il1b/Irf1/Pnp/Ptpn22	SPF	Neutrophil (Il1b high)
	GO:0032611	interleukin-1 beta production	8/78	3.44e-10	6.95e-07	4.67e-07	Arg2/Ccr5/Hspb1/Ifi211/Il6/Mndal/Slamf9/Tlr2	GF	cDC2
	GO:0032640	tumor necrosis factor production	9/78	2.65e-09	1.49e-06	1e-06	Arg2/Ccr5/Cd14/Fcgr3/Hspb1/Il6/Ptafr/Slamf9/Tlr2	GF	cDC2
	GO:0032103	positive regulation of response to external stimulus	12/78	3.7e-09	1.49e-06	1e-06	Ccr1/Ccr5/Cebpb/Emilin2/Fcgr3/Fn1/Hspb1/Ifi211/Il17ra/Il6/Mndal/Tlr2	GF	cDC2
	GO:0032651	regulation of interleukin-1 beta production	7/78	7.71e-09	2.6e-06	1.74e-06	Arg2/Ccr5/Hspb1/Ifi211/Il6/Mndal/Tlr2	GF	cDC2
	GO:0032760	positive regulation of tumor necrosis factor production	7/78	2.13e-08	4.87e-06	3.27e-06	Ccr5/Cd14/Fcgr3/Hspb1/Il6/Ptafr/Tlr2	GF	cDC2
	GO:0002573	myeloid leukocyte differentiation	9/78	2.19e-08	4.87e-06	3.27e-06	Batf/Ccr1/Cebpb/Glo1/Rbpj/Sbno2/Tlr2/Tnfsf9/Trf	GF	cDC2
	GO:1903557	positive regulation of tumor necrosis factor superfamily cytokine production	7/78	2.41e-08	4.87e-06	3.27e-06	Ccr5/Cd14/Fcgr3/Hspb1/Il6/Ptafr/Tlr2	GF	cDC2
	GO:0097028	dendritic cell differentiation	5/78	1.25e-07	1.58e-05	1.06e-05	Batf/Cebpb/Rbpj/Slamf9/Tnfsf9	GF	cDC2
	GO:0031349	positive regulation of defense response	9/78	1.37e-07	1.63e-05	1.1e-05	Ccr5/Cebpb/Emilin2/Fcgr3/Ifi211/Il17ra/Il6/Mndal/Tlr2	GF	cDC2
	GO:0002274	myeloid leukocyte activation	8/78	7.29e-07	6.69e-05	4.49e-05	Batf/Fcgr3/Fn1/Ptafr/Rbpj/Sbno2/Tlr2/Tnfsf9	GF	cDC2
	GO:0061077	chaperone-mediated protein folding	5/78	8.4e-07	7.38e-05	4.95e-05	Cct7/Chordc1/Fkbp4/Hspb1/St13	GF	cDC2
	GO:0002237	response to molecule of bacterial origin	9/78	1.52e-06	0.000128	8.61e-05	Cd14/Cebpb/Il6/Litaf/Mrc1/Ptafr/Sbno2/Tlr2/Tnip3	GF	cDC2
	GO:0097421	liver regeneration	3/78	3.06e-06	0.000229	0.000154	Ccnd1/Cebpb/Il6	GF	cDC2
	GO:0071216	cellular response to biotic stimulus	8/78	3.83e-06	0.000276	0.000186	Cd14/Cebpb/Il6/Litaf/Mrc1/Sbno2/Tlr2/Tnip3	GF	cDC2
	GO:0006953	acute-phase response	4/78	4.58e-06	0.000319	0.000214	Ccr5/Fn1/Il1rn/Il6	GF	cDC2
	GO:0042092	type 2 immune response	4/78	5.56e-06	0.000374	0.000251	Arg2/Batf/Ecm1/Il6	GF	cDC2
	GO:0022407	regulation of cell-cell adhesion	9/78	7.71e-06	0.000502	0.000337	Arg2/Ccr5/Cebpb/Emilin2/Hspb1/Il1rn/Il6/Ptafr/Tnfsf9	GF	cDC2
	GO:0043618	regulation of transcription from RNA polymerase II promoter in response to stress	6/74	3.3e-09	3.21e-06	2.31e-06	Atf3/Dnajb1/Egr1/Jun/Klf2/Ppp1r15a	SPF	cDC2
	GO:0043620	regulation of DNA-templated transcription in response to stress	6/74	5.96e-09	3.21e-06	2.31e-06	Atf3/Dnajb1/Egr1/Jun/Klf2/Ppp1r15a	SPF	cDC2
	GO:0048525	negative regulation of viral process	7/74	7.58e-09	3.21e-06	2.31e-06	Ccl5/Ifih1/Isg15/Ly6e/Oasl1/Rsad2/Slpi	SPF	cDC2
	GO:0045071	negative regulation of viral genome replication	6/74	8.27e-09	3.21e-06	2.31e-06	Ccl5/Ifih1/Isg15/Oasl1/Rsad2/Slpi	SPF	cDC2
	GO:0019079	viral genome replication	6/74	1.05e-06	0.000205	0.000147	Ccl5/Ifih1/Isg15/Oasl1/Rsad2/Slpi	SPF	cDC2
	GO:0095500	acetylcholine receptor signaling pathway	4/74	2.72e-06	0.000456	0.000328	Ly6a/Ly6c2/Ly6e/Ly6i	SPF	cDC2
	GO:1905145	cellular response to acetylcholine	4/74	3.36e-06	0.000456	0.000328	Ly6a/Ly6c2/Ly6e/Ly6i	SPF	cDC2
	GO:1905144	response to acetylcholine	4/74	4.5e-06	0.000533	0.000383	Ly6a/Ly6c2/Ly6e/Ly6i	SPF	cDC2
	GO:0045444	fat cell differentiation	7/74	5.32e-06	0.00055	0.000395	Ap1s2/Klf4/Nr4a1/Plac8/Psmb8/Rgs2/Zfp36l2	SPF	cDC2
	GO:0034341	response to interferon-gamma	5/27	1.76e-07	0.000123	7.68e-05	Ccl2/Ccl6/Ccl9/Ifitm2/Ifitm3	GF	Dying cell
	GO:0002181	cytoplasmic translation	7/35	4.3e-10	2.64e-07	1.91e-07	Rpl13a/Rpl26/Rpl36/Rpl41/Rplp0/Rps28/Uba52	SPF	Dying cell
	GO:0006457	protein folding	7/30	3.71e-10	2.81e-07	1.94e-07	Chordc1/Dnaja1/Hsp90aa1/Hsp90ab1/Hsp90b1/Hspa4l/Hspa8	GF	Neutrophil (Camp high)
	GO:0009408	response to heat	4/30	3.71e-06	0.000936	0.000646	Chordc1/Dnaja1/Hsp90aa1/Hsp90ab1	GF	Neutrophil (Camp high)
	GO:0006457	protein folding	9/43	3.03e-12	3.75e-09	2.31e-09	Chordc1/Dnaja1/Fkbp4/Hsp90ab1/Hspa4l/Hspa8/Hspd1/Hspe1/Hsph1	GF	Neutrophil_cycling (Mpo high)
	GO:0006986	response to unfolded protein	6/43	1.96e-08	1.22e-05	7.5e-06	Hspa4l/Hspa8/Hspd1/Hsph1/Serp1/Ubxn4	GF	Neutrophil_cycling (Mpo high)
	GO:0006457	protein folding	10/33	2.9e-15	2.52e-12	1.72e-12	Chordc1/Dnaja1/Fkbp4/Hsp90aa1/Hsp90ab1/Hspa4l/Hspa8/Hspd1/Hspe1/Hsph1	GF	Neutrophil_cycling (Camp high)
	GO:0006986	response to unfolded protein	5/33	2.06e-07	4.47e-05	3.05e-05	Hsp90aa1/Hspa4l/Hspa8/Hspd1/Hsph1	GF	Neutrophil_cycling (Camp high)
	GO:1904031	positive regulation of cyclin-dependent protein kinase activity	3/33	3.88e-06	0.000562	0.000384	Ccnd3/Hsp90ab1/Rgcc	GF	Neutrophil_cycling (Camp high)
	GO:0009408	response to heat	4/33	5.5e-06	0.000683	0.000466	Chordc1/Dnaja1/Hsp90aa1/Hsp90ab1	GF	Neutrophil_cycling (Camp high)
	GO:0051085	chaperone cofactor-dependent protein refolding	3/33	6.55e-06	0.000712	0.000486	Hspa8/Hspe1/Hsph1	GF	Neutrophil_cycling (Camp high)
	GO:0006457	protein folding	14/27	5.81e-25	4.06e-22	2.43e-22	Ahsa2/Chordc1/Dnaja1/Dnajc3/H2-DMb1/Hsp90aa1/Hsp90ab1/Hsp90b1/Hspa4l/Hspa5/Hspa8/Hspd1/Hspe1/Hsph1	GF	Neutrophil (Mpo high)
	GO:0006986	response to unfolded protein	7/27	1.15e-11	4.02e-09	2.4e-09	Dnajc3/Hsp90aa1/Hspa4l/Hspa5/Hspa8/Hspd1/Hsph1	GF	Neutrophil (Mpo high)
	GO:0051085	chaperone cofactor-dependent protein refolding	5/27	9.45e-11	1.1e-08	6.58e-09	H2-DMb1/Hspa5/Hspa8/Hspe1/Hsph1	GF	Neutrophil (Mpo high)
	GO:0072594	establishment of protein localization to organelle	7/27	1.01e-07	7.87e-06	4.7e-06	Dnaja1/Hsp90aa1/Hsp90ab1/Hspa5/Hspa8/Hspd1/Nipbl	GF	Neutrophil (Mpo high)
	GO:0009266	response to temperature stimulus	5/27	5.38e-07	3.76e-05	2.25e-05	Chordc1/Dnaja1/Dnajc3/Hsp90aa1/Hsp90ab1	GF	Neutrophil (Mpo high)
	GO:0034620	cellular response to unfolded protein	4/27	1.39e-06	8.82e-05	5.28e-05	Dnajc3/Hspa5/Hspa8/Hspd1	GF	Neutrophil (Mpo high)
	GO:0006457	protein folding	12/77	2.8e-14	4.13e-11	3.1e-11	Ahsa1/Ahsa2/Cct3/Cct7/Chordc1/Fkbp4/Hsp90ab1/Hspa4l/Hspb1/Hspe1/Hsph1/St13	GF	pDC
	GO:0006986	response to unfolded protein	6/77	6.84e-07	0.000336	0.000252	Ccnd1/Hspa4l/Hspb1/Hsph1/Tmem33/Ubxn4	GF	pDC
	GO:0002486	antigen processing and presentation of endogenous peptide antigen via MHC class I via ER pathway, TAP-independent	4/77	1.79e-06	0.00042	0.000315	H2-D1/H2-K1/H2-Q4/H2-T23	GF	pDC
	GO:0002476	antigen processing and presentation of endogenous peptide antigen via MHC class Ib	4/77	2.02e-06	0.00042	0.000315	H2-D1/H2-K1/H2-Q4/H2-T23	GF	pDC
	GO:0002484	antigen processing and presentation of endogenous peptide antigen via MHC class I via ER pathway	4/77	2.02e-06	0.00042	0.000315	H2-D1/H2-K1/H2-Q4/H2-T23	GF	pDC
	GO:0002428	antigen processing and presentation of peptide antigen via MHC class Ib	4/77	2.28e-06	0.00042	0.000315	H2-D1/H2-K1/H2-Q4/H2-T23	GF	pDC
	GO:0002824	positive regulation of adaptive immune response based on somatic recombination of immune receptors built from immunoglobulin superfamily domains	6/77	3.57e-06	0.000523	0.000393	Ccr2/Cd4/H2-D1/H2-K1/H2-Q4/H2-T23	GF	pDC
	GO:0002821	positive regulation of adaptive immune response	6/77	4.62e-06	0.000523	0.000393	Ccr2/Cd4/H2-D1/H2-K1/H2-Q4/H2-T23	GF	pDC
	GO:0002181	cytoplasmic translation	11/78	2.14e-13	3.81e-10	2.67e-10	Eef2/Rpl23a/Rpl26/Rpl31/Rpl4/Rpl5/Rplp2/Rps12/Rps17/Rps18/Rps8	SPF	pDC
	GO:0042254	ribosome biogenesis	9/78	1.16e-07	0.000103	7.25e-05	Glul/Ncl/Npm1/Rpl23a/Rpl26/Rpl5/Rps17/Rps27rt/Rps8	SPF	pDC
	GO:0043618	regulation of transcription from RNA polymerase II promoter in response to stress	5/78	2.4e-07	0.000143	0.0001	Atf3/Ddit3/Dnajb1/Egr1/Jun	SPF	pDC
	GO:0051085	chaperone cofactor-dependent protein refolding	4/78	1.66e-06	0.000439	0.000308	Dnajb1/Hspa1a/Hspa1b/Hspa5	SPF	pDC
	GO:0006364	rRNA processing	7/78	1.91e-06	0.000439	0.000308	Ncl/Npm1/Rpl26/Rpl5/Rps17/Rps27rt/Rps8	SPF	pDC
	GO:0009991	response to extracellular stimulus	9/78	1.97e-06	0.000439	0.000308	Atf3/Ddit3/Fos/Glul/Hspa5/Jun/Ldlr/Nucb2/Zfp36	SPF	pDC
	GO:0034620	cellular response to unfolded protein	5/78	4.34e-06	0.000702	0.000493	Atf3/Ddit3/Hspa1a/Hspa1b/Hspa5	SPF	pDC
	GO:0016072	rRNA metabolic process	7/78	5.74e-06	0.000825	0.000579	Ncl/Npm1/Rpl26/Rpl5/Rps17/Rps27rt/Rps8	SPF	pDC
	GO:2000112	regulation of cellular macromolecule biosynthetic process	9/78	6.03e-06	0.000825	0.000579	Btg2/Eef2/Klf4/Ncl/Npm1/Rgs2/Rpl26/Rpl5/Zfp36	SPF	pDC
	GO:0060537	muscle tissue development	9/78	7.34e-06	0.000934	0.000655	Atf3/Btg2/Ccnd2/Egr1/Fos/Gpcpd1/Ly6e/Rgs2/Zfand5	SPF	pDC
	GO:0018119	peptidyl-cysteine S-nitrosylation	3/22	2.12e-07	7.67e-05	4.4e-05	S100a8/S100a9/Txn1	GF	Kupffer cell
	GO:0017014	protein nitrosylation	3/22	2.57e-07	7.67e-05	4.4e-05	S100a8/S100a9/Txn1	GF	Kupffer cell
	GO:0034341	response to interferon-gamma	10/93	2.71e-11	5.18e-08	3.74e-08	Ccl24/Ccl9/Cd74/Dapk1/Gbp2/Gbp2b/Gbp3/H2-Aa/H2-Ab1/H2-Eb1	SPF	Kupffer cell
	GO:0044403	biological process involved in symbiotic interaction	11/93	1.27e-09	1.22e-06	8.78e-07	Apoe/Cd74/Ctsl/Gbp2/Gbp2b/Gbp3/Gpx1/Jun/Ly6e/Naip5/Ncf1	SPF	Kupffer cell
	GO:0019886	antigen processing and presentation of exogenous peptide antigen via MHC class II	5/93	4.58e-09	2.93e-06	2.11e-06	Cd74/H2-Aa/H2-Ab1/H2-DMb1/H2-Eb1	SPF	Kupffer cell
	GO:0019882	antigen processing and presentation	8/93	8.72e-09	4.17e-06	3.01e-06	Cd74/Ctsl/Fgl2/H2-Aa/H2-Ab1/H2-DMb1/H2-Eb1/Psmb8	SPF	Kupffer cell
	GO:0002399	MHC class II protein complex assembly	4/93	3.24e-08	7.75e-06	5.59e-06	H2-Aa/H2-Ab1/H2-DMb1/H2-Eb1	SPF	Kupffer cell
	GO:0002503	peptide antigen assembly with MHC class II protein complex	4/93	3.24e-08	7.75e-06	5.59e-06	H2-Aa/H2-Ab1/H2-DMb1/H2-Eb1	SPF	Kupffer cell
	GO:0061077	chaperone-mediated protein folding	5/93	2.02e-06	0.000241	0.000174	Cd74/Fkbp5/H2-DMb1/Hspa1a/Hspa1b	SPF	Kupffer cell
	GO:1903037	regulation of leukocyte cell-cell adhesion	9/93	3.16e-06	0.000356	0.000257	Cd74/Fgl2/H2-Aa/H2-Ab1/H2-DMb1/H2-Eb1/Itgal/Klf4/Vsig4	SPF	Kupffer cell
	GO:0051085	chaperone cofactor-dependent protein refolding	4/93	3.35e-06	0.000357	0.000257	Cd74/H2-DMb1/Hspa1a/Hspa1b	SPF	Kupffer cell
	GO:0007159	leukocyte cell-cell adhesion	9/93	7.23e-06	0.000609	0.000439	Cd74/Fgl2/H2-Aa/H2-Ab1/H2-DMb1/H2-Eb1/Itgal/Klf4/Vsig4	SPF	Kupffer cell
	GO:0002381	immunoglobulin production involved in immunoglobulin-mediated immune response	5/93	7.32e-06	0.000609	0.000439	Fgl2/H2-Aa/H2-Ab1/H2-DMb1/H2-Eb1	SPF	Kupffer cell
	GO:0006457	protein folding	8/72	9.97e-09	1.16e-05	7.85e-06	Ahsa1/Ahsa2/Fkbp4/Hspb1/Hspe1/Hsph1/Ptges3/St13	GF	cDC1
	GO:0061077	chaperone-mediated protein folding	6/72	1.28e-08	1.16e-05	7.85e-06	Fkbp4/Hspb1/Hspe1/Hsph1/Ptges3/St13	GF	cDC1
	GO:0007159	leukocyte cell-cell adhesion	9/72	8.31e-07	0.0005	0.000339	Ccr2/Cd81/Hfe/Hspb1/Hsph1/Itga4/Ptpn6/S100a9/Syk	GF	cDC1
	GO:0051085	chaperone cofactor-dependent protein refolding	4/72	1.2e-06	0.000542	0.000368	Hspe1/Hsph1/Ptges3/St13	GF	cDC1
	GO:0022407	regulation of cell-cell adhesion	9/72	3.94e-06	0.000893	0.000606	Ccr2/Cd81/Hfe/Hspb1/Hsph1/Itga4/Myadm/Ptpn6/Syk	GF	cDC1
	GO:1903037	regulation of leukocyte cell-cell adhesion	8/72	3.96e-06	0.000893	0.000606	Ccr2/Cd81/Hfe/Hspb1/Hsph1/Itga4/Ptpn6/Syk	GF	cDC1
	GO:0050863	regulation of T cell activation	8/72	4.54e-06	0.000911	0.000618	Ccr2/Cd209a/Cd81/Hfe/Hspb1/Hsph1/Ptpn6/Syk	GF	cDC1
	GO:0002181	cytoplasmic translation	6/57	4.36e-07	0.000744	0.000488	Rpl26/Rpl38/Rpl41/Rpl9-ps6/Rps18/Rps28	SPF	cDC1
	GO:0009205	purine ribonucleoside triphosphate metabolic process	8/81	5.33e-07	0.000283	0.000208	Aldoa/Atp5g1/Atp5k/Hk3/Igf1/Nme1/Pgam1/Pkm	GF	Macrophage (Gpnmb high)
	GO:0009144	purine nucleoside triphosphate metabolic process	8/81	6.37e-07	0.000283	0.000208	Aldoa/Atp5g1/Atp5k/Hk3/Igf1/Nme1/Pgam1/Pkm	GF	Macrophage (Gpnmb high)
	GO:0009199	ribonucleoside triphosphate metabolic process	8/81	6.37e-07	0.000283	0.000208	Aldoa/Atp5g1/Atp5k/Hk3/Igf1/Nme1/Pgam1/Pkm	GF	Macrophage (Gpnmb high)
	GO:0006165	nucleoside diphosphate phosphorylation	6/81	6.41e-07	0.000283	0.000208	Aldoa/Hk3/Igf1/Nme1/Pgam1/Pkm	GF	Macrophage (Gpnmb high)
	GO:0046939	nucleotide phosphorylation	6/81	7.92e-07	0.000283	0.000208	Aldoa/Hk3/Igf1/Nme1/Pgam1/Pkm	GF	Macrophage (Gpnmb high)
	GO:0005996	monosaccharide metabolic process	8/81	8.73e-07	0.000283	0.000208	Akr1a1/Aldoa/Fabp5/Hk3/Igf1/Ldha/Pgam1/Pkm	GF	Macrophage (Gpnmb high)
	GO:0006090	pyruvate metabolic process	6/81	1.18e-06	0.000287	0.000212	Aldoa/Hk3/Igf1/Ldha/Pgam1/Pkm	GF	Macrophage (Gpnmb high)
	GO:0046034	ATP metabolic process	7/81	3.24e-06	0.000572	0.000422	Aldoa/Atp5g1/Atp5k/Hk3/Igf1/Pgam1/Pkm	GF	Macrophage (Gpnmb high)
	GO:0016052	carbohydrate catabolic process	6/81	4.81e-06	0.000778	0.000573	Aldoa/Hk3/Igf1/Ldha/Pgam1/Pkm	GF	Macrophage (Gpnmb high)
	GO:0006096	glycolytic process	5/81	6.16e-06	0.000901	0.000664	Aldoa/Hk3/Igf1/Pgam1/Pkm	GF	Macrophage (Gpnmb high)
	GO:0006757	ATP generation from ADP	5/81	6.49e-06	0.000901	0.000664	Aldoa/Hk3/Igf1/Pgam1/Pkm	GF	Macrophage (Gpnmb high)
	GO:0002478	antigen processing and presentation of exogenous peptide antigen	12/104	8.01e-22	1.75e-18	1.23e-18	B2m/Cd74/Clec4a1/Clec4a2/Clec4a3/Ctss/H2-Aa/H2-Ab1/H2-DMa/H2-DMb2/H2-Eb1/Tap1	SPF	Macrophage (Gpnmb high)
	GO:0002399	MHC class II protein complex assembly	6/104	8.47e-13	2.05e-10	1.44e-10	B2m/H2-Aa/H2-Ab1/H2-DMa/H2-DMb2/H2-Eb1	SPF	Macrophage (Gpnmb high)
	GO:0002503	peptide antigen assembly with MHC class II protein complex	6/104	8.47e-13	2.05e-10	1.44e-10	B2m/H2-Aa/H2-Ab1/H2-DMa/H2-DMb2/H2-Eb1	SPF	Macrophage (Gpnmb high)
	GO:0050870	positive regulation of T cell activation	13/104	5.42e-12	1.18e-09	8.32e-10	B2m/Ccl5/Ccr2/Cd74/Cd83/H2-Aa/H2-Ab1/H2-DMa/H2-DMb2/H2-Eb1/Nfkbiz/Nlrp3/Vcam1	SPF	Macrophage (Gpnmb high)
	GO:1903039	positive regulation of leukocyte cell-cell adhesion	13/104	1.91e-11	3.21e-09	2.26e-09	B2m/Ccl5/Ccr2/Cd74/Cd83/H2-Aa/H2-Ab1/H2-DMa/H2-DMb2/H2-Eb1/Nfkbiz/Nlrp3/Vcam1	SPF	Macrophage (Gpnmb high)
	GO:1903706	regulation of hemopoiesis	15/104	5e-11	7.79e-09	5.48e-09	B2m/Ccl5/Ccr2/Cd74/Cd83/Fos/H2-Aa/H2-DMa/Jun/Klf13/Nfkbia/Nfkbiz/Nlrp3/Tmem176b/Zfp36	SPF	Macrophage (Gpnmb high)
	GO:0001818	negative regulation of cytokine production	13/104	5.72e-11	8.3e-09	5.85e-09	Acp5/Cd83/Clec4a1/Clec4a2/Clec4a3/Ezr/Klf2/Klf4/Mertk/Nlrp3/Srgn/Tnfaip3/Zfp36	SPF	Macrophage (Gpnmb high)
	GO:0007159	leukocyte cell-cell adhesion	14/104	2.71e-10	3.28e-08	2.31e-08	B2m/Ccl5/Ccr2/Cd74/Cd83/H2-Aa/H2-Ab1/H2-DMa/H2-DMb2/H2-Eb1/Klf4/Nfkbiz/Nlrp3/Vcam1	SPF	Macrophage (Gpnmb high)
	GO:0050863	regulation of T cell activation	13/104	1.1e-09	1.2e-07	8.42e-08	B2m/Ccl5/Ccr2/Cd74/Cd83/H2-Aa/H2-Ab1/H2-DMa/H2-DMb2/H2-Eb1/Nfkbiz/Nlrp3/Vcam1	SPF	Macrophage (Gpnmb high)
	GO:0002460	adaptive immune response based on somatic recombination of immune receptors built from immunoglobulin superfamily domains	14/104	2.36e-09	2.45e-07	1.72e-07	B2m/Ccr2/Cd74/Ctsh/H2-Aa/H2-Ab1/H2-DMa/H2-DMb2/H2-Eb1/H2-Q6/Hspa8/Nfkbiz/Nlrp3/Tnfaip3	SPF	Macrophage (Gpnmb high)
	GO:0002821	positive regulation of adaptive immune response	9/104	7.12e-09	6.47e-07	4.56e-07	B2m/Ccr2/Cd74/H2-Ab1/H2-DMa/H2-Q6/Hspa8/Nfkbiz/Nlrp3	SPF	Macrophage (Gpnmb high)
	GO:0051251	positive regulation of lymphocyte activation	13/104	1.31e-08	1.14e-06	8.01e-07	B2m/Ccl5/Ccr2/Cd74/Cd83/H2-Aa/H2-Ab1/H2-DMa/H2-DMb2/H2-Eb1/Nfkbiz/Nlrp3/Vcam1	SPF	Macrophage (Gpnmb high)
	GO:0002449	lymphocyte mediated immunity	13/104	2.04e-08	1.65e-06	1.16e-06	B2m/Ccr2/Cd74/Ctsh/H2-Aa/H2-Ab1/H2-DMa/H2-DMb2/H2-Eb1/H2-Q6/Hspa8/Nlrp3/Tap1	SPF	Macrophage (Gpnmb high)
	GO:0050727	regulation of inflammatory response	11/104	9.14e-08	6.42e-06	4.52e-06	Acp5/Ccl5/Ccr2/Ctss/Gpx1/Nfkbia/Nfkbiz/Nlrp3/Socs3/Tnfaip3/Zfp36	SPF	Macrophage (Gpnmb high)
	GO:0002697	regulation of immune effector process	12/104	1.14e-07	7.39e-06	5.2e-06	Acp5/B2m/Ccr2/Cd74/Cfb/H2-DMb2/H2-Q6/Hspa8/Nfkbiz/Nlrp3/Tap1/Tnfaip3	SPF	Macrophage (Gpnmb high)
	GO:0002683	negative regulation of immune system process	12/104	1.17e-07	7.39e-06	5.2e-06	Acp5/Ccr2/Cd74/Dusp1/Ezr/Gpx1/H2-Aa/Mertk/Tap1/Tmem176b/Tnfaip3/Tsc22d3	SPF	Macrophage (Gpnmb high)
	GO:0030098	lymphocyte differentiation	12/104	1.34e-07	8.11e-06	5.71e-06	B2m/Ccr2/Cd74/Cd83/Egr1/H2-Aa/H2-Ab1/H2-DMa/Mertk/Nfkbiz/Nlrp3/Tnfaip3	SPF	Macrophage (Gpnmb high)
	GO:0002440	production of molecular mediator of immune response	11/104	3.68e-07	2.06e-05	1.45e-05	Acp5/B2m/Ccr2/Cd74/H2-Aa/H2-Ab1/H2-DMa/H2-DMb2/H2-Eb1/Nlrp3/Tnfaip3	SPF	Macrophage (Gpnmb high)
	GO:0046631	alpha-beta T cell activation	8/104	4.66e-07	2.54e-05	1.79e-05	Ccr2/Cd83/Clec4a1/Clec4a2/Clec4a3/H2-Ab1/Nfkbiz/Nlrp3	SPF	Macrophage (Gpnmb high)
	GO:0002381	immunoglobulin production involved in immunoglobulin-mediated immune response	6/104	5.61e-07	2.98e-05	2.1e-05	B2m/H2-Aa/H2-Ab1/H2-DMa/H2-DMb2/H2-Eb1	SPF	Macrophage (Gpnmb high)
	GO:0050678	regulation of epithelial cell proliferation	11/104	5.81e-07	3.01e-05	2.12e-05	B2m/Ccl5/Glul/Gpx1/Id1/Jaml/Jun/Klf9/Nr4a1/Tnfaip3/Zfp36	SPF	Macrophage (Gpnmb high)
	GO:0034341	response to interferon-gamma	7/104	7.29e-07	3.7e-05	2.6e-05	Ccl5/Cd74/Ciita/Gbp3/H2-Aa/H2-Ab1/H2-Eb1	SPF	Macrophage (Gpnmb high)
	GO:0043618	regulation of transcription from RNA polymerase II promoter in response to stress	5/104	1.01e-06	4.9e-05	3.45e-05	Atf3/Egr1/Jun/Klf2/Ppp1r15a	SPF	Macrophage (Gpnmb high)
	GO:0045765	regulation of angiogenesis	9/104	1.77e-06	8.02e-05	5.65e-05	Ccl5/Ccr2/Ctsh/Glul/Id1/Klf2/Klf4/Mtdh/Ppp1r15a	SPF	Macrophage (Gpnmb high)
	GO:0061077	chaperone-mediated protein folding	5/104	3.5e-06	0.000144	0.000101	Cd74/Fkbp5/H2-DMa/H2-DMb2/Hspa8	SPF	Macrophage (Gpnmb high)
	GO:0090025	regulation of monocyte chemotaxis	4/104	4.01e-06	0.000159	0.000112	Ccl5/Ccr2/Dusp1/Pla2g7	SPF	Macrophage (Gpnmb high)
	GO:0051085	chaperone cofactor-dependent protein refolding	4/104	5.23e-06	0.000193	0.000136	Cd74/H2-DMa/H2-DMb2/Hspa8	SPF	Macrophage (Gpnmb high)
	GO:0032640	tumor necrosis factor production	7/104	6.47e-06	0.00022	0.000155	Acp5/Ccr2/Clec4a1/Clec4a2/Clec4a3/Tnfaip3/Zfp36	SPF	Macrophage (Gpnmb high)
	GO:0048872	homeostasis of number of cells	9/104	8.7e-06	0.000283	0.000199	B2m/Ccr2/Cd74/Klf13/Klf2/Mertk/Tnfaip3/Tsc22d3/Zfp36	SPF	Macrophage (Gpnmb high)
	GO:0002456	T cell mediated immunity	6/104	1.62e-05	0.000478	0.000337	B2m/Ccr2/Ctsh/H2-Q6/Hspa8/Nlrp3	SPF	Macrophage (Gpnmb high)
	GO:0060326	cell chemotaxis	8/104	1.83e-05	0.000526	0.00037	Ccl5/Ccr2/Cd74/Dusp1/Jaml/Nr4a1/Pla2g7/Vcam1	SPF	Macrophage (Gpnmb high)
	GO:0035914	skeletal muscle cell differentiation	5/104	2.32e-05	0.000647	0.000456	Atf3/Btg2/Egr1/Fos/Nr4a1	SPF	Macrophage (Gpnmb high)
	GO:0071216	cellular response to biotic stimulus	8/104	3.23e-05	0.00088	0.00062	B2m/Ccl5/Mtdh/Nfkbia/Nlrp3/Tnfaip3/Txnip/Zfp36	SPF	Macrophage (Gpnmb high)
	GO:0030099	myeloid cell differentiation	9/104	3.35e-05	0.000902	0.000635	B2m/Ccl5/Cd74/Fos/Jun/Klf13/Klf2/Nfkbia/Zfp36	SPF	Macrophage (Gpnmb high)
	GO:0050900	leukocyte migration	19/186	8.06e-12	2.54e-08	1.92e-08	Ada/Asb2/C3ar1/Ccl12/Ccl24/Ccr1/Cd81/Cd9/Cxcl1/Cxcl2/Ecm1/Gpr183/Itga9/Jaml/Lgmn/Pf4/Pgf/Pla2g7/Thbs1	GF	Macrophage (Acp5 high)
	GO:0030595	leukocyte chemotaxis	14/186	2.96e-10	3.11e-07	2.35e-07	C3ar1/Ccl12/Ccl24/Ccr1/Cxcl1/Cxcl2/Gpr183/Itga9/Jaml/Lgmn/Pf4/Pgf/Pla2g7/Thbs1	GF	Macrophage (Acp5 high)
	GO:0002685	regulation of leukocyte migration	12/186	4.25e-08	2.23e-05	1.69e-05	Ada/C3ar1/Ccl12/Ccl24/Ccr1/Cd81/Cd9/Ecm1/Lgmn/Pgf/Pla2g7/Thbs1	GF	Macrophage (Acp5 high)
	GO:0032103	positive regulation of response to external stimulus	16/186	5.31e-08	2.39e-05	1.81e-05	C3ar1/Ccl24/Ccr1/Cd81/Cebpb/Clec4n/Ctsc/Cxcl1/Fcgr1/Hspd1/Lgmn/Lilra5/Pgf/Pla2g7/Sash1/Thbs1	GF	Macrophage (Acp5 high)
	GO:0030316	osteoclast differentiation	9/186	1.08e-07	4.25e-05	3.22e-05	Ccr1/Cd81/Cebpb/Gpr137b/Gpr183/Mafb/Ocstamp/Pilrb1/Trf	GF	Macrophage (Acp5 high)
	GO:0006457	protein folding	10/186	1.56e-07	5.13e-05	3.88e-05	Ahsa1/Ahsa2/Chordc1/Fkbp4/Hsp90b1/Hspd1/Hspe1/Hsph1/Ptges3/St13	GF	Macrophage (Acp5 high)
	GO:0050678	regulation of epithelial cell proliferation	15/186	1.98e-07	5.69e-05	4.3e-05	Apoe/Ccl12/Ccl24/Ccnd2/Ctsl/Dab2/Ecm1/Hes1/Irs2/Jaml/Mtss1/Pgf/Reg1/Thbs1/Zfp703	GF	Macrophage (Acp5 high)
	GO:0070663	regulation of leukocyte proliferation	12/186	2.97e-07	7.81e-05	5.91e-05	Ada/Ahr/Ccl12/Cd209a/Cd4/Cd81/Cebpb/Gpr183/Hes1/Irs2/Ocstamp/Pla2g2d	GF	Macrophage (Acp5 high)
	GO:0043523	regulation of neuron apoptotic process	12/186	4.32e-07	9.73e-05	7.36e-05	Apoe/Cacna1a/Ccl12/Cebpb/Ctsz/Hspd1/Hsph1/Kras/Lgmn/Mcl1/Mt1/Pmaip1	GF	Macrophage (Acp5 high)
	GO:0050727	regulation of inflammatory response	13/186	8.23e-07	0.000173	0.000131	Acp5/Ada/Apoe/Ccl24/Cd81/Cebpb/Ctsc/Dnase1l3/Fcgr1/Hspd1/Ier3/Lilra5/Pla2g2d	GF	Macrophage (Acp5 high)
	GO:0070661	leukocyte proliferation	13/186	1.36e-06	0.000238	0.00018	Ada/Ahr/Ccl12/Cd209a/Cd4/Cd81/Cebpb/Gpr183/Hes1/Hspd1/Irs2/Ocstamp/Pla2g2d	GF	Macrophage (Acp5 high)
	GO:0051402	neuron apoptotic process	12/186	1.63e-06	0.00027	0.000204	Apoe/Cacna1a/Ccl12/Cebpb/Ctsz/Hspd1/Hsph1/Kras/Lgmn/Mcl1/Mt1/Pmaip1	GF	Macrophage (Acp5 high)
	GO:0006898	receptor-mediated endocytosis	11/186	1.77e-06	0.00028	0.000211	Apoe/Cap1/Cd14/Cd63/Cd81/Cd9/Ctsl/Dab2/Fcgr1/Msr1/Trf	GF	Macrophage (Acp5 high)
	GO:0016042	lipid catabolic process	12/186	2.15e-06	0.000323	0.000244	Apoe/Fabp1/Gdpd3/Hcar2/Hexa/Hpgd/Irs2/Pla2g2d/Pla2g7/Plbd1/Psap/Sgpl1	GF	Macrophage (Acp5 high)
	GO:0070098	chemokine-mediated signaling pathway	6/186	3.26e-06	0.000446	0.000337	Ccl12/Ccl24/Ccr1/Cxcl1/Cxcl2/Pf4	GF	Macrophage (Acp5 high)
	GO:0015909	long-chain fatty acid transport	6/186	4.29e-06	0.000527	0.000398	Apoe/Fabp1/Fabp2/Irs2/Pla2g2d/Thbs1	GF	Macrophage (Acp5 high)
	GO:0046631	alpha-beta T cell activation	9/186	4.35e-06	0.000527	0.000398	Ada/Cd81/Cd83/Cebpb/Ctsl/Gpr183/Hsph1/Pla2g2d/Psap	GF	Macrophage (Acp5 high)
	GO:0022407	regulation of cell-cell adhesion	14/186	4.52e-06	0.000528	0.000399	Ada/Cd4/Cd81/Cd83/Cd9/Cebpb/Hes1/Hspd1/Hsph1/Irak1/Pla2g2d/Plaur/Specc1l/Zfp703	GF	Macrophage (Acp5 high)
	GO:0050670	regulation of lymphocyte proliferation	10/186	6.06e-06	0.000637	0.000482	Ada/Ahr/Cd209a/Cd4/Cd81/Cebpb/Gpr183/Hes1/Irs2/Pla2g2d	GF	Macrophage (Acp5 high)
	GO:0070997	neuron death	13/186	7.64e-06	0.000718	0.000542	Apoe/Cacna1a/Ccl12/Cebpb/Ctsz/Cxcl2/Hspd1/Hsph1/Kras/Lgmn/Mcl1/Mt1/Pmaip1	GF	Macrophage (Acp5 high)
	GO:1990868	response to chemokine	6/186	7.74e-06	0.000718	0.000542	Ccl12/Ccl24/Ccr1/Cxcl1/Cxcl2/Pf4	GF	Macrophage (Acp5 high)
	GO:0044403	biological process involved in symbiotic interaction	10/186	1.14e-05	0.000986	0.000745	Apoe/Ccl12/Cd4/Ctsb/Ctsl/Cxcl1/Fuca2/Hspd1/Tardbp/Vps37b	GF	Macrophage (Acp5 high)
	GO:1901214	regulation of neuron death	12/186	1.16e-05	0.000986	0.000745	Apoe/Cacna1a/Ccl12/Cebpb/Ctsz/Hspd1/Hsph1/Kras/Lgmn/Mcl1/Mt1/Pmaip1	GF	Macrophage (Acp5 high)
	GO:0002181	cytoplasmic translation	20/149	5.39e-23	1.35e-19	1.04e-19	Rpl13/Rpl14/Rpl17/Rpl18a/Rpl24/Rpl26/Rpl27/Rpl30/Rpl32/Rpl34/Rpl36/Rpl37a/Rpl38/Rpl41/Rps15a/Rps18/Rps28/Rps29/Rps7/Uba52	SPF	Macrophage (Acp5 high)
	GO:0048525	negative regulation of viral process	9/149	2.78e-09	1.94e-06	1.5e-06	Ccl5/Ifih1/Ifnb1/Isg15/Ly6e/Oasl1/Rsad2/Slpi/Stat1	SPF	Macrophage (Acp5 high)
	GO:0009615	response to virus	14/149	3.69e-09	1.94e-06	1.5e-06	Acod1/Ccl5/Cxcl10/Ddit4/Ifih1/Ifit1/Ifit2/Ifnb1/Isg15/Oasl1/Rps15a/Rsad2/Samhd1/Stat1	SPF	Macrophage (Acp5 high)
	GO:0051607	defense response to virus	13/149	3.73e-09	1.94e-06	1.5e-06	Acod1/Ccl5/Cxcl10/Ddit4/Ifih1/Ifit1/Ifit2/Ifnb1/Isg15/Oasl1/Rsad2/Samhd1/Stat1	SPF	Macrophage (Acp5 high)
	GO:0140546	defense response to symbiont	13/149	3.89e-09	1.94e-06	1.5e-06	Acod1/Ccl5/Cxcl10/Ddit4/Ifih1/Ifit1/Ifit2/Ifnb1/Isg15/Oasl1/Rsad2/Samhd1/Stat1	SPF	Macrophage (Acp5 high)
	GO:0042254	ribosome biogenesis	13/149	5.61e-09	2.34e-06	1.8e-06	Ncl/Npm1/Nsa2/Rpl14/Rpl24/Rpl26/Rpl27/Rpl35/Rpl38/Rps27/Rps27rt/Rps28/Rps7	SPF	Macrophage (Acp5 high)
	GO:0006364	rRNA processing	11/149	1.66e-08	5.91e-06	4.55e-06	Ncl/Npm1/Nsa2/Rpl14/Rpl26/Rpl27/Rpl35/Rps27/Rps27rt/Rps28/Rps7	SPF	Macrophage (Acp5 high)
	GO:0031663	lipopolysaccharide-mediated signaling pathway	7/149	2.87e-08	7.98e-06	6.14e-06	Acod1/Ccl5/Cd84/Mif/Mtdh/Nfkbia/Stat1	SPF	Macrophage (Acp5 high)
	GO:1905144	response to acetylcholine	6/149	8.77e-08	1.75e-05	1.35e-05	Gnai2/Ly6a/Ly6c2/Ly6e/Ly6i/Tspo	SPF	Macrophage (Acp5 high)
	GO:0016072	rRNA metabolic process	11/149	9.1e-08	1.75e-05	1.35e-05	Ncl/Npm1/Nsa2/Rpl14/Rpl26/Rpl27/Rpl35/Rps27/Rps27rt/Rps28/Rps7	SPF	Macrophage (Acp5 high)
	GO:0071346	cellular response to interferon-gamma	8/149	1.24e-07	2.2e-05	1.7e-05	Acod1/Ccl5/Ccl6/Gapdh/Gbp2/H2-Q7/Stat1/Tlr2	SPF	Macrophage (Acp5 high)
	GO:1901796	regulation of signal transduction by p53 class mediator	7/149	2.1e-07	3.34e-05	2.57e-05	Cd44/Mif/Npm1/Rpl26/Rpl37/Rps7/Ubb	SPF	Macrophage (Acp5 high)
	GO:0071216	cellular response to biotic stimulus	12/149	2.14e-07	3.34e-05	2.57e-05	Acod1/Ccl5/Cd84/Cxcl10/Gbp2/Mif/Mtdh/Ncl/Nfkbia/Stat1/Tlr2/Txnip	SPF	Macrophage (Acp5 high)
	GO:0019882	antigen processing and presentation	8/149	3.47e-07	4.81e-05	3.7e-05	Clec4a3/H2-M2/H2-Q6/H2-Q7/H2-T22/Psmb8/Psme2/Tap1	SPF	Macrophage (Acp5 high)
	GO:0035458	cellular response to interferon-beta	6/149	4.92e-07	6.14e-05	4.73e-05	Acod1/Gbp2/Ifit1/Ifnb1/Iigp1/Stat1	SPF	Macrophage (Acp5 high)
	GO:1902253	regulation of intrinsic apoptotic signaling pathway by p53 class mediator	5/149	7.14e-07	7.76e-05	5.97e-05	Cd44/Mif/Rpl26/Rps7/Ubb	SPF	Macrophage (Acp5 high)
	GO:0035456	response to interferon-beta	6/149	1.08e-06	0.000107	8.25e-05	Acod1/Gbp2/Ifit1/Ifnb1/Iigp1/Stat1	SPF	Macrophage (Acp5 high)
	GO:0095500	acetylcholine receptor signaling pathway	5/149	1.48e-06	0.000123	9.48e-05	Gnai2/Ly6a/Ly6c2/Ly6e/Ly6i	SPF	Macrophage (Acp5 high)
	GO:0019885	antigen processing and presentation of endogenous peptide antigen via MHC class I	5/149	2.18e-06	0.000165	0.000127	H2-M2/H2-Q6/H2-Q7/H2-T22/Tap1	SPF	Macrophage (Acp5 high)
	GO:0030099	myeloid cell differentiation	12/149	3.58e-06	0.000248	0.000191	Arid4a/Atpif1/Ccl5/Fos/Id2/Ifnb1/Isg15/Klf13/Nfkbia/Psen2/Stat1/Tlr2	SPF	Macrophage (Acp5 high)
	GO:0019079	viral genome replication	7/149	5.18e-06	0.000332	0.000255	Ccl5/Ifih1/Ifnb1/Isg15/Oasl1/Rsad2/Slpi	SPF	Macrophage (Acp5 high)
	GO:0032640	tumor necrosis factor production	8/149	7.55e-06	0.00046	0.000354	Cd84/Clec4a3/Ifih1/Mif/Ncl/Psen2/Tlr2/Tspo	SPF	Macrophage (Acp5 high)
	GO:0019221	cytokine-mediated signaling pathway	11/149	1.24e-05	0.000704	0.000542	Acsl1/Ccl5/Ccl6/Cxcl10/Ifnb1/Iigp1/Isg15/Nfkbia/Oasl1/Samhd1/Stat1	SPF	Macrophage (Acp5 high)
	GO:1903706	regulation of hemopoiesis	11/149	1.68e-05	0.000911	0.000701	Actb/Ccl5/Cd44/Fos/Id2/Ifnb1/Isg15/Klf13/Nfkbia/Stat1/Zfp36l2	SPF	Macrophage (Acp5 high)
[truncated: 190 more rows]

## Sheet: Table S6
Table S6 GO enrichment analysis of differentially expressed genes across intestinal epithelial subtypes.
ID	Description	GeneRatio	p	p.adjust	qvalue	geneID	mice	celltypes
GO:0008202	steroid metabolic process	21/274	3.2e-11	1.06e-07	8.11e-08	Akr1c12/Akr1c13/Akr1c19/Apob/Bmp2/Ces1f/Ces1g/Cyp2d10/Cyp2d26/Cyp2d34/Cyp2d9/Cyp3a13/Dhrs11/Ephx2/Hsd17b11/Hsd3b3/Malrd1/Nfkb1/Scp2/Sod1/Ugt2b34	GF	EC (Car1 high)
GO:0009410	response to xenobiotic stimulus	18/274	1.7e-09	2.81e-06	2.16e-06	Abcb1a/Akr1c12/Akr1c13/Aldh1a1/Cntnap2/Cyp2c65/Cyp2d10/Cyp2d26/Cyp2d34/Cyp2d9/Cyp2j6/Dpep1/Gclc/Gsta1/Gsto1/Hnf4a/Rb1/Sod1	GF	EC (Car1 high)
GO:0071466	cellular response to xenobiotic stimulus	13/274	1.05e-08	8.06e-06	6.18e-06	Akr1c12/Akr1c13/Cyp2c65/Cyp2d10/Cyp2d26/Cyp2d34/Cyp2d9/Cyp2j6/Dpep1/Gsta1/Gsto1/Hnf4a/Rb1	GF	EC (Car1 high)
GO:0006690	icosanoid metabolic process	12/274	1.19e-08	8.06e-06	6.18e-06	Cyp2c65/Cyp2d10/Cyp2d26/Cyp2d34/Cyp2d9/Cyp2j6/Cyp4f14/Dpep1/Edn1/Gpx4/Hpgd/Mgst2	GF	EC (Car1 high)
GO:0006805	xenobiotic metabolic process	11/274	1.22e-08	8.06e-06	6.18e-06	Akr1c12/Akr1c13/Cyp2c65/Cyp2d10/Cyp2d26/Cyp2d34/Cyp2d9/Cyp2j6/Gsta1/Gsto1/Hnf4a	GF	EC (Car1 high)
GO:0006631	fatty acid metabolic process	20/274	1.54e-08	8.46e-06	6.5e-06	Acad11/Acsl3/Ces1f/Ces1g/Cyb5a/Cyp2c65/Cyp2d10/Cyp2d26/Cyp2d34/Cyp2d9/Cyp2j6/Cyp4f14/Edn1/Ephx2/Fabp2/Gpx4/Hao2/Hnf4a/Hpgd/Scp2	GF	EC (Car1 high)
GO:0009636	response to toxic substance	11/274	2.48e-08	1.17e-05	9.01e-06	Abcb1a/Abcg2/Aldh1a1/Ddc/Ephx2/Esd/Mt1/Mt2/Slc30a4/Sod1/Trpm6	GF	EC (Car1 high)
GO:0009408	response to heat	10/274	4.86e-08	2.01e-05	1.54e-05	Chordc1/Cntnap2/Dnaja1/Gclc/Hsp90aa1/Hsp90ab1/Hspa1a/Hspa1b/Sod1/Tcim	GF	EC (Car1 high)
GO:0120254	olefinic compound metabolic process	12/274	6.81e-08	2.25e-05	1.73e-05	Aldh1a1/Bmp2/Cyp2c65/Cyp2d10/Cyp2d26/Cyp2d34/Cyp2d9/Cyp2j6/Cyp4f14/Ephx2/Gpx4/Scp2	GF	EC (Car1 high)
GO:0006457	protein folding	12/274	8.29e-08	2.49e-05	1.91e-05	Bag1/Chordc1/Dnaja1/Fkbp4/Hsp90aa1/Hsp90ab1/Hsp90b1/Hspa1a/Hspa1b/Hspa4l/Hspa8/Hsph1	GF	EC (Car1 high)
GO:0050892	intestinal absorption	7/274	1.79e-07	4.94e-05	3.79e-05	Abcb1a/Abcg2/Fabp2/Gcnt3/Isx/Slc5a1/Vdr	GF	EC (Car1 high)
GO:0006694	steroid biosynthetic process	11/274	6.91e-07	0.000163	0.000125	Apob/Bmp2/Ces1f/Ces1g/Dhrs11/Hsd17b11/Hsd3b3/Malrd1/Nfkb1/Scp2/Sod1	GF	EC (Car1 high)
GO:0006814	sodium ion transport	13/274	8.77e-07	0.000174	0.000134	Atp1b1/Edn1/Glrx/Nkain2/Slc10a2/Slc13a1/Slc17a4/Slc22a4/Slc5a1/Slc6a6/Slc9a2/Slc9a3r1/Trpm4	GF	EC (Car1 high)
GO:0034754	cellular hormone metabolic process	10/274	8.95e-07	0.000174	0.000134	Aldh1a1/Bmp2/Cyp2d10/Cyp2d26/Cyp2d34/Cyp2d9/Hsd17b11/Hsd3b3/Scp2/Ugt2b34	GF	EC (Car1 high)
GO:0006749	glutathione metabolic process	8/274	1.03e-06	0.000182	0.00014	Dpep1/Gclc/Glo1/Gpx4/Gsta1/Gsto1/Mgst2/Sod1	GF	EC (Car1 high)
GO:0050810	regulation of steroid biosynthetic process	8/274	1.24e-06	0.000196	0.000151	Apob/Bmp2/Ces1f/Ces1g/Malrd1/Nfkb1/Scp2/Sod1	GF	EC (Car1 high)
GO:0071900	regulation of protein serine/threonine kinase activity	15/274	1.31e-06	0.000196	0.000151	Abl1/Bmp2/Cdkn2b/Chordc1/Dnaja1/Dusp1/Edn1/Edn3/Hexim1/Hsp90ab1/Lrp6/Magi3/Rb1/Tcim/Trib1	GF	EC (Car1 high)
GO:0009820	alkaloid metabolic process	4/274	1.58e-06	0.000217	0.000167	Cyp2d10/Cyp2d26/Cyp2d34/Cyp2d9	GF	EC (Car1 high)
GO:0016098	monoterpenoid metabolic process	4/274	1.58e-06	0.000217	0.000167	Cyp2d10/Cyp2d26/Cyp2d34/Cyp2d9	GF	EC (Car1 high)
GO:0019218	regulation of steroid metabolic process	9/274	1.81e-06	0.00024	0.000184	Apob/Bmp2/Ces1f/Ces1g/Ephx2/Malrd1/Nfkb1/Scp2/Sod1	GF	EC (Car1 high)
GO:0006066	alcohol metabolic process	15/274	1.99e-06	0.000253	0.000194	Aldh1a1/Apob/Bmp2/Ces1f/Ces1g/Cyp2d10/Cyp2d26/Cyp2d34/Cyp2d9/Ephx2/Inpp5j/Ipmk/Nfkb1/Scp2/Sod1	GF	EC (Car1 high)
GO:0090181	regulation of cholesterol metabolic process	6/274	2.32e-06	0.000284	0.000218	Apob/Ces1f/Ces1g/Ephx2/Scp2/Sod1	GF	EC (Car1 high)
GO:0021915	neural tube development	11/274	3.59e-06	0.000383	0.000294	Abl1/Cited2/Ipmk/Lmo4/Lrp6/Plxna2/Sdc4/Sema3c/Shroom3/Spint1/Spint2	GF	EC (Car1 high)
GO:0070989	oxidative demethylation	5/274	4.99e-06	0.000473	0.000363	Cyp2d10/Cyp2d26/Cyp2d34/Cyp2d9/Cyp3a13	GF	EC (Car1 high)
GO:0055076	transition metal ion homeostasis	9/274	6.68e-06	0.00059	0.000452	Atox1/Btbd9/Ftl1/Mt1/Mt2/Neo1/Slc30a4/Slc40a1/Sod1	GF	EC (Car1 high)
GO:0040013	negative regulation of locomotion	14/274	9.88e-06	0.00076	0.000583	Afdn/Cited2/Dpep1/Dusp1/Hnf4a/Magi2/Nbl1/Ptprr/Rap2b/Sema3c/Slc9a3r1/Spint2/Tpm1/Trib1	GF	EC (Car1 high)
GO:0009698	phenylpropanoid metabolic process	4/274	9.88e-06	0.00076	0.000583	Cyp2d10/Cyp2d26/Cyp2d34/Cyp2d9	GF	EC (Car1 high)
GO:0009804	coumarin metabolic process	4/274	9.88e-06	0.00076	0.000583	Cyp2d10/Cyp2d26/Cyp2d34/Cyp2d9	GF	EC (Car1 high)
GO:1903532	positive regulation of secretion by cell	14/274	1.15e-05	0.000809	0.000621	Bmp2/Bsg/Edn1/Edn3/Glrx/Glul/Golph3l/Lamp1/Malrd1/Oxct1/Sdc4/Sdcbp/Trpm4/Vdr	GF	EC (Car1 high)
GO:0030511	positive regulation of transforming growth factor beta receptor signaling pathway	5/274	1.2e-05	0.000809	0.000621	Cdkn2b/Cited2/Fermt1/Hsp90ab1/Sdcbp	GF	EC (Car1 high)
GO:0051085	chaperone cofactor-dependent protein refolding	5/274	1.2e-05	0.000809	0.000621	Bag1/Hspa1a/Hspa1b/Hspa8/Hsph1	GF	EC (Car1 high)
GO:1903846	positive regulation of cellular response to transforming growth factor beta stimulus	5/274	1.2e-05	0.000809	0.000621	Cdkn2b/Cited2/Fermt1/Hsp90ab1/Sdcbp	GF	EC (Car1 high)
GO:0010876	lipid localization	16/274	1.22e-05	0.000809	0.000621	Abcb1a/Abcg2/Acsl3/Apob/Ces1f/Ces1g/Edn1/Fabp2/Fis1/Lrp6/Osbpl3/Osbpl6/Plscr1/Scp2/Slc10a2/Smim22	GF	EC (Car1 high)
GO:0060606	tube closure	8/274	1.26e-05	0.000809	0.000621	Abl1/Cited2/Lmo4/Lrp6/Sdc4/Shroom3/Spint1/Spint2	GF	EC (Car1 high)
GO:0062012	regulation of small molecule metabolic process	14/274	1.26e-05	0.000809	0.000621	Apob/Bmp2/Ces1f/Ces1g/Cyp2j6/Ephx2/Fam3c/Fis1/Hnf4a/Isx/Malrd1/Nfkb1/Scp2/Sod1	GF	EC (Car1 high)
GO:0006869	lipid transport	15/274	1.27e-05	0.000809	0.000621	Abcb1a/Abcg2/Acsl3/Apob/Ces1f/Ces1g/Edn1/Fabp2/Fis1/Lrp6/Osbpl3/Osbpl6/Plscr1/Scp2/Slc10a2	GF	EC (Car1 high)
GO:0006875	cellular metal ion homeostasis	15/274	1.5e-05	0.000902	0.000693	Abl1/Atox1/Atp1b1/Edn1/Edn3/Fis1/Ftl1/Gsto1/Mt1/Mt2/Nr3c2/Slc30a4/Slc40a1/Sod1/Vdr	GF	EC (Car1 high)
GO:2000146	negative regulation of cell motility	13/274	1.53e-05	0.000902	0.000693	Afdn/Cited2/Dpep1/Dusp1/Hnf4a/Magi2/Nbl1/Ptprr/Rap2b/Slc9a3r1/Spint2/Tpm1/Trib1	GF	EC (Car1 high)
GO:1901617	organic hydroxy compound biosynthetic process	11/274	1.58e-05	0.00092	0.000706	Apob/Bmp2/Ces1f/Ces1g/Ddc/Ipmk/Ldha/Malrd1/Nfkb1/Scp2/Sod1	GF	EC (Car1 high)
GO:0002181	cytoplasmic translation	20/198	1.82e-20	5.2e-17	3.98e-17	Rpl10a/Rpl36/Rpl36a/Rpl38/Rpl39/Rpl7a/Rplp0/Rplp2/Rps11/Rps12/Rps17/Rps18/Rps21/Rps24/Rps26/Rps28/Rps29/Rps7/Rps8/Uba52	SPF	EC (Car1 high)
GO:0019646	aerobic electron transport chain	9/198	1.85e-10	2.42e-07	1.85e-07	Cox4i1/Cox5b/Cox6a1/Cox7c/Cyc1/Cycs/Ndufb6/Uqcrfs1/Uqcrq	SPF	EC (Car1 high)
GO:0006119	oxidative phosphorylation	12/198	2.55e-10	2.42e-07	1.85e-07	Atp5d/Chchd10/Cox4i1/Cox5b/Cox6a1/Cox7a1/Cox7c/Cyc1/Cycs/Ndufb6/Uqcrfs1/Uqcrq	SPF	EC (Car1 high)
GO:0070269	pyroptosis	6/198	9.02e-08	2.34e-05	1.79e-05	Gsdmc/Gsdmc2/Gsdmc3/Gsdmc4/Pycard/Zbp1	SPF	EC (Car1 high)
GO:0050777	negative regulation of immune response	11/198	1.08e-07	2.56e-05	1.96e-05	Ceacam1/Gpx1/Isg15/Lgals3/Muc4/Oas1a/Parp14/Pglyrp1/Pparg/Smad7/Tap2	SPF	EC (Car1 high)
GO:0019882	antigen processing and presentation	9/198	2.59e-07	5.27e-05	4.03e-05	Cd74/H2-Aa/H2-Ab1/H2-D1/H2-Eb1/Psmb8/Psme2/Pycard/Tap2	SPF	EC (Car1 high)
GO:0042274	ribosomal small subunit biogenesis	7/198	7.01e-07	0.000111	8.5e-05	Rpl38/Rps17/Rps21/Rps24/Rps28/Rps7/Rps8	SPF	EC (Car1 high)
GO:0060759	regulation of response to cytokine stimulus	9/198	8.35e-07	0.000119	9.1e-05	Cd74/Isg15/Klf4/Oas1a/Parp14/Pparg/Pycard/Syk/Zbp1	SPF	EC (Car1 high)
GO:0002579	positive regulation of antigen processing and presentation	4/198	1.01e-06	0.000137	0.000105	Cd74/H2-Ab1/Pycard/Tap2	SPF	EC (Car1 high)
GO:0072593	reactive oxygen species metabolic process	11/198	1.1e-06	0.000143	0.000109	Atp5g1/Atpif1/Cdkn1a/Cyba/Cycs/Duox2/Gpx1/Il18/Noxo1/Prdx6/Syk	SPF	EC (Car1 high)
GO:0019221	cytokine-mediated signaling pathway	14/198	1.38e-06	0.000164	0.000126	Cd74/Ceacam1/Duox2/Il18/Il31ra/Isg15/Krt18/Krt8/Oas1a/Parp14/Pparg/Pycard/Syk/Zbp1	SPF	EC (Car1 high)
GO:0062012	regulation of small molecule metabolic process	13/198	1.71e-06	0.000188	0.000144	Acadl/Atpif1/Cd74/Ceacam1/Ceacam2/Clcn2/Dbi/Dgat2/Fmo5/Gpt/Me2/Pparg/Prkaa2	SPF	EC (Car1 high)
GO:0022407	regulation of cell-cell adhesion	15/198	1.91e-06	0.000202	0.000154	Actb/B4galnt2/Cd74/Ceacam1/Ceacam2/H2-Aa/H2-Ab1/H2-Eb1/Il18/Klf4/Lgals3/Muc4/Pycard/Smad7/Syk	SPF	EC (Car1 high)
GO:0019216	regulation of lipid metabolic process	13/198	3.06e-06	0.000301	0.00023	Abhd6/Acadl/Cd74/Ceacam1/Ceacam2/Clcn2/Dbi/Dgat2/Fmo5/Hsd17b13/Pparg/Prkaa2/Sorl1	SPF	EC (Car1 high)
GO:0006631	fatty acid metabolic process	14/198	3.23e-06	0.000308	0.000235	Acadl/Acads/Cd74/Ceacam1/Ceacam2/Ces2a/Dbi/Dgat2/Elovl1/Gpx1/Hadha/Mgll/Pparg/Prkaa2	SPF	EC (Car1 high)
GO:0045922	negative regulation of fatty acid metabolic process	5/198	3.37e-06	0.00031	0.000237	Acadl/Ceacam1/Ceacam2/Dbi/Dgat2	SPF	EC (Car1 high)
GO:0034341	response to interferon-gamma	8/198	5.45e-06	0.000471	0.00036	Actg1/Capg/Cd74/H2-Aa/H2-Ab1/H2-Eb1/Parp14/Pparg	SPF	EC (Car1 high)
GO:0045088	regulation of innate immune response	10/198	6.62e-06	0.000548	0.000419	Cd74/Ceacam1/Isg15/Oas1a/Parp14/Pparg/Pycard/Syk/Tap2/Zbp1	SPF	EC (Car1 high)
GO:0072521	purine-containing compound metabolic process	14/198	6.72e-06	0.000548	0.000419	Atp5d/Atp5g1/Atp5g3/Atp5l/Atpif1/Dgat2/Gale/Gda/Hmgcs2/Ndufb6/Oas1a/Pde9a/Pnp2/Prkaa2	SPF	EC (Car1 high)
GO:0002831	regulation of response to biotic stimulus	12/198	1.05e-05	0.00075	0.000574	Cd74/Ceacam1/Cyba/Isg15/Muc4/Oas1a/Parp14/Pparg/Pycard/Syk/Tap2/Zbp1	SPF	EC (Car1 high)
GO:0010565	regulation of cellular ketone metabolic process	8/198	1.27e-05	0.000844	0.000646	Acadl/Cd74/Ceacam1/Ceacam2/Clcn2/Dbi/Dgat2/Pparg	SPF	EC (Car1 high)
GO:0006457	protein folding	16/132	7.78e-17	2.14e-13	1.61e-13	Ahsa1/Ahsa2/Chordc1/Dnaja1/Fkbp4/Hsp90aa1/Hsp90ab1/Hspa1b/Hspa4l/Hspa8/Hspb1/Hspd1/Hspe1/Hsph1/Ptges3/St13	GF	EC (Hmgcs2 high)
GO:0051085	chaperone cofactor-dependent protein refolding	6/132	6.6e-09	3.64e-06	2.74e-06	Hspa1b/Hspa8/Hspe1/Hsph1/Ptges3/St13	GF	EC (Hmgcs2 high)
GO:0070633	transepithelial transport	6/132	6.6e-09	3.64e-06	2.74e-06	Abcb1a/Aqp1/Cftr/Edn1/Slc12a2/Slc5a1	GF	EC (Hmgcs2 high)
GO:0009410	response to xenobiotic stimulus	12/132	2.62e-08	9.02e-06	6.78e-06	Abcb1a/Akr1c12/Akr1c13/Aldh1a1/Cftr/Cntnap2/Cyp2c65/Cyp2d26/Cyp2j6/Gsto1/Tfrc/Vav3	GF	EC (Hmgcs2 high)
GO:0006986	response to unfolded protein	8/132	6.35e-08	1.95e-05	1.46e-05	Hsp90aa1/Hspa1b/Hspa4l/Hspa8/Hspb1/Hspd1/Hsph1/Tmem33	GF	EC (Hmgcs2 high)
GO:0046688	response to copper ion	5/132	1.65e-07	4.14e-05	3.11e-05	Aoc1/Aqp1/Mt1/Mt2/Sord	GF	EC (Hmgcs2 high)
GO:0033559	unsaturated fatty acid metabolic process	8/132	1.84e-07	4.22e-05	3.17e-05	Ces2e/Cyp2c65/Cyp2d26/Cyp2j6/Cyp4f14/Edn1/Hpgd/Ptges3	GF	EC (Hmgcs2 high)
GO:0031647	regulation of protein stability	11/132	2.08e-07	4.42e-05	3.32e-05	Afm/Atp1b1/Hsp90aa1/Hsp90ab1/Hspa8/Hspd1/Ptges3/Rnf128/Rpl5/Rtn4/Tardbp	GF	EC (Hmgcs2 high)
GO:0006690	icosanoid metabolic process	8/132	3.04e-07	5.58e-05	4.2e-05	Ces2e/Cyp2c65/Cyp2d26/Cyp2j6/Cyp4f14/Edn1/Hpgd/Ptges3	GF	EC (Hmgcs2 high)
GO:0009408	response to heat	7/132	4.5e-07	7.76e-05	5.84e-05	Chordc1/Cntnap2/Dnaja1/Hsp90aa1/Hsp90ab1/Hspa1b/Hspb1	GF	EC (Hmgcs2 high)
GO:0071280	cellular response to copper ion	4/132	1.2e-06	0.000193	0.000145	Aoc1/Aqp1/Mt1/Mt2	GF	EC (Hmgcs2 high)
GO:0048545	response to steroid hormone	9/132	1.26e-06	0.000193	0.000145	Aqp1/Areg/Dnaja1/Fkbp4/Hsd3b3/Idh1/Ptges3/Sgk1/Zfp36l2	GF	EC (Hmgcs2 high)
GO:0051131	chaperone-mediated protein complex assembly	4/132	1.52e-06	0.000221	0.000166	Hopx/Hsp90aa1/Hsp90ab1/Ptges3	GF	EC (Hmgcs2 high)
GO:0032409	regulation of transporter activity	10/132	2.07e-06	0.000285	0.000215	Abcb1a/Atp1b1/Cftr/Edn1/Glrx/Gsto1/Ndfip2/Ndufa4/Slc5a1/Slc5a3	GF	EC (Hmgcs2 high)
GO:0006814	sodium ion transport	9/132	2.34e-06	0.000307	0.000231	Atp1b1/Cftr/Edn1/Glrx/Sgk1/Slc10a2/Slc12a2/Slc5a1/Slc5a3	GF	EC (Hmgcs2 high)
GO:0032414	positive regulation of ion transmembrane transporter activity	7/132	2.98e-06	0.000369	0.000277	Abcb1a/Atp1b1/Cftr/Edn1/Glrx/Gsto1/Ndufa4	GF	EC (Hmgcs2 high)
GO:0043270	positive regulation of ion transport	10/132	4.17e-06	0.000479	0.00036	Abcb1a/Atp1b1/Cftr/Edn1/Glrx/Gsto1/Ndufa4/Rtn4/Sgk1/Slc12a2	GF	EC (Hmgcs2 high)
GO:0032411	positive regulation of transporter activity	7/132	4.37e-06	0.000482	0.000362	Abcb1a/Atp1b1/Cftr/Edn1/Glrx/Gsto1/Ndufa4	GF	EC (Hmgcs2 high)
GO:0006063	uronic acid metabolic process	4/132	4.85e-06	0.000496	0.000373	Sord/Ugt1a10/Ugt2b34/Ugt2b5	GF	EC (Hmgcs2 high)
GO:0019585	glucuronate metabolic process	4/132	4.85e-06	0.000496	0.000373	Sord/Ugt1a10/Ugt2b34/Ugt2b5	GF	EC (Hmgcs2 high)
GO:0006066	alcohol metabolic process	10/132	6.22e-06	0.000613	0.000461	Aldh1a1/Ces1f/Cftr/Cyp2d26/Idh1/Nudt4/Qdpr/Saa1/Slc5a3/Sord	GF	EC (Hmgcs2 high)
GO:0002495	antigen processing and presentation of peptide antigen via MHC class II	5/137	8.73e-08	0.000133	9.85e-05	Cd74/H2-Aa/H2-Ab1/H2-Eb1/Pycard	SPF	EC (Hmgcs2 high)
GO:0002504	antigen processing and presentation of peptide or polysaccharide antigen via MHC class II	5/137	1.34e-07	0.000133	9.85e-05	Cd74/H2-Aa/H2-Ab1/H2-Eb1/Pycard	SPF	EC (Hmgcs2 high)
GO:0019882	antigen processing and presentation	8/137	1.82e-07	0.000133	9.85e-05	Cd74/H2-Aa/H2-Ab1/H2-D1/H2-Eb1/Psmb8/Psme2/Pycard	SPF	EC (Hmgcs2 high)
GO:1903037	regulation of leukocyte cell-cell adhesion	12/137	2.18e-07	0.000133	9.85e-05	Actb/Cd74/Gstp1/H2-Aa/H2-Ab1/H2-Eb1/Il18/Irf1/Klf4/Lgals3/Nfkbiz/Pycard	SPF	EC (Hmgcs2 high)
GO:0070269	pyroptosis	5/137	4.71e-07	0.000231	0.00017	Gsdmc/Gsdmc2/Gsdmc3/Gsdmc4/Pycard	SPF	EC (Hmgcs2 high)
GO:0007159	leukocyte cell-cell adhesion	12/137	6.45e-07	0.000261	0.000193	Actb/Cd74/Gstp1/H2-Aa/H2-Ab1/H2-Eb1/Il18/Irf1/Klf4/Lgals3/Nfkbiz/Pycard	SPF	EC (Hmgcs2 high)
GO:0051251	positive regulation of lymphocyte activation	12/137	2.33e-06	0.000519	0.000383	Actb/Cd74/H2-Aa/H2-Ab1/H2-Eb1/Igha/Ighg2b/Igkc/Il18/Irf1/Nfkbiz/Pycard	SPF	EC (Hmgcs2 high)
GO:0050870	positive regulation of T cell activation	9/137	2.79e-06	0.000568	0.00042	Actb/Cd74/H2-Aa/H2-Ab1/H2-Eb1/Il18/Irf1/Nfkbiz/Pycard	SPF	EC (Hmgcs2 high)
GO:0002460	adaptive immune response based on somatic recombination of immune receptors built from immunoglobulin superfamily domains	12/137	3.66e-06	0.000641	0.000473	Cd74/H2-Aa/H2-Ab1/H2-D1/H2-Eb1/Igha/Ighg2b/Igkc/Il18/Il31ra/Irf1/Nfkbiz	SPF	EC (Hmgcs2 high)
GO:0034341	response to interferon-gamma	7/137	4.63e-06	0.000756	0.000558	Capg/Cd74/Gapdh/H2-Aa/H2-Ab1/H2-Eb1/Irf1	SPF	EC (Hmgcs2 high)
GO:0001933	negative regulation of protein phosphorylation	10/137	6.27e-06	0.000906	0.000669	Actb/Gstp1/Hexim1/Il18/Irf1/Jun/Mvp/Plec/Pycard/Socs3	SPF	EC (Hmgcs2 high)
GO:0006986	response to unfolded protein	11/154	3.28e-11	8.44e-08	6.6e-08	Atf3/Hsp90aa1/Hspa1a/Hspa1b/Hspa4l/Hspb1/Hspd1/Hsph1/Pmp22/Thbs1/Tmem33	GF	Goblet1
GO:0006457	protein folding	12/154	1.24e-10	1.59e-07	1.24e-07	Ahsa2/Chordc1/Fkbp4/Hsp90aa1/Hsp90ab1/Hspa1a/Hspa1b/Hspa4l/Hspb1/Hspd1/Hspe1/Hsph1	GF	Goblet1
GO:0009408	response to heat	9/154	4.06e-09	2.61e-06	2.04e-06	Chordc1/Cntnap2/Hsp90aa1/Hsp90ab1/Hspa1a/Hspa1b/Hspb1/Pmp22/Tcim	GF	Goblet1
GO:0060537	muscle tissue development	14/154	4.42e-07	0.000142	0.000111	Akap13/Atf3/Btg2/Cacybp/Cntnap2/Csrp2/Cxadr/Edn1/Flnb/Fos/Ifrd1/Maff/Pmp22/Rbfox1	GF	Goblet1
GO:0042060	wound healing	12/154	9.92e-07	0.000284	0.000222	Ahnak/Ceacam1/Cldn3/Cldn4/Cxadr/Dst/F3/Pard3/Prkcd/Sdc4/Thbs1/Tspan8	GF	Goblet1
GO:0071900	regulation of protein serine/threonine kinase activity	11/154	2.74e-06	0.000661	0.000516	Akap13/Ceacam1/Chordc1/Dusp1/Edn1/Hsp90ab1/Pmp22/Prkcd/Tcim/Thbs1/Trib1	GF	Goblet1
GO:0045216	cell-cell junction organization	9/154	2.83e-06	0.000661	0.000516	Ceacam1/Cldn3/Cldn4/Cntnap2/Cxadr/Hopx/Pard3/Pmp22/Tjp2	GF	Goblet1
GO:0034329	cell junction assembly	12/154	5.04e-06	0.000997	0.000779	Cldn3/Cldn4/Cntn5/Cntnap2/Dst/Grid2/Hopx/Nrxn3/Pard3/Pmp22/Ptprd/Sdc4	GF	Goblet1
GO:0070085	glycosylation	18/198	2.43e-14	6.07e-11	5.2e-11	B3gnt3/B3gnt6/B4galt4/Dad1/Ddost/Fut2/Fut4/Gfpt1/Gmppb/Krtcap2/Mt3/Nans/Ostc/Rpn1/Rpn2/Serp1/St6galnac6/Tmem258	SPF	Goblet1
GO:0006486	protein glycosylation	16/198	7.02e-13	5.84e-10	5.01e-10	B3gnt3/B3gnt6/Dad1/Ddost/Fut2/Fut4/Gfpt1/Gmppb/Krtcap2/Mt3/Ostc/Rpn1/Rpn2/Serp1/St6galnac6/Tmem258	SPF	Goblet1
GO:0043413	macromolecule glycosylation	16/198	7.02e-13	5.84e-10	5.01e-10	B3gnt3/B3gnt6/Dad1/Ddost/Fut2/Fut4/Gfpt1/Gmppb/Krtcap2/Mt3/Ostc/Rpn1/Rpn2/Serp1/St6galnac6/Tmem258	SPF	Goblet1
GO:0034976	response to endoplasmic reticulum stress	15/198	3.3e-10	1.47e-07	1.26e-07	Agr2/Calr/Ddit3/Dnajc3/Hspa5/Manf/P4hb/Pdia3/Pdia6/Sec61b/Selenos/Serp1/Tmbim6/Ufc1/Vcp	SPF	Goblet1
GO:0002181	cytoplasmic translation	12/198	4.16e-10	1.47e-07	1.26e-07	Denr/Rpl27/Rpl27a/Rpl36/Rpl38/Rpl41/Rpl7a/Rpl9-ps6/Rps2/Rps25/Rps8/Uba52	SPF	Goblet1
GO:0035966	response to topologically incorrect protein	10/198	4.14e-08	1.15e-05	9.84e-06	Agr2/Ddit3/Dnajc3/Hspa5/Manf/Pdia6/Selenos/Serp1/Tmbim6/Vcp	SPF	Goblet1
GO:0070972	protein localization to endoplasmic reticulum	8/198	4.75e-08	1.18e-05	1.02e-05	Hspa5/Kdelr2/Kdelr3/Sec61a1/Sec61b/Sec61g/Srpr/Ssr3	SPF	Goblet1
GO:0035967	cellular response to topologically incorrect protein	9/198	6.47e-08	1.47e-05	1.26e-05	Agr2/Ddit3/Dnajc3/Hspa5/Pdia6/Selenos/Serp1/Tmbim6/Vcp	SPF	Goblet1
GO:0009225	nucleotide-sugar metabolic process	6/198	1.09e-07	2.13e-05	1.83e-05	Cmas/Gfpt1/Gmds/Gmppb/Gne/Guk1	SPF	Goblet1
GO:0006888	endoplasmic reticulum to Golgi vesicle-mediated transport	9/198	1.49e-07	2.65e-05	2.27e-05	Copb2/Cope/Kdelr2/Kdelr3/Scfd1/Sec13/Tmed10/Tmed9/Vcp	SPF	Goblet1
GO:0045047	protein targeting to ER	6/198	5.4e-07	7.49e-05	6.42e-05	Hspa5/Sec61a1/Sec61b/Sec61g/Srpr/Ssr3	SPF	Goblet1
GO:0006457	protein folding	9/198	2.66e-06	0.000316	0.000271	Calr/Cd74/Dnajc3/Hspa5/Nudcd3/P4hb/Pdia3/Ppif/Selenof	SPF	Goblet1
GO:0009226	nucleotide-sugar biosynthetic process	4/198	4.72e-06	0.000535	0.000459	Cmas/Gfpt1/Gmds/Gmppb	SPF	Goblet1
GO:0070633	transepithelial transport	5/132	3.34e-07	0.000385	0.000281	Abcb1a/Actg1/Cftr/Edn1/Slc12a2	GF	EC (Cmss1 high)
GO:0015698	inorganic anion transport	8/132	5.11e-07	0.000385	0.000281	Abcb1a/Car2/Cftr/Clca1/Cldn4/Slc12a2/Slc26a2/Slc26a3	GF	EC (Cmss1 high)
GO:0034764	positive regulation of transmembrane transport	10/132	5.37e-07	0.000385	0.000281	Abcb1a/Asic2/Atp1b1/Car2/Cftr/Dmd/Edn1/Erbb4/Itln1/Kcne3	GF	EC (Cmss1 high)
GO:0006821	chloride transport	7/132	6.24e-07	0.000385	0.000281	Abcb1a/Car2/Cftr/Clca1/Cldn4/Slc12a2/Slc26a3	GF	EC (Cmss1 high)
GO:0034329	cell junction assembly	12/132	9.96e-07	0.000491	0.000359	Actg1/Asic2/Cldn4/Cntn5/Cntnap2/Erbb4/Grid2/Iqgap1/Lingo2/Nrxn3/Ptprd/Ptprk	GF	EC (Cmss1 high)
GO:0071625	vocalization behavior	4/132	2.84e-06	0.000811	0.000592	Auts2/Cntnap2/Foxp2/Nrxn3	GF	EC (Cmss1 high)
GO:0030003	cellular cation homeostasis	12/132	3.18e-06	0.000811	0.000592	Abcb7/Atp1b1/Car2/Cftr/Dmd/Edn1/Inpp4b/Mt1/Mt2/Nr3c2/Slc12a2/Slc26a3	GF	EC (Cmss1 high)
GO:0007416	synapse assembly	8/132	3.19e-06	0.000811	0.000592	Asic2/Cntn5/Cntnap2/Erbb4/Grid2/Lingo2/Nrxn3/Ptprd	GF	EC (Cmss1 high)
GO:0061041	regulation of wound healing	7/132	3.29e-06	0.000811	0.000592	Actg1/Ceacam1/Cldn4/F3/Slc12a2/Thbs1/Tspan8	GF	EC (Cmss1 high)
GO:0032411	positive regulation of transporter activity	7/132	4.37e-06	0.00098	0.000715	Abcb1a/Asic2/Atp1b1/Cftr/Dmd/Edn1/Kcne3	GF	EC (Cmss1 high)
GO:0019882	antigen processing and presentation	11/56	1.03e-15	1.33e-12	8.36e-13	B2m/Cd74/H2-Aa/H2-Ab1/H2-D1/H2-Eb1/H2-K1/H2-Q4/H2-Q6/Psmb8/Psme2	SPF	EC (Cmss1 high)
GO:0002460	adaptive immune response based on somatic recombination of immune receptors built from immunoglobulin superfamily domains	15/56	1.66e-14	1.08e-11	6.76e-12	B2m/Cd74/H2-Aa/H2-Ab1/H2-D1/H2-Eb1/H2-K1/H2-Q4/H2-Q6/Igha/Ighg2b/Ighg2c/Igkc/Il31ra/Irf1	SPF	EC (Cmss1 high)
GO:0002449	lymphocyte mediated immunity	14/56	3.3e-13	1.07e-10	6.71e-11	B2m/Cd74/H2-Aa/H2-Ab1/H2-D1/H2-Eb1/H2-K1/H2-Q4/H2-Q6/Igha/Ighg2b/Ighg2c/Igkc/Il31ra	SPF	EC (Cmss1 high)
GO:0002821	positive regulation of adaptive immune response	9/56	2.47e-11	5.33e-09	3.34e-09	B2m/Cd44/Cd74/H2-Ab1/H2-D1/H2-K1/H2-Q4/H2-Q6/Ighg2b	SPF	EC (Cmss1 high)
GO:0016064	immunoglobulin mediated immune response	9/56	4e-09	3.79e-07	2.37e-07	B2m/Cd74/H2-Aa/H2-Ab1/H2-Eb1/Igha/Ighg2b/Ighg2c/Igkc	SPF	EC (Cmss1 high)
GO:0002399	MHC class II protein complex assembly	4/56	4.1e-09	3.79e-07	2.37e-07	B2m/H2-Aa/H2-Ab1/H2-Eb1	SPF	EC (Cmss1 high)
GO:0002503	peptide antigen assembly with MHC class II protein complex	4/56	4.1e-09	3.79e-07	2.37e-07	B2m/H2-Aa/H2-Ab1/H2-Eb1	SPF	EC (Cmss1 high)
GO:0019724	B cell mediated immunity	9/56	4.38e-09	3.79e-07	2.37e-07	B2m/Cd74/H2-Aa/H2-Ab1/H2-Eb1/Igha/Ighg2b/Ighg2c/Igkc	SPF	EC (Cmss1 high)
GO:0002699	positive regulation of immune effector process	9/56	1.06e-08	8.08e-07	5.07e-07	B2m/Cd177/Cd74/H2-D1/H2-K1/H2-Q4/H2-Q6/Ighg2b/Irf1	SPF	EC (Cmss1 high)
GO:0051251	positive regulation of lymphocyte activation	10/56	1.91e-08	9.79e-07	6.14e-07	B2m/Cd74/H2-Aa/H2-Ab1/H2-Eb1/Igha/Ighg2b/Ighg2c/Igkc/Irf1	SPF	EC (Cmss1 high)
GO:0031343	positive regulation of cell killing	6/56	4.65e-08	2.15e-06	1.35e-06	B2m/H2-D1/H2-K1/H2-Q4/H2-Q6/Nos2	SPF	EC (Cmss1 high)
GO:0001916	positive regulation of T cell mediated cytotoxicity	5/56	4.96e-08	2.22e-06	1.39e-06	B2m/H2-D1/H2-K1/H2-Q4/H2-Q6	SPF	EC (Cmss1 high)
GO:0034341	response to interferon-gamma	6/56	2.93e-07	1.12e-05	7.02e-06	Cd74/H2-Aa/H2-Ab1/H2-Eb1/Irf1/Nos2	SPF	EC (Cmss1 high)
GO:0001912	positive regulation of leukocyte mediated cytotoxicity	5/56	9.25e-07	2.83e-05	1.78e-05	B2m/H2-D1/H2-K1/H2-Q4/H2-Q6	SPF	EC (Cmss1 high)
GO:1903039	positive regulation of leukocyte cell-cell adhesion	7/56	9.38e-07	2.83e-05	1.78e-05	B2m/Cd44/Cd74/H2-Aa/H2-Ab1/H2-Eb1/Irf1	SPF	EC (Cmss1 high)
GO:0001906	cell killing	7/56	9.61e-07	2.83e-05	1.78e-05	B2m/H2-D1/H2-K1/H2-Q4/H2-Q6/Nos2/Pglyrp1	SPF	EC (Cmss1 high)
GO:0007159	leukocyte cell-cell adhesion	8/56	1.21e-06	3.49e-05	2.19e-05	B2m/Cd177/Cd44/Cd74/H2-Aa/H2-Ab1/H2-Eb1/Irf1	SPF	EC (Cmss1 high)
GO:0006959	humoral immune response	8/56	1.55e-06	4.38e-05	2.75e-05	B2m/Igha/Ighg2b/Ighg2c/Igkc/Jchain/Pglyrp1/Slpi	SPF	EC (Cmss1 high)
GO:0002695	negative regulation of leukocyte activation	6/56	2.61e-06	6.9e-05	4.33e-05	Cd44/Cd74/H2-Aa/Irf1/Ldlr/Pglyrp1	SPF	EC (Cmss1 high)
GO:0030098	lymphocyte differentiation	8/56	3.32e-06	8.44e-05	5.3e-05	B2m/Cd44/Cd74/H2-Aa/H2-Ab1/Igkc/Irf1/Pglyrp1	SPF	EC (Cmss1 high)
GO:0045620	negative regulation of lymphocyte differentiation	4/56	6.04e-06	0.000142	8.94e-05	Cd44/Cd74/Irf1/Pglyrp1	SPF	EC (Cmss1 high)
GO:0050870	positive regulation of T cell activation	6/56	8.07e-06	0.000183	0.000115	B2m/Cd74/H2-Aa/H2-Ab1/H2-Eb1/Irf1	SPF	EC (Cmss1 high)
GO:0050863	regulation of T cell activation	7/56	8.2e-06	0.000183	0.000115	B2m/Cd44/Cd74/H2-Aa/H2-Ab1/H2-Eb1/Irf1	SPF	EC (Cmss1 high)
GO:0042026	protein refolding	3/56	1.35e-05	0.000297	0.000186	B2m/Hspa1a/Hspa1b	SPF	EC (Cmss1 high)
GO:0001909	leukocyte mediated cytotoxicity	5/56	1.92e-05	0.000415	0.00026	B2m/H2-D1/H2-K1/H2-Q4/H2-Q6	SPF	EC (Cmss1 high)
GO:0019730	antimicrobial humoral response	5/56	2.4e-05	0.000494	0.00031	B2m/Ighg2c/Jchain/Pglyrp1/Slpi	SPF	EC (Cmss1 high)
GO:0002683	negative regulation of immune system process	7/56	3.1e-05	0.000629	0.000395	Cd44/Cd74/Gpx2/H2-Aa/Irf1/Ldlr/Pglyrp1	SPF	EC (Cmss1 high)
GO:0051085	chaperone cofactor-dependent protein refolding	3/56	3.27e-05	0.000652	0.000409	Cd74/Hspa1a/Hspa1b	SPF	EC (Cmss1 high)
GO:0006457	protein folding	6/14	1.05e-10	4.46e-08	2.15e-08	Hsp90aa1/Hsp90ab1/Hspa1a/Hspa1b/Hspe1/Hsph1	GF	Tuft
GO:0051085	chaperone cofactor-dependent protein refolding	4/14	1.22e-09	2.6e-07	1.25e-07	Hspa1a/Hspa1b/Hspe1/Hsph1	GF	Tuft
GO:0009408	response to heat	4/14	1.42e-07	1.01e-05	4.84e-06	Hsp90aa1/Hsp90ab1/Hspa1a/Hspa1b	GF	Tuft
GO:0006986	response to unfolded protein	4/14	2.38e-07	1.27e-05	6.1e-06	Hsp90aa1/Hspa1a/Hspa1b/Hsph1	GF	Tuft
GO:0042176	regulation of protein catabolic process	4/14	2.02e-05	0.000783	0.000377	Hsp90aa1/Hsp90ab1/Hspa1a/Hspa1b	GF	Tuft
GO:0031341	regulation of cell killing	6/62	7.24e-07	0.000991	0.000696	B2m/Ceacam1/H2-K1/H2-Q2/Hsp90ab1/Lamp1	GF	mLTo
GO:0002495	antigen processing and presentation of peptide antigen via MHC class II	5/83	6.99e-09	9.86e-06	7.55e-06	Cd74/H2-Aa/H2-Ab1/H2-Eb1/Pycard	SPF	mLTo
GO:0002504	antigen processing and presentation of peptide or polysaccharide antigen via MHC class II	5/83	1.08e-08	9.86e-06	7.55e-06	Cd74/H2-Aa/H2-Ab1/H2-Eb1/Pycard	SPF	mLTo
GO:0070269	pyroptosis	5/83	3.82e-08	2.33e-05	1.79e-05	Gsdmc/Gsdmc2/Gsdmc3/Gsdmc4/Pycard	SPF	mLTo
GO:0034341	response to interferon-gamma	7/83	1.55e-07	7.1e-05	5.43e-05	Cd74/H2-Aa/H2-Ab1/H2-Eb1/Nos2/Pparg/Stat1	SPF	mLTo
GO:0002399	MHC class II protein complex assembly	3/83	3.69e-06	0.000751	0.000575	H2-Aa/H2-Ab1/H2-Eb1	SPF	mLTo
GO:0002503	peptide antigen assembly with MHC class II protein complex	3/83	3.69e-06	0.000751	0.000575	H2-Aa/H2-Ab1/H2-Eb1	SPF	mLTo
GO:0002579	positive regulation of antigen processing and presentation	3/83	4.91e-06	0.000884	0.000677	Cd74/H2-Ab1/Pycard	SPF	mLTo
GO:0006091	generation of precursor metabolites and energy	38/350	1.73e-20	6.14e-17	4.73e-17	Adh1/Adh4/Adh5/Aldob/Apoc3/Cat/Chchd2/Chchd4/Cox5a/Cox6a1/Cox7a2/Cox7a2l/Cox7c/Ddit4/Etfa/Etfbkmt/Fh1/Hmgcs2/Khk/Mdh2/Mtch2/Ndufa12/Ndufa4/Ndufb11/Ndufb6/Ndufc2/Noa1/Pgam1/Pgm1/Ppara/Ptges3/Sco2/Sdha/Sdhc/Sdhd/Sucla2/Uqcrb/Uqcrc2	GF	EC (Olfm4 high)
GO:0006457	protein folding	24/350	7.59e-19	1.34e-15	1.04e-15	Ahsa1/Ahsa2/Cct3/Cct4/Cct7/Cct8/Chchd4/Chordc1/Dnaja1/Fkbp4/Fkbp5/Hsp90aa1/Hsp90ab1/Hspa4l/Hspa8/Hspa9/Hspb1/Hspd1/Hspe1/Hsph1/Ppib/Ppid/Ptges3/St13	GF	EC (Olfm4 high)
GO:0002181	cytoplasmic translation	19/350	1.81e-14	9.14e-12	7.05e-12	Aars/Cnbp/Eif3m/Eif4ebp1/Rpl22l1/Rpl23/Rpl29/Rpl30/Rpl31/Rpl36a/Rpl39/Rpl5/Rpl7/Rpl9/Rps15a/Rps3/Rps3a1/Rps4x/Rps6	GF	EC (Olfm4 high)
GO:0009150	purine ribonucleotide metabolic process	28/350	4.78e-13	2.11e-10	1.63e-10	Acaa2/Acot1/Aldob/Atp1b1/Atp5g2/Ddit4/Hint1/Hmgcs2/Hspa8/Khk/Mpc2/Mtch2/Ndufa12/Ndufb11/Ndufb6/Ndufc2/Nme1/Nme2/Ola1/Pank3/Pdk4/Pgam1/Ppara/Ran/Sdha/Sdhc/Sdhd/Sucla2	GF	EC (Olfm4 high)
GO:0019693	ribose phosphate metabolic process	28/350	2.61e-12	7.1e-10	5.48e-10	Acaa2/Acot1/Aldob/Atp1b1/Atp5g2/Ddit4/Hint1/Hmgcs2/Hspa8/Khk/Mpc2/Mtch2/Ndufa12/Ndufb11/Ndufb6/Ndufc2/Nme1/Nme2/Ola1/Pank3/Pdk4/Pgam1/Ppara/Ran/Sdha/Sdhc/Sdhd/Sucla2	GF	EC (Olfm4 high)
GO:0006979	response to oxidative stress	24/350	2.27e-10	3.66e-08	2.82e-08	Aldh1a1/Apoa4/Aqp1/Atp2a2/Casp6/Cat/Chchd2/Chchd4/Crk/Cst3/Ctnnb1/Epas1/Fabp1/Gpx1/Hspb1/Ndufa12/Net1/Nfe2l2/Ppid/Prdx6/Rack1/Rps3/Txn1/Ubqln1	GF	EC (Olfm4 high)
GO:0009636	response to toxic substance	14/350	2.91e-10	4.47e-08	3.45e-08	Abcc2/Adh4/Adh5/Aldh1a1/Apoa4/Cat/Ddc/Gpx1/Mt1/Mt2/Nfe2l2/Pon2/Prdx6/Slc6a4	GF	EC (Olfm4 high)
GO:0006839	mitochondrial transport	15/350	6.91e-10	1.02e-07	7.86e-08	Acaa2/Bcap31/Casp6/Chchd4/Hsp90aa1/Hspd1/Mtch2/Mtx2/Slc25a5/Timm29/Timm9/Tmem14c/Tomm20/Tomm22/Tomm5	GF	EC (Olfm4 high)
GO:0046034	ATP metabolic process	17/350	2.42e-09	3.16e-07	2.44e-07	Aldob/Atp1b1/Atp5g2/Ddit4/Hspa8/Khk/Mtch2/Ndufa12/Ndufb11/Ndufb6/Ndufc2/Ola1/Pgam1/Ppara/Sdha/Sdhc/Sdhd	GF	EC (Olfm4 high)
GO:0006278	RNA-templated DNA biosynthetic process	10/350	2.59e-09	3.16e-07	2.44e-07	Cct3/Cct4/Cct7/Cct8/Ctnnb1/Gar1/Hsp90aa1/Hsp90ab1/Nop10/Ptges3	GF	EC (Olfm4 high)
GO:0007004	telomere maintenance via telomerase	10/350	2.59e-09	3.16e-07	2.44e-07	Cct3/Cct4/Cct7/Cct8/Ctnnb1/Gar1/Hsp90aa1/Hsp90ab1/Nop10/Ptges3	GF	EC (Olfm4 high)
GO:0072594	establishment of protein localization to organelle	23/350	3.23e-09	3.81e-07	2.94e-07	Bcap31/Cct3/Cct4/Cct7/Cct8/Chchd4/Dnaja1/Ei24/Hsp90aa1/Hsp90ab1/Hspa8/Hspd1/Ipo7/M6pr/Mtch2/Ran/Spcs1/Tardbp/Timm29/Timm9/Tomm20/Tomm22/Tomm5	GF	EC (Olfm4 high)
GO:0006790	sulfur compound metabolic process	20/350	6.04e-09	6.89e-07	5.31e-07	Abcc2/Acaa2/Acot1/Cps1/Eef1g/Glo1/Glrx5/Gpx1/Gsta1/Gstm3/Hmgcs2/Hspa9/Mat2a/Mgst2/Mpc2/Nfe2l2/Pdk4/Sucla2/Sult1d1/Sult6b2	GF	EC (Olfm4 high)
GO:0006631	fatty acid metabolic process	23/350	9.39e-09	1.04e-06	8.01e-07	Acaa2/Acad11/Acadl/Acot1/Adh4/Adh5/Apoa4/Apoc2/Apoc3/Ces1f/Ces2g/Cyb5a/Etfa/Etfbkmt/Fabp1/Fabp2/Gpx1/Hadhb/Hpgd/Pdk4/Ppara/Ptges3/Ptgr1	GF	EC (Olfm4 high)
GO:0031647	regulation of protein stability	19/350	1.06e-08	1.1e-06	8.49e-07	Atp1b1/Atp1b3/Cct3/Cct4/Cct7/Cct8/Cd81/Derl1/Hsp90aa1/Hsp90ab1/Hspa8/Hspd1/Ppib/Ptges3/Pycard/Rnf128/Rpl23/Rpl5/Tardbp	GF	EC (Olfm4 high)
GO:0044282	small molecule catabolic process	20/350	1.26e-08	1.27e-06	9.84e-07	Acaa2/Acad11/Acadl/Adh1/Adh4/Adh5/Aldh1a1/Aldob/Arg2/Bpnt1/Ces1f/Etfa/Etfbkmt/Fabp1/Glo1/Hadhb/Khk/Oat/Otc/Qdpr	GF	EC (Olfm4 high)
GO:0006986	response to unfolded protein	12/350	1.81e-08	1.78e-06	1.37e-06	Creb3l3/Derl1/Hsp90aa1/Hspa4l/Hspa8/Hspa9/Hspb1/Hspd1/Hsph1/Nfe2l2/Tmed2/Tmem33	GF	EC (Olfm4 high)
GO:0006520	cellular amino acid metabolic process	17/350	2.25e-08	2.04e-06	1.57e-06	Aars/Aldh1a1/Arg2/Asns/Cps1/Ddc/Etfa/Farsb/Fh1/Gars/Iars/Oat/Odc1/Otc/Psat1/Qdpr/Rars	GF	EC (Olfm4 high)
GO:0006721	terpenoid metabolic process	10/350	3.57e-08	3.16e-06	2.44e-06	Adh1/Adh4/Adh5/Aldh1a1/Dhrs4/Hmgcs2/Isx/Rbp2/Rdh7/Retsat	GF	EC (Olfm4 high)
GO:0062197	cellular response to chemical stress	19/350	4.18e-08	3.52e-06	2.71e-06	Apoa4/Aqp1/Atp2a2/Cat/Chchd2/Chchd4/Ctnnb1/Dnaja1/Epas1/Fabp1/Gpx1/Hspb1/Net1/Nfe2l2/Pycard/Rack1/Rps3/Txn1/Ubqln1	GF	EC (Olfm4 high)
GO:0044242	cellular lipid catabolic process	15/350	1.4e-07	1.1e-05	8.51e-06	Aadac/Acaa2/Acad11/Acadl/Apoa4/Apoc2/Apoc3/Ces1f/Cps1/Etfa/Etfbkmt/Fabp1/Hadhb/Mgst2/Prdx6	GF	EC (Olfm4 high)
GO:0062012	regulation of small molecule metabolic process	19/350	1.44e-07	1.11e-05	8.54e-06	Acadl/Apoa4/Apoc2/Apoc3/Ces1f/Ddit4/Egr1/Etfbkmt/Fabp1/Fh1/Igfbp4/Isx/Lcmt1/Maea/Me1/Mtch2/Ndufc2/Pdk4/Ppara	GF	EC (Olfm4 high)
GO:0034248	regulation of cellular amide metabolic process	21/350	1.92e-07	1.31e-05	1.01e-05	Aars/Cnbp/Eif1/Eif3e/Eif4ebp1/Eif4g2/Larp4b/Magoh/Nfe2l2/Pdk4/Rack1/Rida/Rpl5/Rps27l/Rps3/Rps3a1/Rtn3/Tardbp/Tmed10/Tmed2/Zfp706	GF	EC (Olfm4 high)
GO:2001242	regulation of intrinsic apoptotic signaling pathway	13/350	2.73e-07	1.7e-05	1.31e-05	Bcap31/Dnaja1/Ei24/Gpx1/Hspb1/Mtch2/Nfe2l2/Pycard/Rack1/Rps3/Serinc3/Tpt1/Ubqln1	GF	EC (Olfm4 high)
GO:0097193	intrinsic apoptotic signaling pathway	17/350	2.83e-07	1.7e-05	1.31e-05	Bcap31/Casp6/Ddit4/Dnaja1/Ei24/Gpx1/Hint1/Hspb1/Mtch2/Nfe2l2/Pycard/Rack1/Rps27l/Rps3/Serinc3/Tpt1/Ubqln1	GF	EC (Olfm4 high)
GO:0043467	regulation of generation of precursor metabolites and energy	12/350	2.92e-07	1.7e-05	1.31e-05	Apoc3/Chchd2/Chchd4/Cox7a2/Cox7a2l/Ddit4/Etfbkmt/Khk/Mtch2/Ndufa4/Noa1/Ppara	GF	EC (Olfm4 high)
GO:0042542	response to hydrogen peroxide	11/350	2.94e-07	1.7e-05	1.31e-05	Aqp1/Casp6/Cat/Crk/Fabp1/Gpx1/Net1/Nfe2l2/Rack1/Rps3/Txn1	GF	EC (Olfm4 high)
GO:0006626	protein targeting to mitochondrion	9/350	3.49e-07	1.91e-05	1.47e-05	Bcap31/Chchd4/Hsp90aa1/Hspd1/Timm29/Timm9/Tomm20/Tomm22/Tomm5	GF	EC (Olfm4 high)
GO:0001666	response to hypoxia	14/350	5.19e-07	2.7e-05	2.09e-05	Acaa2/Aqp1/Atp1b1/Cat/Chchd2/Ddit4/Egr1/Eif4ebp1/Epas1/Fabp1/Nfe2l2/Ppara/Sdhd/Ubqln1	GF	EC (Olfm4 high)
GO:2000573	positive regulation of DNA biosynthetic process	9/350	5.44e-07	2.79e-05	2.15e-05	Cct3/Cct4/Cct7/Cct8/Ctnnb1/Hsp90aa1/Hsp90ab1/Parm1/Ptges3	GF	EC (Olfm4 high)
GO:1990748	cellular detoxification	7/350	7.89e-07	3.72e-05	2.87e-05	Adh4/Adh5/Aldh1a1/Apoa4/Cat/Nfe2l2/Prdx6	GF	EC (Olfm4 high)
GO:0071456	cellular response to hypoxia	10/350	9.46e-07	4.34e-05	3.35e-05	Acaa2/Aqp1/Chchd2/Egr1/Eif4ebp1/Epas1/Fabp1/Nfe2l2/Sdhd/Ubqln1	GF	EC (Olfm4 high)
GO:0042180	cellular ketone metabolic process	14/350	1.63e-06	7.37e-05	5.69e-05	Acadl/Adh4/Apoa4/Apoc2/Apoc3/Ces1f/Egr1/Etfbkmt/Fabp1/Fh1/Glo1/Pdk4/Ppara/Vkorc1	GF	EC (Olfm4 high)
GO:0033108	mitochondrial respiratory chain complex assembly	9/350	2.15e-06	9.17e-05	7.08e-05	Chchd4/Dmac1/Ndufa12/Ndufaf4/Ndufb11/Ndufb6/Ndufc2/Sco2/Tfam	GF	EC (Olfm4 high)
GO:0010565	regulation of cellular ketone metabolic process	11/350	3.38e-06	0.000136	0.000105	Acadl/Apoa4/Apoc2/Apoc3/Ces1f/Egr1/Etfbkmt/Fabp1/Fh1/Pdk4/Ppara	GF	EC (Olfm4 high)
GO:0000050	urea cycle	4/350	4.17e-06	0.000162	0.000125	Arg2/Cps1/Fh1/Otc	GF	EC (Olfm4 high)
GO:1904851	positive regulation of establishment of protein localization to telomere	4/350	4.17e-06	0.000162	0.000125	Cct3/Cct4/Cct7/Cct8	GF	EC (Olfm4 high)
GO:0071941	nitrogen cycle metabolic process	4/350	6.49e-06	0.000239	0.000184	Arg2/Cps1/Fh1/Otc	GF	EC (Olfm4 high)
GO:0006417	regulation of translation	17/350	7.35e-06	0.000268	0.000207	Aars/Cnbp/Eif1/Eif3e/Eif4ebp1/Eif4g2/Larp4b/Magoh/Rack1/Rida/Rpl5/Rps27l/Rps3/Rps3a1/Tardbp/Tmed2/Zfp706	GF	EC (Olfm4 high)
GO:0006575	cellular modified amino acid metabolic process	12/350	7.55e-06	0.000273	0.00021	Acadl/Ckb/Ctsb/Eef1g/Glo1/Gpx1/Gsta1/Gstm3/Mgst2/Mthfd2/Nfe2l2/Serinc3	GF	EC (Olfm4 high)
GO:0006066	alcohol metabolic process	16/350	9.12e-06	0.000326	0.000252	Acadl/Adh1/Adh4/Adh5/Aldh1a1/Apoa4/Apoc3/Bpnt1/Cat/Ces1f/Cyb5r3/Hmgcs2/Mttp/Qdpr/Rdh7/Retsat	GF	EC (Olfm4 high)
GO:0072593	reactive oxygen species metabolic process	13/350	1.02e-05	0.000353	0.000273	Apoa4/Arf4/Arg2/Cat/Ddit4/Eef1a1/Gpx1/Hspd1/Ndufc2/Nfe2l2/Pdk4/Ppara/Prdx6	GF	EC (Olfm4 high)
GO:0034620	cellular response to unfolded protein	8/350	1.27e-05	0.000433	0.000334	Creb3l3/Derl1/Hspa8/Hspa9/Hspd1/Nfe2l2/Tmed2/Tmem33	GF	EC (Olfm4 high)
GO:0050892	intestinal absorption	6/350	1.44e-05	0.000466	0.000359	Apoa4/Fabp1/Fabp2/Isx/Prap1/Slc5a1	GF	EC (Olfm4 high)
GO:0032200	telomere organization	10/350	1.45e-05	0.000467	0.00036	Cct3/Cct4/Cct7/Cct8/Ctnnb1/Gar1/Hsp90aa1/Hsp90ab1/Nop10/Ptges3	GF	EC (Olfm4 high)
GO:0006081	cellular aldehyde metabolic process	7/350	1.5e-05	0.000479	0.00037	Adh1/Adh4/Adh5/Aldob/Dhrs4/Glo1/Khk	GF	EC (Olfm4 high)
GO:0006090	pyruvate metabolic process	9/350	1.72e-05	0.000533	0.000411	Aldob/Ddit4/Khk/Me1/Mpc2/Mtch2/Pdk4/Pgam1/Ppara	GF	EC (Olfm4 high)
GO:1904951	positive regulation of establishment of protein localization	15/350	1.76e-05	0.000536	0.000414	Bcap31/Cct3/Cct4/Cct7/Cct8/Cd81/Hsp90ab1/Ier3ip1/Mpc2/Ppid/Rack1/Ran/Tardbp/Tmed10/Ywhae	GF	EC (Olfm4 high)
GO:0050994	regulation of lipid catabolic process	7/350	2.02e-05	0.000605	0.000467	Aadac/Apoa4/Apoc2/Apoc3/Etfbkmt/Fabp1/Hpgd	GF	EC (Olfm4 high)
GO:0046395	carboxylic acid catabolic process	12/350	2.21e-05	0.000658	0.000508	Acaa2/Acad11/Acadl/Arg2/Ces1f/Etfa/Etfbkmt/Fabp1/Hadhb/Oat/Otc/Qdpr	GF	EC (Olfm4 high)
GO:2000112	regulation of cellular macromolecule biosynthetic process	18/350	2.77e-05	0.00079	0.00061	Aars/Cnbp/Ctnnb1/Eif1/Eif3e/Eif4ebp1/Eif4g2/Larp4b/Magoh/Rack1/Rida/Rpl5/Rps27l/Rps3/Rps3a1/Tardbp/Tmed2/Zfp706	GF	EC (Olfm4 high)
GO:0006338	chromatin remodeling	16/226	8.43e-09	2.7e-05	2.16e-05	Actb/Atrx/Baz1b/Bptf/Brd2/Chd2/Chd3/Chd4/Chd6/Chd7/Dek/Jarid2/Kdm6b/Lmna/Nasp/Tpr	SPF	EC (Olfm4 high)
GO:0034341	response to interferon-gamma	10/226	1.53e-07	0.000244	0.000196	Cd74/Flnb/Gapdh/H2-Aa/H2-Ab1/H2-Eb1/Ifitm3/Irf1/Irf8/Myo18a	SPF	EC (Olfm4 high)
GO:0002064	epithelial cell development	12/226	5.77e-07	0.000358	0.000287	Abcb1a/Afdn/Akap9/Arhgef26/Arid4a/Arid4b/Atrx/Flnb/Gsdmc2/Plec/Rock2/Tfcp2l1	SPF	EC (Olfm4 high)
GO:0019884	antigen processing and presentation of exogenous antigen	6/226	6.52e-07	0.000358	0.000287	Cd74/H2-Aa/H2-Ab1/H2-Eb1/H2-K1/Psme2	SPF	EC (Olfm4 high)
GO:0060009	Sertoli cell development	5/226	6.56e-07	0.000358	0.000287	Abcb1a/Akap9/Arid4a/Arid4b/Atrx	SPF	EC (Olfm4 high)
GO:0051567	histone H3-K9 methylation	6/226	7.59e-07	0.000358	0.000287	Airn/Arid4a/Arid4b/Atrx/Jarid2/Lmna	SPF	EC (Olfm4 high)
GO:0019882	antigen processing and presentation	9/226	7.84e-07	0.000358	0.000287	Cd74/H2-Aa/H2-Ab1/H2-Eb1/H2-K1/Psmb8/Psme2/Relb/Thbs1	SPF	EC (Olfm4 high)
GO:0050892	intestinal absorption	4/40	4.08e-07	0.000447	0.000291	Apoa1/Apoa4/Fabp1/Fabp2	GF	Enteroendocrine
GO:0006979	response to oxidative stress	7/40	1.29e-06	0.000574	0.000374	Ambp/Apoa4/Cst3/Fabp1/Gpx3/Parp1/Trpa1	GF	Enteroendocrine
GO:0034614	cellular response to reactive oxygen species	5/40	1.57e-06	0.000574	0.000374	Ambp/Apoa4/Fabp1/Parp1/Trpa1	GF	Enteroendocrine
GO:0051131	chaperone-mediated protein complex assembly	3/40	2.33e-06	0.000639	0.000417	Hopx/Hsp90aa1/Hsp90ab1	GF	Enteroendocrine
GO:0098856	intestinal lipid absorption	3/40	3.7e-06	0.000811	0.000529	Apoa1/Apoa4/Fabp2	GF	Enteroendocrine
GO:0019886	antigen processing and presentation of exogenous peptide antigen via MHC class II	4/81	2.67e-07	0.000415	0.000338	Cd74/H2-Aa/H2-Ab1/H2-Eb1	SPF	Enteroendocrine
GO:0002399	MHC class II protein complex assembly	3/81	3.43e-06	0.000763	0.000621	H2-Aa/H2-Ab1/H2-Eb1	SPF	Enteroendocrine
GO:0002503	peptide antigen assembly with MHC class II protein complex	3/81	3.43e-06	0.000763	0.000621	H2-Aa/H2-Ab1/H2-Eb1	SPF	Enteroendocrine
GO:0007015	actin filament organization	24/400	3.43e-08	7.12e-05	5.79e-05	Arhgap17/Arhgap18/Cobl/Ctnna3/Elmo1/Eps8/Fchsd2/Fhdc1/Fmn1/Myo1e/Myo5b/Myo5c/Myo7b/Nedd9/Pcdh15/Pdlim1/Prkce/Ptk2b/Rhoc/Shroom3/Sorbs1/Specc1l/Synpo/Tjp1	GF	EC (Saa1 high)
GO:0051056	regulation of small GTPase mediated signal transduction	17/400	3.78e-08	7.12e-05	5.79e-05	Arfgef3/Arhgap17/Arhgap18/Arhgap26/Camk2d/Cbl/Eps8/Eps8l2/Eps8l3/Erbb2/Erbin/Ogt/Plce1/Psd4/Ralgps2/Rap1gap2/Sipa1l3	GF	EC (Saa1 high)
GO:0009820	alkaloid metabolic process	5/400	1.17e-07	0.00011	8.96e-05	Cyp2d10/Cyp2d12/Cyp2d26/Cyp2d34/Cyp2d9	GF	EC (Saa1 high)
GO:0016098	monoterpenoid metabolic process	5/400	1.17e-07	0.00011	8.96e-05	Cyp2d10/Cyp2d12/Cyp2d26/Cyp2d34/Cyp2d9	GF	EC (Saa1 high)
GO:0034329	cell junction assembly	21/400	1.27e-06	0.0004	0.000325	Adgrl2/Cntn5/Cntnap2/Dst/Eef2k/Fmn1/Grid2/Magi2/Nrxn3/Pard3/Patj/Pmp22/Ptk2b/Rhoc/Sema4a/Slk/Sorbs1/Tesk2/Tjp1/Vegfa/Vstm5	GF	EC (Saa1 high)
GO:0009698	phenylpropanoid metabolic process	5/400	1.32e-06	0.0004	0.000325	Cyp2d10/Cyp2d12/Cyp2d26/Cyp2d34/Cyp2d9	GF	EC (Saa1 high)
GO:0009804	coumarin metabolic process	5/400	1.32e-06	0.0004	0.000325	Cyp2d10/Cyp2d12/Cyp2d26/Cyp2d34/Cyp2d9	GF	EC (Saa1 high)
GO:0042572	retinol metabolic process	7/400	1.37e-06	0.0004	0.000325	Adh1/Aldh1a1/Cyp2d10/Cyp2d12/Cyp2d26/Cyp2d34/Cyp2d9	GF	EC (Saa1 high)
GO:0042445	hormone metabolic process	15/400	1.38e-06	0.0004	0.000325	Adh1/Aldh1a1/Bmp2/Ctsl/Cyp2d10/Cyp2d12/Cyp2d26/Cyp2d34/Cyp2d9/Cyp2s1/Hsd3b3/Mep1a/Papss2/Ppargc1a/Tcf7l2	GF	EC (Saa1 high)
GO:0070989	oxidative demethylation	6/400	1.55e-06	0.000417	0.000339	Cyp2d10/Cyp2d12/Cyp2d26/Cyp2d34/Cyp2d9/Cyp3a13	GF	EC (Saa1 high)
GO:0030048	actin filament-based movement	11/400	1.76e-06	0.000417	0.000339	Camk2d/Ctnna3/Myh14/Myo1e/Myo5b/Myo5c/Myo7b/Pard3/Pde4d/Syne2/Trpm4	GF	EC (Saa1 high)
GO:0007409	axonogenesis	22/400	1.77e-06	0.000417	0.000339	Ablim1/Cntn5/Cntnap2/Cobl/Dst/Efna1/Erbb2/Ext1/Golga4/Kif13b/Lama3/Map2/Myo5b/Neo1/Plxna2/Pmp22/Sema3c/Sema4a/Sema6a/Trak1/Vegfa/Zdhhc17	GF	EC (Saa1 high)
GO:0033559	unsaturated fatty acid metabolic process	11/400	2.56e-06	0.000546	0.000444	Ces2a/Ces2c/Cyp2d10/Cyp2d12/Cyp2d26/Cyp2d34/Cyp2d9/Cyp2s1/Cyp4f14/Ephx2/Hpgd	GF	EC (Saa1 high)
GO:0009100	glycoprotein metabolic process	18/400	2.69e-06	0.000546	0.000444	Bmp2/Ces2a/Ctsl/Ext1/Galnt6/Il15/Insr/Itm2b/Large1/Mgat3/Mgat4a/Mgat5/Ogt/St3gal3/St3gal6/Tcf7l2/Tmem106a/Ugdh	GF	EC (Saa1 high)
GO:0001894	tissue homeostasis	16/400	2.77e-06	0.000546	0.000444	Abcb1a/Aldh1a1/Ankrd11/Ctss/Cxadr/Ext1/Gpr137b/Lrp6/Pcdh15/Prom1/Ptk2b/Slc22a21/Tff3/Tjp1/Vegfa/Vps54	GF	EC (Saa1 high)
GO:0009101	glycoprotein biosynthetic process	16/400	2.9e-06	0.000546	0.000444	Ces2a/Ext1/Galnt6/Il15/Insr/Itm2b/Large1/Mgat3/Mgat4a/Mgat5/Ogt/St3gal3/St3gal6/Tcf7l2/Tmem106a/Ugdh	GF	EC (Saa1 high)
GO:0006066	alcohol metabolic process	18/400	3.15e-06	0.000565	0.000459	Adh1/Aldh1a1/Bmp2/Cyp2d10/Cyp2d12/Cyp2d26/Cyp2d34/Cyp2d9/Ephx2/Inpp4b/Inpp5j/Ip6k1/Nudt4/Pmp22/Ptk2b/Saa1/Slc37a2/Sord	GF	EC (Saa1 high)
GO:0120254	olefinic compound metabolic process	12/400	3.71e-06	0.000635	0.000516	Adh1/Aldh1a1/Bmp2/Cyp2d10/Cyp2d12/Cyp2d26/Cyp2d34/Cyp2d9/Cyp2s1/Cyp4f14/Ephx2/Ppargc1a	GF	EC (Saa1 high)
GO:0006690	icosanoid metabolic process	11/400	4.84e-06	0.00076	0.000617	Ces2a/Ces2c/Cyp2d10/Cyp2d12/Cyp2d26/Cyp2d34/Cyp2d9/Cyp2s1/Cyp4f14/Dpep1/Hpgd	GF	EC (Saa1 high)
GO:0044262	cellular carbohydrate metabolic process	16/400	5.55e-06	0.00081	0.000658	Abcg2/Ext1/Hnf4a/Inpp4b/Inpp5j/Insr/Ip6k1/Ogt/Pgm1/Ppargc1a/Prkce/Ptk2b/Sorbs1/Sord/Tcf7l2/Tff3	GF	EC (Saa1 high)
GO:0002181	cytoplasmic translation	81/445	7e-109	2.75e-105	1.96e-105	Eef2/Eif3a/Eif3i/Eif5/Fau/Pabpc1/Rpl10a/Rpl11/Rpl12/Rpl13/Rpl13a/Rpl14/Rpl15/Rpl17/Rpl18/Rpl18a/Rpl19/Rpl21/Rpl22/Rpl22l1/Rpl23/Rpl23a/Rpl24/Rpl26/Rpl27/Rpl27a/Rpl28/Rpl3/Rpl30/Rpl31/Rpl32/Rpl34/Rpl35a/Rpl36/Rpl36a/Rpl37a/Rpl38/Rpl39/Rpl4/Rpl41/Rpl5/Rpl6/Rpl7/Rpl7a/Rpl8/Rpl9-ps6/Rplp0/Rplp1/Rplp2/Rps10/Rps11/Rps12/Rps13/Rps14/Rps15/Rps15a/Rps16/Rps17/Rps18/Rps19/Rps2/Rps20/Rps21/Rps23/Rps24/Rps25…	SPF	EC (Saa1 high)
GO:0009060	aerobic respiration	40/445	6.71e-34	1.32e-30	9.4e-31	Aco2/Atp5a1/Atp5b/Atp5c1/Atp5d/Atp5o/Chchd10/Cox4i1/Cox5a/Cox7a2l/Cyc1/Cycs/Idh3b/Mdh1/Mdh2/Ndufa10/Ndufa12/Ndufa9/Ndufab1/Ndufb10/Ndufb11/Ndufb5/Ndufb6/Ndufc2/Ndufs2/Ndufs3/Ndufs8/Ndufv1/Ndufv2/Nupr1/Pdha1/Sdhb/Sdhc/Suclg1/Uqcr11/Uqcrc1/Uqcrc2/Uqcrfs1/Uqcrh/Vcp	SPF	EC (Saa1 high)
GO:0006119	oxidative phosphorylation	34/445	5.72e-31	4.5e-28	3.2e-28	Atp5a1/Atp5b/Atp5c1/Atp5d/Atp5o/Chchd10/Cox4i1/Cox5a/Cox7a2l/Cyc1/Cycs/Ndufa10/Ndufa12/Ndufa9/Ndufab1/Ndufb10/Ndufb11/Ndufb5/Ndufb6/Ndufc2/Ndufs2/Ndufs3/Ndufs8/Ndufv1/Ndufv2/Nupr1/Sdhb/Sdhc/Uqcr11/Uqcrc1/Uqcrc2/Uqcrfs1/Uqcrh/Vcp	SPF	EC (Saa1 high)
GO:0015986	proton motive force-driven ATP synthesis	25/445	8.16e-28	5.35e-25	3.81e-25	Atp5a1/Atp5b/Atp5c1/Atp5d/Atp5g1/Atp5g2/Atp5g3/Atp5l/Atp5o/Ndufa10/Ndufa12/Ndufa9/Ndufab1/Ndufb10/Ndufb11/Ndufb5/Ndufb6/Ndufc2/Ndufs2/Ndufs3/Ndufs8/Ndufv1/Ndufv2/Sdhb/Sdhc	SPF	EC (Saa1 high)
GO:0022613	ribonucleoprotein complex biogenesis	46/445	1.18e-25	5.78e-23	4.12e-23	Eif3a/Eif5/Hsp90aa1/Hsp90ab1/Ncl/Npm1/Nsa2/Ran/Rpl10/Rpl10a/Rpl11/Rpl13a/Rpl14/Rpl23a/Rpl24/Rpl26/Rpl27/Rpl35/Rpl35a/Rpl38/Rpl5/Rpl6/Rpl7/Rpl7a/Rplp0/Rps14/Rps15/Rps16/Rps17/Rps19/Rps2/Rps21/Rps24/Rps25/Rps27/Rps27l/Rps27rt/Rps28/Rps5/Rps6/Rps7/Rps8/Rpsa/Snrpd2/Snrpg/Utp20	SPF	EC (Saa1 high)
GO:0009150	purine ribonucleotide metabolic process	46/445	2.4e-25	7.86e-23	5.59e-23	Acly/Acot7/Atp5a1/Atp5b/Atp5c1/Atp5d/Atp5g1/Atp5g2/Atp5g3/Atp5l/Atp5o/Atpif1/Bpgm/Far1/Fasn/Gale/Gda/Hk2/Hmgcs1/Ier3/Ndufa10/Ndufa12/Ndufa9/Ndufab1/Ndufb10/Ndufb11/Ndufb5/Ndufb6/Ndufc2/Ndufs2/Ndufs3/Ndufs8/Ndufv1/Ndufv2/Nme2/Nudt19/Nupr1/Pde9a/Pdha1/Ran/Sdhb/Sdhc/Stat3/Suclg1/Vcp/Zbtb7a	SPF	EC (Saa1 high)
GO:0019693	ribose phosphate metabolic process	47/445	5.88e-25	1.54e-22	1.1e-22	Acly/Acot7/Atp5a1/Atp5b/Atp5c1/Atp5d/Atp5g1/Atp5g2/Atp5g3/Atp5l/Atp5o/Atpif1/Bpgm/Far1/Fasn/Gale/Gda/Hk2/Hmgcs1/Ier3/Ndufa10/Ndufa12/Ndufa9/Ndufab1/Ndufb10/Ndufb11/Ndufb5/Ndufb6/Ndufc2/Ndufs2/Ndufs3/Ndufs8/Ndufv1/Ndufv2/Nme2/Nudt19/Nupr1/Pde9a/Pdha1/Ran/Sdhb/Sdhc/Stat3/Suclg1/Tkt/Vcp/Zbtb7a	SPF	EC (Saa1 high)
GO:0046034	ATP metabolic process	34/445	8.72e-24	1.43e-21	1.02e-21	Atp5a1/Atp5b/Atp5c1/Atp5d/Atp5g1/Atp5g2/Atp5g3/Atp5l/Atp5o/Atpif1/Bpgm/Gale/Hk2/Ier3/Ndufa10/Ndufa12/Ndufa9/Ndufab1/Ndufb10/Ndufb11/Ndufb5/Ndufb6/Ndufc2/Ndufs2/Ndufs3/Ndufs8/Ndufv1/Ndufv2/Nupr1/Sdhb/Sdhc/Stat3/Vcp/Zbtb7a	SPF	EC (Saa1 high)
GO:0042255	ribosome assembly	18/445	1.63e-18	1.69e-16	1.2e-16	Rpl10/Rpl11/Rpl23a/Rpl24/Rpl38/Rpl5/Rpl6/Rplp0/Rps14/Rps15/Rps19/Rps2/Rps25/Rps27/Rps27l/Rps28/Rps5/Rpsa	SPF	EC (Saa1 high)
GO:0006364	rRNA processing	28/445	5.56e-18	5.47e-16	3.9e-16	Ncl/Npm1/Nsa2/Rpl10a/Rpl11/Rpl14/Rpl26/Rpl27/Rpl35/Rpl35a/Rpl5/Rpl7/Rpl7a/Rps14/Rps15/Rps16/Rps17/Rps19/Rps21/Rps24/Rps25/Rps27/Rps27rt/Rps28/Rps6/Rps7/Rps8/Utp20	SPF	EC (Saa1 high)
GO:0071826	ribonucleoprotein complex subunit organization	26/445	6.39e-18	6.13e-16	4.37e-16	Eif3a/Eif5/Hsp90aa1/Hsp90ab1/Rpl10/Rpl11/Rpl13a/Rpl23a/Rpl24/Rpl38/Rpl5/Rpl6/Rplp0/Rps14/Rps15/Rps19/Rps2/Rps25/Rps27/Rps27l/Rps28/Rps5/Rpsa/Snrpd2/Snrpg/Vcp	SPF	EC (Saa1 high)
GO:0022618	ribonucleoprotein complex assembly	25/445	2.4e-17	2.25e-15	1.6e-15	Eif3a/Eif5/Hsp90aa1/Hsp90ab1/Rpl10/Rpl11/Rpl13a/Rpl23a/Rpl24/Rpl38/Rpl5/Rpl6/Rplp0/Rps14/Rps15/Rps19/Rps2/Rps25/Rps27/Rps27l/Rps28/Rps5/Rpsa/Snrpd2/Snrpg	SPF	EC (Saa1 high)
GO:0016072	rRNA metabolic process	29/445	5.24e-17	4.8e-15	3.42e-15	Ncl/Npm1/Nsa2/Rpl10a/Rpl11/Rpl14/Rpl26/Rpl27/Rpl35/Rpl35a/Rpl5/Rpl7/Rpl7a/Rps14/Rps15/Rps16/Rps17/Rps19/Rps21/Rps24/Rps25/Rps27/Rps27rt/Rps28/Rps6/Rps7/Rps8/Top1/Utp20	SPF	EC (Saa1 high)
GO:0006417	regulation of translation	31/445	1.39e-13	1.19e-11	8.48e-12	Bcl3/Btg2/Eef2/Eif3k/Eif4g1/Eif5/Eif5a/Eif5b/Ncl/Npm1/Pabpc1/Ppp1r15a/Rack1/Rbm3/Rpl10/Rpl13a/Rpl22/Rpl26/Rpl38/Rpl5/Rplp1/Rps27l/Rps3/Rps3a1/Rps9/Taco1/Tob1/Ybx1/Zc3h12a/Zfp36/Zfp36l1	SPF	EC (Saa1 high)
GO:2000112	regulation of cellular macromolecule biosynthetic process	34/445	2.07e-13	1.7e-11	1.21e-11	Bcl3/Btg2/Dbi/Eef2/Eif3k/Eif4g1/Eif5/Eif5a/Eif5b/Hbegf/Klf4/Ncl/Npm1/Pabpc1/Ppp1r15a/Rack1/Rbm3/Rpl10/Rpl13a/Rpl22/Rpl26/Rpl38/Rpl5/Rplp1/Rps27l/Rps3/Rps3a1/Rps9/Taco1/Tob1/Ybx1/Zc3h12a/Zfp36/Zfp36l1	SPF	EC (Saa1 high)
GO:0034248	regulation of cellular amide metabolic process	31/445	5.39e-12	4.33e-10	3.08e-10	Bcl3/Btg2/Eef2/Eif3k/Eif4g1/Eif5/Eif5a/Eif5b/Ncl/Npm1/Pabpc1/Ppp1r15a/Rack1/Rbm3/Rpl10/Rpl13a/Rpl22/Rpl26/Rpl38/Rpl5/Rplp1/Rps27l/Rps3/Rps3a1/Rps9/Taco1/Tob1/Ybx1/Zc3h12a/Zfp36/Zfp36l1	SPF	EC (Saa1 high)
GO:0072593	reactive oxygen species metabolic process	22/445	4.06e-11	3.19e-09	2.27e-09	Aldh2/Atp5g1/Atpif1/Cd177/Cyba/Cycs/Dcxr/Duox2/Eef1a1/Eif5a/Gch1/Gpx1/Hk2/Hspd1/Ier3/Ndufc2/Ndufs3/Nos2/Prdx1/Stat3/Vdac1/Zc3h12a	SPF	EC (Saa1 high)
GO:0140694	non-membrane-bounded organelle assembly	27/445	5.29e-11	4.08e-09	2.91e-09	Actg1/Csrp2/Hspa1a/Itgb1/Krt19/Krt8/Npm1/Rpl10/Rpl11/Rpl23a/Rpl24/Rpl38/Rpl5/Rpl6/Rplp0/Rps14/Rps15/Rps19/Rps2/Rps23/Rps25/Rps27/Rps27l/Rps28/Rps3/Rps5/Rpsa	SPF	EC (Saa1 high)
GO:0010257	NADH dehydrogenase complex assembly	12/445	7.09e-11	5.26e-09	3.75e-09	Ndufa10/Ndufa12/Ndufa9/Ndufab1/Ndufb10/Ndufb11/Ndufb5/Ndufb6/Ndufc2/Ndufs2/Ndufs3/Ndufs8	SPF	EC (Saa1 high)
GO:0032981	mitochondrial respiratory chain complex I assembly	12/445	7.09e-11	5.26e-09	3.75e-09	Ndufa10/Ndufa12/Ndufa9/Ndufab1/Ndufb10/Ndufb11/Ndufb5/Ndufb6/Ndufc2/Ndufs2/Ndufs3/Ndufs8	SPF	EC (Saa1 high)
GO:0097193	intrinsic apoptotic signaling pathway	22/445	3.54e-09	2.45e-07	1.74e-07	Aldh2/Atp2a3/Bcl3/Cd74/Cycs/Gpx1/Ier3/Ndufs3/Nupr1/P4hb/Perp/Plaur/Ppia/Pycard/Rack1/Rpl11/Rpl26/Rps27l/Rps3/Rps7/Sfn/Tpt1	SPF	EC (Saa1 high)
GO:0034341	response to interferon-gamma	15/445	4.31e-09	2.92e-07	2.08e-07	Actg1/Aqp4/Capg/Cd47/Cd74/Cdc42/Flnb/Gch1/H2-Aa/H2-Ab1/H2-Eb1/Irf1/Irf8/Nos2/Rpl13a	SPF	EC (Saa1 high)
GO:2000377	regulation of reactive oxygen species metabolic process	16/445	4.39e-09	2.93e-07	2.09e-07	Aldh2/Atp5g1/Cd177/Cyba/Cycs/Dcxr/Eef1a1/Eif5a/Gch1/Hk2/Hspd1/Ier3/Ndufc2/Stat3/Vdac1/Zc3h12a	SPF	EC (Saa1 high)
GO:0034101	erythrocyte homeostasis	16/445	4.8e-09	3.15e-07	2.24e-07	Alas1/Atpif1/Bpgm/Hspa9/Klf2/Prdx1/Rps14/Rps17/Rps19/Rps24/Rps6/Slc25a5/Stat3/Zbtb7a/Zfp36/Zfp36l1	SPF	EC (Saa1 high)
GO:0030099	myeloid cell differentiation	25/445	3.36e-08	2.04e-06	1.45e-06	Alas1/Atpif1/Bpgm/Car2/Cd74/Fasn/Fos/Gnas/Hspa9/Irf8/Jun/Junb/Klf10/Klf2/Nfkbia/Nme2/Rps14/Rps19/Rps6/Slc25a5/Stat3/Tfrc/Zbtb7a/Zfp36/Zfp36l1	SPF	EC (Saa1 high)
GO:0052547	regulation of peptidase activity	24/445	1.35e-07	7.94e-06	5.65e-06	Anxa8/Atp2a3/Cycs/Dhcr24/Gas6/Gpx1/Hspd1/Klf4/Nr4a1/Pebp1/Perp/Plaur/Psmb8/Psmb9/Pycard/Rack1/Rps27l/Rps3/Sfn/Slpi/Spink4/Stat3/Vcp/Wfdc2	SPF	EC (Saa1 high)
GO:0009895	negative regulation of catabolic process	20/445	1.8e-07	1.04e-05	7.44e-06	Azin1/Cyp51/Dbi/Eif3h/Eif4g1/Hnrnpab/Hsp90ab1/Ier3/Nos2/Nupr1/Pabpc1/Rpl11/Rpl23/Rpl5/Rps7/Stat3/Tnfaip3/Tob1/Ybx1/Zfp36	SPF	EC (Saa1 high)
GO:0050727	regulation of inflammatory response	21/445	3.14e-07	1.77e-05	1.26e-05	Aldh2/Anxa1/Casp4/Cd47/Ctsc/Gpx1/Gpx2/Hspd1/Ier3/Ighg2b/Ldlr/Ndufc2/Nfkbia/Nfkbiz/Nupr1/Pglyrp1/Pycard/Rps19/Socs3/Tnfaip3/Zfp36	SPF	EC (Saa1 high)
GO:0008637	apoptotic mitochondrial changes	12/445	3.24e-07	1.8e-05	1.28e-05	Atpif1/Chchd10/Gpx1/Hk2/Hspd1/Ier3/Jun/Lmna/Plaur/Pycard/Sfn/Slc25a5	SPF	EC (Saa1 high)
GO:2001233	regulation of apoptotic signaling pathway	22/445	3.37e-07	1.84e-05	1.31e-05	Atf3/Cd74/Ctsc/Gpx1/Ier3/Itga6/Lgals3/Lmna/Ndufs3/Nupr1/P4hb/Plaur/Ppia/Pycard/Rack1/Rpl11/Rpl26/Rps3/Rps7/Slc25a5/Tnfaip3/Tpt1	SPF	EC (Saa1 high)
GO:0032675	regulation of interleukin-6 production	14/445	3.42e-07	1.84e-05	1.31e-05	Aqp4/Cd47/Cd74/Cyba/Gas6/Hspd1/Klf2/Mapk13/Ncl/Nos2/Pycard/Stat3/Tnfaip3/Zc3h12a	SPF	EC (Saa1 high)
GO:0030098	lymphocyte differentiation	24/445	3.79e-07	1.96e-05	1.4e-05	Actb/Anxa1/Bcl3/Cd74/Egr1/Gadd45g/Gas6/H2-Aa/H2-Ab1/Hsp90aa1/Igkc/Irf1/Irf8/Nfkbiz/Pglyrp1/Psap/Rpl22/Rps6/Slc25a5/Stat3/Tnfaip3/Zbtb7a/Zc3h12a/Zfp36l1	SPF	EC (Saa1 high)
GO:0002285	lymphocyte activation involved in immune response	16/445	3.97e-07	2.03e-05	1.44e-05	Anxa1/Bcl3/Cd74/Gadd45g/Hspd1/Irf1/Irf8/Lgals3/Nfkbiz/Parp3/Pglyrp1/Rps6/Stat3/Tfrc/Tnfaip3/Zc3h12a	SPF	EC (Saa1 high)
[truncated: 443 more rows]

## Sheet: Table S7
Table S7 Genes associated with nutrient absorption, antibacterial defense, antiviral responses, virus receptors, MHCII molecules, mucosal barrier integrity, chemokine signaling and pattern recognition receptors were employed to investigate heterogeneity in gut epithelial function.
[truncated: 341 more rows]

[truncated: 3 more sheets: Table S8, Table S9  , Table S10]
